# Supplementary material for: Single cell profiling of circulating autoreactive CD4 T cells from patients with autoimmune liver diseases suggests tissue imprinting
Source: Nat Commun. 2025 Jan 29;16:1161. doi: 10.1038/s41467-025-56363-2 (PMC11779892; doi:10.1038/s41467-025-56363-2)
Supplement: Supplementary file 3 — Supplementary Data 1 [file 41467_2025_56363_MOESM3_ESM.xlsx]

## Sheet: Feuil1
Supplementary Data 1. Clinical and biological characteristics of patients with AILD presented in the Figure 1.
sample	group	AILD	Age	Sexe	ANA	SMA	AMA	M2	LKM1	SLA	treatment
01 004 08	SLA+	AIH	35	F	yes	yes	no	no	no	yes	STEROIDS/AZATHIOPRIN/CICLOSPORINE
01 018 22	SLA+	AIH	35	F	yes	no	no	no	no	yes	STEROIDS/AZATHIOPRIN/ANTI-CD20
01 028 06	SLA+	AIH	59	M	no	no	yes	yes	no	yes	AZATHIOPRIN
01 140 05	SLA+	AIH/CSP	22	F	yes	yes	no	no	no	yes	TACROLIMUS/UDCA
01 165 03	SLA+	AIH	32	F	yes	no	no	no	no	yes	REFRACTORY
01 192 02	SLA+	AIH	20	F	yes	no	no	no	no	yes	AZATHIOPRIN
01 211 03	SLA+	AIH	39	F	no	no	no	no	no	yes	AZATHIOPRIN
01 257 02	SLA+	AIH	77	F	yes	yes	no	no	no	yes	STEROIDS/MMF
02 003 01	SLA+	AIH	24	F	yes	yes	no	no	no	yes	UNTREATED
02 005 01	SLA+	AIH	66	F	no	yes	no	no	no	yes	STEROIDS
05 001 01	SLA+	AIH	39	F	yes	ND	no	no	no	yes	MMF
08 002 03	SLA+	AIH	42	F	yes	no	no	no	no	yes	STEROIDS/AZATHIOPRIN
01 017 02	M2+	AIH/PBC	43	M	no	no	yes	yes	no	no	MMF
01 144 03	M2+	PBC	61	F	no	no	yes	yes	no	no	UDCA/BEZAFIBRATE
01 176 03	M2+	PBC	72	F	no	no	yes	yes	no	no	UDCA/BEZAFIBRATE
01 188 02	M2+	PBC	80	F	no	yes	yes	yes	no	no	AZATHIOPRIN/UDCA
01 198 02	M2+	AIH/PBC	63	M	no	ND	yes	yes	ND	ND	AZATHIOPRIN/UDCA
01 213 02	M2+	PBC	47	F	no	no	yes	yes	no	no	UDCA
01 214 02	M2+	PBC	76	F	no	ND	yes	yes	ND	ND	UDCA/BEZAFIBRATE
01 229 02	M2+	PBC	68	F	yes	no	yes	yes	no	no	UNTREATED
01 232 01	M2+	AIH/PBC	42	F	ND	ND	yes	yes	no	no	STEROIDS/AZATHIOPRIN/UDCA
01 237 01	M2+	PBC	43	F	no	no	yes	yes	no	no	OCA
01 239 01	M2+	PBC	68	F	yes	no	yes	yes	no	no	UDCA
01 244 01	M2+	PBC	68	F	yes	no	yes	yes	no	no	UDCA
01 247 01	M2+	PBC	47	F	no	no	yes	yes	no	no	UDCA/BEZAFIBRATE
01 269 01	M2+	PBC	61	F	no	no	yes	yes	no	no	UDCA
01 053 05	M2-/SLA-	AIH	65	F	yes	yes	no	no	no	no	AZATHIOPRIN
01 076 03	M2-/SLA-	AIH	68	F	yes	yes	no	no	no	no	AZATHIOPRIN
01 149 05	M2-/SLA-	AIH	57	F	yes	yes	no	no	no	no	AZATHIOPRIN
01 164 02	M2-/SLA-	AIH	72	F	yes	no	no	no	no	no	STEROIDS/TACROLIMUS/UDCA
01 194 03	M2-/SLA-	AIH	50	F	yes	no	no	no	no	no	TACROLIMUS
01 202 01	M2-/SLA-	AIH	69	F	no	yes	no	no	no	no	STEROIDS/TACROLIMUS
01 210 03	M2-/SLA-	AIH	22	M	yes	no	no	no	no	no	AZATHIOPRIN/TACROLIMUS
01 228 02	M2-/SLA-	AIH	68	M	no	yes	no	no	no	no	STEROIDS
01 246 01	M2-/SLA-	AIH	24	F	no	yes	no	no	no	no	MMF/UDCA
01 058 03	M2-	AIH	84	F	yes	no	no	no	no	no	AZATHIOPRIN
01 127 03	M2-	AIH	54	F	no	yes	no	no	no	no	AZATHIOPRIN/UDCA
01 218 01	M2-	AIH	59	F	yes	yes	no	no	no	ND	UDCA
01 240 02	M2-	AIH	40	F	yes	yes	no	no	no	no	STEROIDS/AZATHIOPRIN
01 273 01	M2-	AIH	30	F	yes	no	no	no	no	no	UNTREATED
05 002 03	LKM1+	AIH	39	F	yes	no	no	no	yes	no	AZATHIOPRIN
08 003 01	LKM1+	AIH	49	F	no	no	no	no	yes	no	UNTREATED
UKELKM#4	LKM1+	AIH	32	F	ND	ND	ND	ND	yes	no	STEROIDS/AZATHIOPRIN
UKELKM#6	LKM1+	AIH	49	F	ND	ND	ND	ND	yes	no	MMF
01 039 03	LKM1-	AIH	66	F	no	yes	no	no	no	no	AZATHIOPRIN/UDCA
01 124 02	LKM1-	AIH	30	F	yes	no	no	no	no	no	AZATHIOPRIN
01 151 02	LKM1-	AIH/PBC	61	F	yes	no	yes	yes	no	no	AZATHIOPRIN/UDCA
01 187 03	LKM1-	PBC	53	F	no	no	yes	yes	no	no	UDCA
AILD = autoimmune liver disease
AIH = autoimmune hepatitis
PBC = primary biliary cholangitis
ANA = antinuclear antibodies
SMA = smooth muscle antibodies
AMA = anti-mitochondrial antibodies
M2 = anti-M2 antibodies
LKM1 = antibodies to liver-kidney microsome type 1
SLA = antibodies to soluble liver antigen
MMF = mycophenolate mofetil
OCA = obeticholic acid
UDCA = ursodeoxycholic acid
ND = not done/ not available
