# Supplementary material for: Single cell profiling of circulating autoreactive CD4 T cells from patients with autoimmune liver diseases suggests tissue imprinting
Source: Nat Commun. 2025 Jan 29;16:1161. doi: 10.1038/s41467-025-56363-2 (PMC11779892; doi:10.1038/s41467-025-56363-2)
Supplement: Supplementary file 4 — Supplementary Data 2 [file 41467_2025_56363_MOESM4_ESM.xlsx]

## Sheet: Feuil1
Supplementary Data 2. List of the significant genes per cluster identified in the figure 2F.
Gene list 4 clusters figure 2
Two-sided Wilcoxon test
Figure 2
All marker genes for each cluster
gene	cluster	avg_log2FC	pct.1	pct.2	diff.pct	p_val_adj
IL22	C.ALB	6.19470441878658	0.737	0.138	0.599	2.24501812645448E-123
IL17A	C.ALB	5.04558804796896	0.523	0.083	0.44	1.98952642000008E-81
IL17F	C.ALB	3.29060177523338	0.103	0.007	0.096	8.30061395842014E-19
CCL20	C.ALB	3.110803580456	0.932	0.589	0.343	2.28104172108242E-83
CSF2	C.ALB	2.66728069695313	0.907	0.64	0.267	3.72857000913129E-59
IL2	C.ALB	2.64211447120155	0.996	0.868	0.128	2.69237881998379E-83
LTA	C.ALB	2.4081143897973	0.769	0.254	0.515	5.38452571741858E-70
TNF	C.ALB	2.30444363758515	0.996	0.788	0.208	2.54794278482022E-91
TRBV30	C.ALB	2.16756641962044	0.149	0.037	0.112	9.04165883078021E-11
GPR171	C.ALB	1.61209491777721	0.73	0.327	0.403	1.30439269767061E-42
IL23A	C.ALB	1.56261820546571	0.594	0.256	0.338	2.00263793440226E-28
IQCG	C.ALB	1.53989290566286	0.27	0.059	0.211	1.76734146938509E-25
AC020571.3	C.ALB	1.42097823091046	0.491	0.146	0.345	9.0893241777E-36
TRAV23DV6	C.ALB	1.31997289575807	0.203	0.047	0.156	9.74719036610027E-17
IL4I1	C.ALB	1.31286152560214	0.356	0.049	0.307	3.25453084325458E-53
GPR183	C.ALB	1.24715949604692	0.708	0.382	0.326	5.08601362632446E-26
RORC	C.ALB	1.21968141196133	0.406	0.058	0.348	4.73072662969986E-60
TNFSF8	C.ALB	1.2108347749799	0.954	0.851	0.103	3.07594518834279E-27
TIMP1	C.ALB	1.18134954220875	0.306	0.135	0.171	6.04575272315883E-09
ID2	C.ALB	1.13142278413592	0.786	0.588	0.198	1.26777421104508E-14
GLUL	C.ALB	1.12197097725154	0.42	0.148	0.272	2.22563667134529E-23
LPAR6	C.ALB	1.07732522828076	0.285	0.065	0.22	3.71093027609637E-25
CD40LG	C.ALB	1.04177107912873	0.996	0.94	0.056	7.70629545860825E-55
FASLG	C.ALB	1.02695200953531	0.783	0.405	0.378	1.81135022992873E-30
TNFSF10	C.ALB	0.975628631989999	0.498	0.259	0.239	2.8747345907422E-12
IL2RA	C.ALB	0.96154948964046	0.623	0.315	0.308	1.82491411203491E-20
GADD45B	C.ALB	0.948546741352493	0.79	0.586	0.204	5.83799271847333E-15
GEM	C.ALB	0.931179212118772	0.641	0.42	0.221	1.17149077127943E-09
VIM	C.ALB	0.865697240207683	0.534	0.263	0.271	2.23314454068021E-19
RGS16	C.ALB	0.859316303965636	0.577	0.388	0.189	3.51098160436854E-08
IL7R	C.ALB	0.848453643846617	0.804	0.548	0.256	1.92232543849292E-17
CCR4	C.ALB	0.824649611167687	0.402	0.136	0.266	3.29408641971762E-22
TRBV12-3	C.ALB	0.823727526597594	0.107	0.027	0.08	6.71945377579439E-06
NINJ1	C.ALB	0.821054044998607	0.786	0.46	0.326	2.01371724959003E-20
IL1R1	C.ALB	0.81947398722719	0.135	0.014	0.121	2.64542016298753E-21
BIRC3	C.ALB	0.759045820524401	0.979	0.928	0.0509999999999999	1.31457537632084E-11
TNFSF14	C.ALB	0.740608623406059	0.954	0.698	0.256	8.44749652259544E-20
KLF10	C.ALB	0.730553982862326	0.655	0.352	0.303	1.49617421234825E-16
RAI2	C.ALB	0.688534814875986	0.249	0.084	0.165	3.0790456429385E-11
MYC	C.ALB	0.685341527399105	0.829	0.552	0.277	1.77969979417132E-15
CTSL	C.ALB	0.683105881002729	0.149	0.026	0.123	7.03524833660859E-15
NR4A3	C.ALB	0.670128352988748	0.633	0.456	0.177	0.000010549742165257
FURIN	C.ALB	0.668711424297409	0.345	0.1	0.245	2.82603897235256E-23
BCL2A1	C.ALB	0.646007030946118	0.883	0.763	0.12	1.15804745565635E-10
TFRC	C.ALB	0.644219229457583	0.662	0.445	0.217	1.37406479316982E-11
CD48	C.ALB	0.620469448731254	0.694	0.391	0.303	1.59499982252201E-14
RPL7	C.ALB	0.619525393049952	0.996	0.999	-0.003	1.62998458825492E-51
STARD4	C.ALB	0.60529233352057	0.612	0.396	0.216	2.10673895438186E-09
SATB1	C.ALB	0.604326787315702	0.527	0.317	0.21	1.31223246927008E-08
PTGER2	C.ALB	0.598786014606348	0.335	0.121	0.214	7.39794480976785E-14
ANXA1	C.ALB	0.597899327085616	0.633	0.424	0.209	0.0000325662038066567
CRADD	C.ALB	0.596685090995436	0.238	0.073	0.165	3.82952113785118E-13
B2M	C.ALB	0.584172997464472	1	1	0	3.45544426380549E-30
TTC39C	C.ALB	0.583208742091703	0.231	0.055	0.176	8.23659622389935E-19
RPL21	C.ALB	0.58078034579091	1	0.999	0.001	1.87994486605243E-48
MALAT1	C.ALB	0.580618760512093	1	1	0	1.83794378321519E-35
ABCB1	C.ALB	0.571795855946795	0.185	0.039	0.146	1.4934464182946E-16
AIM2	C.ALB	0.568920051480967	0.317	0.156	0.161	0.0000030262528073862
FKBP11	C.ALB	0.56593615348165	0.448	0.222	0.226	6.61123258108595E-11
MAST4	C.ALB	0.553835973728564	0.299	0.11	0.189	1.44474389503801E-12
HIVEP3	C.ALB	0.553750210473168	0.359	0.181	0.178	8.68381760217046E-08
TRAV41	C.ALB	0.543578369707011	0.121	0.026	0.095	3.72335204728906E-09
PPA1	C.ALB	0.539952415088993	0.819	0.595	0.224	5.61246378583204E-08
RPL10	C.ALB	0.538118780187824	1	0.98	0.02	2.2857893761466E-28
TNFRSF12A	C.ALB	0.537897262686674	0.174	0.076	0.098	0.00440063794354529
RAB8B	C.ALB	0.536831779150232	0.715	0.573	0.142	0.000178718821304446
SLA	C.ALB	0.526361293661379	0.961	0.921	0.0399999999999999	1.4576422611296E-08
RPS14	C.ALB	0.526299974967089	1	1	0	2.85186872054867E-45
IL32	C.ALB	0.516578160167421	0.694	0.512	0.182	0.0000562654061574027
REL	C.ALB	0.516464862220564	0.826	0.659	0.167	7.89916038741489E-06
NPM1	C.ALB	0.514714321154198	1	0.982	0.018	8.50626155424664E-24
BTG2	C.ALB	0.497907028587273	0.512	0.328	0.184	0.00146914578932791
AMICA1	C.ALB	0.494380132696089	0.281	0.108	0.173	5.2996492316499E-10
DOCK10	C.ALB	0.486025932244165	0.395	0.221	0.174	0.0000324762588453705
GPR35	C.ALB	0.484457334657836	0.164	0.017	0.147	9.87680684117185E-26
NT5E	C.ALB	0.484236033705901	0.253	0.108	0.145	2.18851390328932E-06
RPS6	C.ALB	0.475629898006588	1	0.997	0.003	4.7277993542334E-36
MT-RNR2	C.ALB	0.473761633713381	1	1	0	2.70422327360777E-16
THAP4	C.ALB	0.463427473129575	0.167	0.067	0.1	0.000421395865565149
RPL10A	C.ALB	0.461941577601602	0.993	0.948	0.045	4.46477796218445E-17
RPS18	C.ALB	0.459772982524334	1	0.995	0.005	1.0554912008612E-30
FOSL1	C.ALB	0.458577860941257	0.594	0.261	0.333	7.76269372080672E-18
MIR155HG	C.ALB	0.456067490689945	0.972	0.861	0.111	0.0000216636316189073
MAP3K4	C.ALB	0.447499946614886	0.171	0.031	0.14	2.63520660845903E-17
SLC7A5	C.ALB	0.443060100714329	0.438	0.271	0.167	0.00118400216247754
TRABD2A	C.ALB	0.441525272530118	0.149	0.043	0.106	1.61300861323477E-07
SH3BGRL3	C.ALB	0.439482830724743	0.94	0.843	0.097	5.63434605024223E-06
MALT1	C.ALB	0.439157466946522	0.288	0.113	0.175	8.89155322293726E-10
CTSH	C.ALB	0.43862130189705	0.107	0.018	0.089	3.71301254879285E-10
ARC	C.ALB	0.437795779384821	0.167	0.043	0.124	8.18786957151942E-11
SLAMF1	C.ALB	0.427021122557438	0.954	0.779	0.175	5.72471833063123E-08
CD2	C.ALB	0.423840067054635	0.911	0.852	0.0590000000000001	0.00177705761352877
RPL31	C.ALB	0.416044876144462	0.993	0.998	-0.005	1.87381539985572E-11
EMP3	C.ALB	0.414813675627535	0.644	0.426	0.218	4.89969147180284E-07
NLRP3	C.ALB	0.413260255248018	0.203	0.068	0.135	2.38378892363102E-08
RPS19	C.ALB	0.413085936062246	1	0.998	0.002	1.14860580433508E-29
KBTBD7	C.ALB	0.412265333098704	0.128	0.044	0.084	0.000984000215532365
RPL18A	C.ALB	0.407338074863972	0.989	0.993	-0.004	3.0951281323349E-22
ZNF165	C.ALB	0.403258915629146	0.107	0.03	0.077	0.000066864701055864
C10orf128	C.ALB	0.399546973411199	0.16	0.058	0.102	0.000107224687496207
RPS25	C.ALB	0.396105771776797	0.989	0.978	0.011	8.61979526994872E-11
ATM	C.ALB	0.394601148167707	0.167	0.051	0.116	5.84159860455514E-08
RPL32	C.ALB	0.392803653488601	1	0.991	0.00900000000000001	2.64070834952218E-18
TIMM8A	C.ALB	0.390868489407933	0.53	0.309	0.221	1.10042509389334E-06
CDC42EP3	C.ALB	0.386479447844391	0.409	0.199	0.21	3.58152587867111E-09
PCGF5	C.ALB	0.386054686718867	0.445	0.277	0.168	0.00197451267120758
DDX21	C.ALB	0.385411578614176	0.854	0.745	0.109	0.00111807396597134
RBMS1	C.ALB	0.383385840198594	0.292	0.097	0.195	2.19832560458086E-14
CISD3	C.ALB	0.378755747471455	0.302	0.141	0.161	4.75584707482783E-06
PTMA	C.ALB	0.377523674210936	1	0.999	0.001	2.16407013750458E-21
TRAV27	C.ALB	0.376511236842122	0.146	0.043	0.103	7.97249759544291E-07
PLAUR	C.ALB	0.374095195294639	0.121	0.042	0.079	0.00239616643007903
C17orf96	C.ALB	0.374088233258155	0.135	0.049	0.086	0.000905247157212585
MIR222HG	C.ALB	0.37216858816921	0.174	0.078	0.096	0.00938974295700041
NACA	C.ALB	0.36407729593435	0.968	0.895	0.073	0.0000451841622585062
STK24	C.ALB	0.358828516484837	0.221	0.1	0.121	0.000369185943791777
S100A6	C.ALB	0.356847918847859	0.352	0.201	0.151	0.00199370158909361
RPS3	C.ALB	0.35570753773264	0.996	0.993	0.003	9.10300029525464E-17
IFI44L	C.ALB	0.350505573337906	0.103	0.028	0.075	0.0000552982498472745
RPL27A	C.ALB	0.349847068276405	0.996	0.99	0.00600000000000001	2.63232484204946E-11
CBFB	C.ALB	0.349618071425116	0.445	0.266	0.179	0.000297781285104079
RPS3A	C.ALB	0.349047093371905	0.993	0.991	0.002	2.09486594830529E-09
TTC39C-AS1	C.ALB	0.348311509225733	0.114	0.017	0.097	9.24142538956883E-13
RPL13A	C.ALB	0.347893778103382	0.996	0.994	0.002	1.03761643364964E-15
MT-CO2	C.ALB	0.343480786788088	1	0.997	0.003	4.42606862620709E-07
RPS27A	C.ALB	0.337920107380283	1	0.992	0.00800000000000001	3.00959505791278E-11
ANKRD28	C.ALB	0.337579375818099	0.103	0.028	0.075	0.000119064577058696
RPL9	C.ALB	0.336889210045237	0.989	0.976	0.013	4.57042093674326E-08
RPL3	C.ALB	0.331325626096694	0.996	0.982	0.014	3.89127187104887E-14
ETS2	C.ALB	0.330552495796127	0.189	0.056	0.133	9.97481191166879E-10
PREX1	C.ALB	0.330295457718	0.196	0.075	0.121	4.20913412314217E-06
DOT1L	C.ALB	0.326951392736284	0.217	0.096	0.121	0.0000668606941115671
MAK16	C.ALB	0.326040792749407	0.331	0.183	0.148	0.00052589590360461
TRMT10C	C.ALB	0.324338138316604	0.594	0.385	0.209	0.000411479933284505
GRAP2	C.ALB	0.321146865259135	0.149	0.047	0.102	4.66875887819715E-06
HSPE1	C.ALB	0.31932695033812	0.851	0.75	0.101	0.00106389411086812
EEF1A1	C.ALB	0.318731295256759	1	0.999	0.001	9.66036925036625E-16
SCML1	C.ALB	0.317344796737005	0.181	0.079	0.102	0.00327379463753036
KRI1	C.ALB	0.309929109462109	0.317	0.133	0.184	9.74059249288654E-09
BID	C.ALB	0.309770624742904	0.288	0.145	0.143	0.000344929901657086
CCND2	C.ALB	0.309607827061661	0.527	0.337	0.19	0.00170196606361883
DENND2D	C.ALB	0.305931687123338	0.434	0.256	0.178	0.00117638237246977
SLC9B2	C.ALB	0.305246446972451	0.441	0.274	0.167	0.00163938343923338
RPS11	C.ALB	0.304390746518188	0.954	0.891	0.0629999999999999	0.000879642102125981
MRPS17	C.ALB	0.292923456499104	0.484	0.297	0.187	0.000627679146051432
HSP90AB1	C.ALB	0.28847936976507	0.996	0.988	0.00800000000000001	4.92133826197973E-09
CTB-58E17.1	C.ALB	0.281507256132407	0.214	0.096	0.118	0.000599362141206355
GNPNAT1	C.ALB	0.279292850577142	0.302	0.147	0.155	0.0000331813937047351
URB2	C.ALB	0.278085866514043	0.345	0.177	0.168	4.29246382577727E-06
RPL34	C.ALB	0.277629177093891	1	0.987	0.013	0.00992992959674808
PFKFB3	C.ALB	0.274580871277301	0.203	0.1	0.103	0.00883366937403614
GIMAP5	C.ALB	0.273716941027062	0.132	0.051	0.081	0.00781018597467992
THBS1	C.ALB	0.269722421960691	0.132	0.032	0.1	2.25987038307553E-08
PHLDA1	C.ALB	0.267404109231577	0.68	0.5	0.18	0.000350756948713645
CD84	C.ALB	0.263375670186376	0.601	0.414	0.187	0.0093912389843179
RPLP1	C.ALB	0.263330476962395	1	0.996	0.004	1.62103111350355E-06
RFTN1	C.ALB	0.257628933193039	0.132	0.047	0.085	0.00103550507145301
S1PR1	C.ALB	0.254550483824619	0.164	0.062	0.102	0.000190270802458534
TATDN2	C.ALB	0.254376484323072	0.142	0.035	0.107	4.33455559002622E-09
CXCL13	Auto-reactivity	2.89728546256855	0.287	0.033	0.254	1.04386497814668E-50
IGFL2	Auto-reactivity	2.58172296321419	0.314	0.017	0.297	1.29477508672019E-67
NMB	Auto-reactivity	2.27576676478829	0.6	0.177	0.423	3.71206718837892E-80
MAGEH1	Auto-reactivity	2.18502986610958	0.552	0.12	0.432	1.88837187026027E-88
TIGIT	Auto-reactivity	2.12412072868334	0.621	0.201	0.42	1.65500211014272E-82
SPOCK2	Auto-reactivity	1.84600791495027	0.656	0.24	0.416	9.4621044837062E-81
NR3C1	Auto-reactivity	1.77499789549201	0.763	0.404	0.359	5.8302577730261E-77
CDO1	Auto-reactivity	1.71978546954744	0.159	0.011	0.148	8.17893909395911E-29
CTLA4	Auto-reactivity	1.61540877226951	0.63	0.234	0.396	1.07820364445093E-69
ICA1	Auto-reactivity	1.60785721388604	0.355	0.027	0.328	1.60939176059474E-72
ARHGAP26	Auto-reactivity	1.54813400655009	0.434	0.173	0.261	5.34519228126382E-33
ITGA4	Auto-reactivity	1.53269745187125	0.466	0.098	0.368	1.0167378413083E-69
LINC01480	Auto-reactivity	1.50352331456094	0.324	0.043	0.281	3.52606563608685E-54
DYNLL1	Auto-reactivity	1.50046353889394	0.572	0.266	0.306	3.61980444483642E-47
LAPTM5	Auto-reactivity	1.48890657025031	0.734	0.446	0.288	1.21525387477216E-55
GK	Auto-reactivity	1.48337841212996	0.675	0.278	0.397	5.54612295762164E-65
DCXR	Auto-reactivity	1.46903333484526	0.406	0.149	0.257	2.26512680890357E-34
TRAT1	Auto-reactivity	1.4606911930851	0.496	0.244	0.252	4.47093460296164E-32
SGK1	Auto-reactivity	1.45152244352474	0.413	0.177	0.236	4.92355190543508E-27
ITM2A	Auto-reactivity	1.45125070028463	0.875	0.553	0.322	2.50927525273943E-82
TOX	Auto-reactivity	1.39128679864552	0.372	0.052	0.32	1.33141211351687E-61
FGL2	Auto-reactivity	1.38598285859781	0.173	0.076	0.097	2.08913821467765E-06
CD74	Auto-reactivity	1.35884570302828	0.628	0.456	0.172	3.55644123807543E-26
TRBV5-4	Auto-reactivity	1.25639168574832	0.144	0.062	0.082	0.0000661357121317325
YPEL5	Auto-reactivity	1.25274320933564	0.404	0.219	0.185	5.78954359707611E-18
SYNE2	Auto-reactivity	1.25026495131752	0.544	0.192	0.352	7.43664370506385E-52
PTTG1	Auto-reactivity	1.23055643272267	0.308	0.11	0.198	2.43645189952896E-23
ANXA5	Auto-reactivity	1.22262650457385	0.389	0.198	0.191	6.53182297082605E-19
CD109	Auto-reactivity	1.21645323438712	0.486	0.141	0.345	6.49973293924481E-54
TMEM59	Auto-reactivity	1.18404444483482	0.552	0.303	0.249	6.09145496761022E-30
CHN1	Auto-reactivity	1.16662738245834	0.204	0.051	0.153	4.18599041946245E-20
HLA-DPB1	Auto-reactivity	1.16098262333755	0.418	0.177	0.241	2.91057000686816E-28
AIM1	Auto-reactivity	1.15681045935598	0.576	0.318	0.258	1.47762578017802E-29
TMSB10	Auto-reactivity	1.15103648105283	0.952	0.821	0.131	3.72465388196901E-88
NDUFC1	Auto-reactivity	1.15088706775646	0.7	0.398	0.302	6.15465896620658E-43
NIN	Auto-reactivity	1.14013602596995	0.461	0.195	0.266	1.87386159126576E-32
CD59	Auto-reactivity	1.13427931315689	0.541	0.324	0.217	4.05970059338649E-24
HLA-DRB1	Auto-reactivity	1.12981843512566	0.314	0.068	0.246	6.20932031051059E-40
HNRNPLL	Auto-reactivity	1.1253746493948	0.538	0.232	0.306	4.78069106974807E-41
MX1	Auto-reactivity	1.12335704836555	0.203	0.09	0.113	2.56452384192982E-08
CMSS1	Auto-reactivity	1.11208676431836	0.414	0.269	0.145	1.3072489027916E-10
RHBDD2	Auto-reactivity	1.10948241777504	0.473	0.252	0.221	4.77583720979812E-24
RSRP1	Auto-reactivity	1.10885167749981	0.501	0.248	0.253	1.04964516213256E-29
MAPRE2	Auto-reactivity	1.10674691947149	0.739	0.515	0.224	4.84000314317811E-34
ISG15	Auto-reactivity	1.10326238148318	0.285	0.131	0.154	4.58956813150589E-13
HMGB2	Auto-reactivity	1.10061857283026	0.245	0.05	0.195	5.90908539581224E-30
HMGN3	Auto-reactivity	1.09023576224975	0.249	0.077	0.172	1.38446120597778E-20
S100A4	Auto-reactivity	1.08948588192112	0.332	0.163	0.169	1.90326871447331E-15
HLA-DPA1	Auto-reactivity	1.08598775963665	0.261	0.083	0.178	4.2153958147079E-21
AKAP13	Auto-reactivity	1.06868109319961	0.497	0.252	0.245	9.51849255796943E-27
FABP5	Auto-reactivity	1.06023294518713	0.849	0.667	0.182	2.20104570192709E-42
H2AFZ	Auto-reactivity	1.05410455655468	0.837	0.673	0.164	9.42865556567369E-41
KLRB1	Auto-reactivity	1.03755276777369	0.472	0.311	0.161	3.52229284373105E-12
WBP2	Auto-reactivity	1.03062173876652	0.359	0.137	0.222	3.69713425554457E-26
TMSB4X	Auto-reactivity	1.02065927647739	0.997	0.988	0.00900000000000001	1.02737753206076E-74
RPS27L	Auto-reactivity	1.01890340252232	0.441	0.238	0.203	1.53656293412926E-19
SOD1	Auto-reactivity	1.01434408073313	0.98	0.884	0.096	1.36396339032218E-87
TSHZ2	Auto-reactivity	1.01317108453207	0.38	0.096	0.284	1.28482946376512E-44
ARHGDIB	Auto-reactivity	1.01301474576683	0.808	0.668	0.14	2.42535400699167E-32
IL21	Auto-reactivity	1.01271771526248	0.486	0.354	0.132	0.0000043565286664456
OSTF1	Auto-reactivity	1.01195596430751	0.279	0.13	0.149	2.6444227181542E-12
FKBP5	Auto-reactivity	1.00669149516477	0.473	0.266	0.207	2.72435321764E-21
MIR4435-2HG	Auto-reactivity	1.00069140136093	0.511	0.322	0.189	5.80515109321817E-16
IFITM1	Auto-reactivity	0.995784961201078	0.682	0.494	0.188	2.06868755691758E-20
ARID5B	Auto-reactivity	0.993699747460837	0.855	0.67	0.185	6.20512280167888E-34
TBC1D4	Auto-reactivity	0.977556331094826	0.582	0.312	0.27	1.02305938038396E-29
OASL	Auto-reactivity	0.967128360174309	0.131	0.045	0.086	3.91231408627652E-07
IFNAR2	Auto-reactivity	0.964914162526072	0.568	0.309	0.259	2.49719234808981E-32
MAT2B	Auto-reactivity	0.961921066762984	0.404	0.191	0.213	4.94326475721172E-23
HMGN2	Auto-reactivity	0.952111886577679	0.792	0.573	0.219	3.05896823590417E-37
ARPC5	Auto-reactivity	0.951019996961904	0.572	0.362	0.21	1.57369653644849E-23
ETV7	Auto-reactivity	0.950114894400156	0.128	0.01	0.118	1.54556098762989E-21
TRAV21	Auto-reactivity	0.939722432512976	0.124	0.048	0.076	0.0000774291292367029
FAM177A1	Auto-reactivity	0.927385801882055	0.479	0.287	0.192	1.32105734979957E-16
TMEM70	Auto-reactivity	0.918710224798189	0.479	0.351	0.128	2.80215016315983E-09
ATP6V1D	Auto-reactivity	0.913312116556721	0.317	0.13	0.187	2.30223895823968E-18
WSB1	Auto-reactivity	0.912144799833015	0.4	0.207	0.193	1.50114275625601E-17
PSMB9	Auto-reactivity	0.90380809106959	0.58	0.381	0.199	5.29913744198675E-18
THADA	Auto-reactivity	0.884999731889365	0.242	0.102	0.14	2.8129709128943E-12
TMEM50B	Auto-reactivity	0.876954182935739	0.251	0.081	0.17	5.24121960083976E-19
LINC01229	Auto-reactivity	0.875160190232771	0.121	0.005	0.116	6.31105342521824E-23
STAT3	Auto-reactivity	0.874269901663425	0.697	0.456	0.241	1.16050299178593E-30
PCMT1	Auto-reactivity	0.872178841547242	0.339	0.193	0.146	6.52630246815068E-11
CCDC28A	Auto-reactivity	0.860710092083671	0.183	0.038	0.145	4.02629501568745E-20
CLN5	Auto-reactivity	0.860706823540079	0.173	0.044	0.129	1.81276997474268E-15
TRAV8-3	Auto-reactivity	0.858224139247959	0.124	0.048	0.076	0.0000742131798561594
RGS2	Auto-reactivity	0.842627469459474	0.476	0.303	0.173	1.10409715890213E-11
CHD2	Auto-reactivity	0.839083470165162	0.437	0.262	0.175	5.20688064111362E-13
SERINC3	Auto-reactivity	0.83692682128322	0.332	0.157	0.175	2.2922539401176E-15
INPP5F	Auto-reactivity	0.835847917404708	0.177	0.031	0.146	3.47711650961096E-22
MYL6	Auto-reactivity	0.834469589214689	0.977	0.921	0.0559999999999999	2.4739719430181E-74
PSAP	Auto-reactivity	0.831169971503149	0.683	0.515	0.168	1.25396474167438E-21
PAIP2	Auto-reactivity	0.830399438310783	0.585	0.373	0.212	4.86411879505445E-22
MEA1	Auto-reactivity	0.820934308137052	0.373	0.222	0.151	2.7335606748024E-10
LEPROTL1	Auto-reactivity	0.817939889455381	0.435	0.272	0.163	7.47523607537069E-11
SYT11	Auto-reactivity	0.816663130902423	0.176	0.039	0.137	3.9970994571537E-18
LHFP	Auto-reactivity	0.815745828413932	0.138	0.015	0.123	1.4824210700763E-20
P2RY10	Auto-reactivity	0.810715491944226	0.203	0.056	0.147	2.76544859715953E-17
STMN1	Auto-reactivity	0.809771524343286	0.196	0.086	0.11	6.00152679510874E-08
ALOX5AP	Auto-reactivity	0.804904026885278	0.275	0.167	0.108	0.0000555499575524842
TET2	Auto-reactivity	0.800756461573531	0.285	0.158	0.127	6.43696093736177E-08
PHF6	Auto-reactivity	0.796737789714597	0.501	0.352	0.149	1.86744168373749E-09
TAX1BP1	Auto-reactivity	0.786961347652799	0.582	0.42	0.162	6.20516454040488E-14
GALM	Auto-reactivity	0.783944024839459	0.182	0.065	0.117	1.65772389139811E-10
IK	Auto-reactivity	0.782460338228038	0.534	0.354	0.18	7.57041713243577E-15
TMEM9B	Auto-reactivity	0.781656927417427	0.304	0.17	0.134	7.05696432380439E-09
SMARCA2	Auto-reactivity	0.779077410517242	0.159	0.031	0.128	3.72221798611828E-18
TSPYL2	Auto-reactivity	0.778824177068855	0.475	0.328	0.147	9.471667740528E-10
ZBTB32	Auto-reactivity	0.773690904992552	0.27	0.149	0.121	7.09032310888744E-07
CNIH4	Auto-reactivity	0.771456156953739	0.39	0.232	0.158	1.14845804907576E-10
ATPIF1	Auto-reactivity	0.770256217948918	0.382	0.233	0.149	1.75399699901738E-09
CLEC2D	Auto-reactivity	0.768587686131756	0.904	0.794	0.11	1.60717368366544E-29
PPP2R5C	Auto-reactivity	0.768173485820372	0.293	0.13	0.163	5.95623835475062E-14
ANAPC16	Auto-reactivity	0.767804429530796	0.589	0.436	0.153	1.83476497484648E-14
CIRBP	Auto-reactivity	0.767190501865569	0.669	0.514	0.155	1.92035853724201E-16
SPCS1	Auto-reactivity	0.761638773111004	0.539	0.421	0.118	6.41964739774869E-08
DBI	Auto-reactivity	0.761050935230809	0.544	0.379	0.165	3.78491159359086E-12
VAMP8	Auto-reactivity	0.758018158387176	0.292	0.189	0.103	0.000485221141612046
HLA-DRA	Auto-reactivity	0.756731960728868	0.12	0.019	0.101	3.55365206106132E-14
SARAF	Auto-reactivity	0.754189258581118	0.79	0.601	0.189	2.40120044900066E-29
TIAM1	Auto-reactivity	0.749719527391249	0.321	0.178	0.143	4.34484603710924E-10
RNASET2	Auto-reactivity	0.749183450509948	0.258	0.102	0.156	1.36783473326579E-14
LAPTM4A	Auto-reactivity	0.74873883255275	0.41	0.217	0.193	7.55291177330769E-15
PDHB	Auto-reactivity	0.7480238610077	0.361	0.217	0.144	8.23819551739495E-09
LYST	Auto-reactivity	0.745709786078169	0.577	0.389	0.188	3.67590417964786E-16
ITM2B	Auto-reactivity	0.74418480456604	0.615	0.441	0.174	6.17425001750141E-15
LAMP2	Auto-reactivity	0.743889061495488	0.289	0.13	0.159	1.82412386078179E-13
UQCRC1	Auto-reactivity	0.743848085106211	0.497	0.35	0.147	1.10676576562698E-09
ARID5A	Auto-reactivity	0.742656084310568	0.342	0.204	0.138	1.41833120773648E-08
NRBP1	Auto-reactivity	0.741974891565855	0.331	0.198	0.133	2.53360661533634E-08
PPP1CA	Auto-reactivity	0.740654235200023	0.518	0.391	0.127	3.52193730156424E-09
MPHOSPH8	Auto-reactivity	0.736869879626285	0.545	0.375	0.17	3.99183083084199E-13
MTMR6	Auto-reactivity	0.735407385502652	0.258	0.117	0.141	1.70794536099452E-11
TMEM50A	Auto-reactivity	0.730652387585948	0.52	0.399	0.121	2.88582842078256E-08
RDH10	Auto-reactivity	0.730306885058405	0.152	0.041	0.111	2.26428632726532E-12
ARL6IP5	Auto-reactivity	0.729010330844526	0.248	0.128	0.12	3.02707921175945E-07
LRRFIP2	Auto-reactivity	0.727933741141565	0.224	0.105	0.119	1.94086775784882E-08
HMCES	Auto-reactivity	0.725173925681911	0.217	0.106	0.111	3.92885009395871E-07
APLP2	Auto-reactivity	0.724147543133061	0.338	0.163	0.175	1.38316586159119E-14
ITSN2	Auto-reactivity	0.721804392429537	0.282	0.159	0.123	4.32756584792314E-07
SP100	Auto-reactivity	0.721644633601696	0.354	0.213	0.141	3.23383165674986E-09
PDE4D	Auto-reactivity	0.719372631593944	0.154	0.057	0.097	7.62193246518674E-08
CALM1	Auto-reactivity	0.718764282741134	0.956	0.859	0.097	8.29909192957042E-41
BSG	Auto-reactivity	0.717370279499715	0.572	0.441	0.131	8.34669258353307E-11
CRIPT	Auto-reactivity	0.716610498101449	0.22	0.084	0.136	3.68289747287289E-12
BATF	Auto-reactivity	0.715351833035033	0.368	0.266	0.102	0.000284630343379087
LAMTOR4	Auto-reactivity	0.715207215733131	0.439	0.289	0.15	3.77038060709734E-10
C4orf3	Auto-reactivity	0.713150869175224	0.592	0.445	0.147	1.91306019917557E-11
FAM46C	Auto-reactivity	0.711635088572701	0.154	0.031	0.123	1.51218072614111E-16
CNIH1	Auto-reactivity	0.706712491519743	0.642	0.507	0.135	2.50852029439946E-11
BCL10	Auto-reactivity	0.702890621004314	0.245	0.123	0.122	3.71003203236133E-08
IFI16	Auto-reactivity	0.701397270590435	0.469	0.358	0.111	0.0000266422473852101
MRPL51	Auto-reactivity	0.699445054717204	0.499	0.371	0.128	1.1660193627747E-07
HIST1H4C	Auto-reactivity	0.697817189464199	0.58	0.34	0.24	1.9918646716355E-24
TNIP3	Auto-reactivity	0.697620861988671	0.163	0.048	0.115	3.3536286261264E-12
SMCO4	Auto-reactivity	0.697579110971199	0.113	0.019	0.094	1.36029652999037E-12
IQGAP1	Auto-reactivity	0.693017083600652	0.215	0.075	0.14	7.19019111959219E-14
CREM	Auto-reactivity	0.690658762232483	0.928	0.837	0.0910000000000001	9.82788279589276E-28
JAK1	Auto-reactivity	0.68977413228092	0.337	0.196	0.141	1.06134899623544E-08
AHI1	Auto-reactivity	0.687043410656148	0.621	0.508	0.113	8.9591435924973E-07
CDC42SE2	Auto-reactivity	0.686166295805218	0.437	0.29	0.147	3.84714629470958E-09
CYTH1	Auto-reactivity	0.685565373925257	0.19	0.039	0.151	5.4278132483412E-21
TALDO1	Auto-reactivity	0.685099545211696	0.231	0.12	0.111	1.27744515265597E-06
PDE6D	Auto-reactivity	0.681548934923392	0.182	0.073	0.109	1.95634002020838E-08
PRMT2	Auto-reactivity	0.680177178034348	0.172	0.058	0.114	2.61953369189155E-10
OTUD6B-AS1	Auto-reactivity	0.678696286813843	0.244	0.141	0.103	0.000146966877998115
ANKRD12	Auto-reactivity	0.677868941641449	0.43	0.214	0.216	6.67649697430296E-20
NEU1	Auto-reactivity	0.676929763219711	0.254	0.147	0.107	0.0000478345145819056
SESN1	Auto-reactivity	0.676102095794868	0.118	0.03	0.088	1.38026458690838E-09
SEC11A	Auto-reactivity	0.674408210772433	0.513	0.34	0.173	2.16527595134717E-11
CAP1	Auto-reactivity	0.673672395826382	0.692	0.546	0.146	6.38057321870671E-14
SLC2A3	Auto-reactivity	0.673565426550917	0.479	0.356	0.123	1.85036668882718E-06
FYB	Auto-reactivity	0.673390212107222	0.234	0.095	0.139	8.16954231763631E-12
HBP1	Auto-reactivity	0.664348630976407	0.506	0.339	0.167	4.56423275602168E-10
NDUFB10	Auto-reactivity	0.663781374532839	0.245	0.15	0.095	0.00083661874826236
AZIN1	Auto-reactivity	0.662349957259024	0.576	0.426	0.15	1.967224094905E-11
GBP2	Auto-reactivity	0.661621483485767	0.865	0.738	0.127	6.57532107590471E-24
EIF1B	Auto-reactivity	0.661471237977738	0.385	0.278	0.107	0.000574794954243627
CCNDBP1	Auto-reactivity	0.658904311329149	0.238	0.113	0.125	1.20323656191703E-08
THYN1	Auto-reactivity	0.65309005518793	0.221	0.097	0.124	4.28285717042534E-09
GABARAPL2	Auto-reactivity	0.652082606149105	0.301	0.186	0.115	0.0000298881289043199
ZCCHC6	Auto-reactivity	0.651253058871301	0.292	0.199	0.093	0.00389044516748127
RP11-25K19.1	Auto-reactivity	0.650969644069621	0.124	0.022	0.102	9.45414959993583E-14
ZNF638	Auto-reactivity	0.646159052089039	0.248	0.115	0.133	7.13344483274463E-10
GCC2	Auto-reactivity	0.64276860803335	0.314	0.2	0.114	0.0000409732131673619
LCP1	Auto-reactivity	0.641521867365735	0.656	0.573	0.0830000000000001	2.45638483100276E-07
DTHD1	Auto-reactivity	0.641505198922247	0.104	0.004	0.1	2.73541408226404E-19
ANXA7	Auto-reactivity	0.641393727046862	0.449	0.337	0.112	0.000065895428141639
DYNLRB1	Auto-reactivity	0.640941804426628	0.262	0.167	0.095	0.0024032229049783
C14orf119	Auto-reactivity	0.638531231024253	0.258	0.139	0.119	5.77368248141499E-07
MCM5	Auto-reactivity	0.637942185414795	0.101	0.029	0.072	1.63676520604634E-06
ARAP2	Auto-reactivity	0.637244455082902	0.311	0.17	0.141	4.76199765706663E-09
USP11	Auto-reactivity	0.636780159545093	0.362	0.228	0.134	3.73930602676369E-07
PTPRC	Auto-reactivity	0.636648323142181	0.911	0.86	0.051	1.18876054419581E-19
ARID4B	Auto-reactivity	0.633694197531978	0.394	0.294	0.1	0.000562681946397561
VRK3	Auto-reactivity	0.633412151254013	0.248	0.108	0.14	9.54175212811225E-11
ITGB1	Auto-reactivity	0.630322400215759	0.372	0.273	0.099	0.000532346617841647
SLC20A1	Auto-reactivity	0.629666220649459	0.565	0.412	0.153	1.15575397171056E-09
SAE1	Auto-reactivity	0.629540728816161	0.224	0.138	0.086	0.00680983358823988
PRDM1	Auto-reactivity	0.62891853537127	0.203	0.069	0.134	1.91486982857378E-13
SYF2	Auto-reactivity	0.628332971798403	0.428	0.301	0.127	3.25300915047244E-06
ARHGAP10	Auto-reactivity	0.626613083603543	0.137	0.022	0.115	1.51638310487408E-16
PEX3	Auto-reactivity	0.625778958809634	0.301	0.166	0.135	3.27614174646445E-08
YIPF3	Auto-reactivity	0.6238489076021	0.2	0.102	0.098	0.0000391696577147507
ATXN1	Auto-reactivity	0.623577881411128	0.32	0.147	0.173	5.02181497548443E-15
CD4	Auto-reactivity	0.622760834930935	0.177	0.071	0.106	3.08687719276812E-08
TMEM60	Auto-reactivity	0.621946948050462	0.155	0.049	0.106	2.37320532081289E-10
ATP6V0D1	Auto-reactivity	0.620256608564139	0.246	0.128	0.118	5.43598432523594E-07
TM2D2	Auto-reactivity	0.611582723948736	0.159	0.077	0.082	0.000654022199842592
CIB1	Auto-reactivity	0.610819588947352	0.51	0.383	0.127	8.32437503511782E-07
TRAF3IP3	Auto-reactivity	0.607750107091065	0.11	0.033	0.077	1.08457251460642E-06
WDR1	Auto-reactivity	0.607240072955214	0.67	0.56	0.11	8.27191731751831E-11
CORO1C	Auto-reactivity	0.60611553233057	0.177	0.098	0.079	0.00489125467290229
C11orf58	Auto-reactivity	0.605739568755965	0.742	0.618	0.124	2.52452927153979E-12
PNPLA8	Auto-reactivity	0.60318222679122	0.249	0.125	0.124	9.36450341191035E-08
USP33	Auto-reactivity	0.602616510594692	0.179	0.074	0.105	5.10623344284778E-08
NAPA	Auto-reactivity	0.602004456556233	0.351	0.203	0.148	1.98206965378332E-09
SLU7	Auto-reactivity	0.601768001535986	0.354	0.243	0.111	0.000488736543448154
SKP1	Auto-reactivity	0.601615238107803	0.911	0.842	0.0690000000000001	7.85783086757179E-26
OGDH	Auto-reactivity	0.600733855125862	0.161	0.077	0.084	0.000305626977599952
HMGN1	Auto-reactivity	0.599081943104672	0.57	0.457	0.113	1.03407460622822E-07
ATF7IP	Auto-reactivity	0.598119204427906	0.283	0.15	0.133	2.48577300057021E-08
SERINC1	Auto-reactivity	0.597796618892099	0.359	0.24	0.119	0.0000865292540729906
CMTM6	Auto-reactivity	0.594544620046218	0.375	0.26	0.115	0.0000445642047439297
TPM3	Auto-reactivity	0.594465852213724	0.687	0.6	0.0870000000000001	2.52189643104026E-08
MYL12B	Auto-reactivity	0.593495593083683	0.859	0.788	0.071	1.53985061060371E-19
SRSF5	Auto-reactivity	0.59277225079908	0.732	0.636	0.096	3.25466653143438E-08
ODF2L	Auto-reactivity	0.592519821138489	0.142	0.047	0.095	2.61808205176659E-08
STX11	Auto-reactivity	0.590214520649769	0.268	0.161	0.107	0.00029938693280347
ERP44	Auto-reactivity	0.590178753962927	0.345	0.22	0.125	4.78785676148431E-06
ZC3H14	Auto-reactivity	0.587835346103616	0.356	0.219	0.137	4.43498873234954E-07
TGIF1	Auto-reactivity	0.586190933687475	0.7	0.568	0.132	1.63257070650312E-11
FGFR1OP2	Auto-reactivity	0.583914702299844	0.292	0.181	0.111	0.00012954106430834
ISOC1	Auto-reactivity	0.581767016225456	0.276	0.175	0.101	0.000557416722535576
TMEM230	Auto-reactivity	0.581700539564403	0.306	0.191	0.115	0.0000884079969071628
ZNF292	Auto-reactivity	0.580060275433278	0.203	0.095	0.108	4.35796548119865E-07
DPF2	Auto-reactivity	0.57990073663136	0.321	0.206	0.115	0.0000285827928472106
ATP5H	Auto-reactivity	0.579711523713096	0.558	0.452	0.106	1.17541555301366E-06
NARF	Auto-reactivity	0.577840465517561	0.169	0.056	0.113	1.04743174356691E-10
YIPF5	Auto-reactivity	0.577252622411456	0.244	0.148	0.096	0.00138194557325578
AC006129.2	Auto-reactivity	0.576939358564063	0.17	0.046	0.124	1.78203907318024E-14
ASCC1	Auto-reactivity	0.576305649355944	0.211	0.072	0.139	6.36220180862954E-14
ADD3	Auto-reactivity	0.573469258019476	0.337	0.2	0.137	1.04173194409164E-07
TMBIM6	Auto-reactivity	0.572223609909506	0.948	0.883	0.0649999999999999	6.86969870460052E-30
GMFG	Auto-reactivity	0.571284679043312	0.552	0.446	0.106	0.0000365034069093877
CYB5B	Auto-reactivity	0.571251514543516	0.411	0.3	0.111	0.000179304028059921
CFL1	Auto-reactivity	0.568455322507622	0.839	0.8	0.0389999999999999	1.09990985467064E-18
MDH1	Auto-reactivity	0.568048403238028	0.656	0.557	0.099	1.37101733817263E-07
DUSP11	Auto-reactivity	0.56715271153089	0.33	0.228	0.102	0.00544340698280368
PNRC2	Auto-reactivity	0.567107577065727	0.394	0.287	0.107	0.0000362377933523305
ELF1	Auto-reactivity	0.566625778720303	0.6	0.499	0.101	0.0000125083527781524
CLK1	Auto-reactivity	0.56594845754984	0.328	0.215	0.113	0.000324774563026377
PSEN1	Auto-reactivity	0.565794069345193	0.161	0.054	0.107	1.0307675480381E-09
CENPC	Auto-reactivity	0.565224753415278	0.149	0.073	0.076	0.00173161811133203
BTLA	Auto-reactivity	0.565094883376585	0.739	0.577	0.162	3.23264885032572E-14
SHKBP1	Auto-reactivity	0.564024907986982	0.254	0.148	0.106	0.0000512792880042703
TANK	Auto-reactivity	0.562953732931586	0.346	0.242	0.104	0.00318721744419821
SH3BGRL	Auto-reactivity	0.561707731997025	0.255	0.147	0.108	0.0000826566066213167
SAT1	Auto-reactivity	0.560179618250303	0.594	0.476	0.118	2.19150677587279E-06
TSTD1	Auto-reactivity	0.559566701505386	0.252	0.153	0.099	0.000571630851430344
METTL8	Auto-reactivity	0.555559399201244	0.187	0.075	0.112	1.25740074408193E-08
INPP5K	Auto-reactivity	0.553116281791937	0.17	0.054	0.116	2.3751837000855E-11
HLA-C	Auto-reactivity	0.552456937003309	0.972	0.977	-0.005	8.20408898648472E-25
CASP8	Auto-reactivity	0.550936171163089	0.235	0.127	0.108	0.0000365695365606747
CCDC186	Auto-reactivity	0.550864769951855	0.175	0.077	0.098	3.27951362267218E-06
CALM3	Auto-reactivity	0.550683666680848	0.355	0.237	0.118	0.000172913825237363
AP3M2	Auto-reactivity	0.550611393600172	0.389	0.265	0.124	0.000120595554560011
PBXIP1	Auto-reactivity	0.549696157351707	0.142	0.058	0.084	0.0000207093767331894
FTH1	Auto-reactivity	0.549066090472104	0.997	0.989	0.00800000000000001	2.28834613091718E-18
SRGN	Auto-reactivity	0.547937238076657	1	0.998	0.002	1.08952487711022E-41
SHFM1	Auto-reactivity	0.547705950151781	0.799	0.714	0.0850000000000001	4.34348891712373E-13
ATRAID	Auto-reactivity	0.547068719404259	0.242	0.13	0.112	8.75499804062269E-06
PDCD6	Auto-reactivity	0.542345739708322	0.489	0.399	0.09	0.000321750303077676
STAT4	Auto-reactivity	0.541958509157214	0.685	0.608	0.0770000000000001	0.0000458073152433334
RAB11A	Auto-reactivity	0.540547138911405	0.372	0.27	0.102	0.00523901414522898
NDUFS4	Auto-reactivity	0.540068059487301	0.132	0.062	0.07	0.00556503504473035
CHMP2A	Auto-reactivity	0.540013544251742	0.513	0.433	0.08	0.00544966818077434
IL12RB2	Auto-reactivity	0.539577679255609	0.204	0.094	0.11	4.32943673725287E-07
XRN1	Auto-reactivity	0.537573142623239	0.182	0.087	0.095	0.0000333154122179639
SSB	Auto-reactivity	0.535291780849534	0.592	0.477	0.115	0.0000074307954167205
SNAP23	Auto-reactivity	0.534571106246141	0.241	0.129	0.112	0.0000109659891974043
POLB	Auto-reactivity	0.534529005146606	0.218	0.124	0.094	0.00141139217412208
COX5B	Auto-reactivity	0.53096372777262	0.686	0.582	0.104	6.82891808825674E-08
PDZD11	Auto-reactivity	0.530733030393022	0.108	0.037	0.071	0.0000629174994339749
PYHIN1	Auto-reactivity	0.530402214194885	0.203	0.115	0.088	0.0050211653551491
LIMS1	Auto-reactivity	0.530352011876774	0.207	0.082	0.125	4.36755280245773E-10
IFI6	Auto-reactivity	0.529938106573932	0.108	0.035	0.073	0.0000176591679371676
PIK3IP1	Auto-reactivity	0.529789461759848	0.114	0.029	0.085	6.74314588441048E-09
IDS	Auto-reactivity	0.52964568623422	0.349	0.218	0.131	9.66394264499095E-07
CTNNB1	Auto-reactivity	0.528363766073013	0.206	0.103	0.103	0.0000153684750363995
LIMD2	Auto-reactivity	0.527280585486363	0.313	0.196	0.117	6.31809491632048E-06
DECR1	Auto-reactivity	0.525981679652042	0.145	0.072	0.073	0.00454731871465486
SIRT2	Auto-reactivity	0.522556504789753	0.173	0.079	0.094	0.0000191743811037661
SDF2	Auto-reactivity	0.521216926689553	0.237	0.132	0.105	0.0000669826853308538
HAGH	Auto-reactivity	0.521049429746921	0.141	0.051	0.09	6.66517637746771E-07
TUBA1A	Auto-reactivity	0.521013405398193	0.156	0.059	0.097	1.73862850290257E-07
TMEM30A	Auto-reactivity	0.520736395086882	0.299	0.172	0.127	5.33773616761276E-07
TECR	Auto-reactivity	0.51935029221432	0.396	0.284	0.112	0.000299222067818726
EMB	Auto-reactivity	0.519066235976722	0.182	0.091	0.091	0.000161683637512775
NR1H2	Auto-reactivity	0.518153115168148	0.372	0.27	0.102	0.00304269115618261
FTL	Auto-reactivity	0.51463446424083	0.852	0.768	0.084	1.86793077575443E-11
H3F3B	Auto-reactivity	0.513625397545473	1	1	0	1.64263710737672E-20
DCTN3	Auto-reactivity	0.513353456362578	0.137	0.057	0.08	0.00014078760845758
ZEB2	Auto-reactivity	0.513044795110362	0.255	0.155	0.1	0.0017868401563873
OST4	Auto-reactivity	0.512849938003677	0.811	0.733	0.0780000000000001	1.46886754743868E-09
SYAP1	Auto-reactivity	0.510643232248778	0.252	0.115	0.137	1.56121213830058E-09
UBL5	Auto-reactivity	0.50994602770848	0.725	0.679	0.0459999999999999	0.0000365177191051066
CPM	Auto-reactivity	0.508633359245095	0.148	0.027	0.121	1.66799889549381E-16
YWHAB	Auto-reactivity	0.508604858537485	0.624	0.559	0.0649999999999999	0.0015788867933829
ACTG1	Auto-reactivity	0.507065499975886	0.823	0.757	0.0659999999999999	1.42898307613675E-09
SFT2D1	Auto-reactivity	0.504002113293601	0.22	0.103	0.117	2.11188704449856E-07
MED21	Auto-reactivity	0.503890267813128	0.186	0.103	0.083	0.00582240644970659
RNF34	Auto-reactivity	0.501477928376779	0.28	0.176	0.104	0.00115361245932048
ARNTL	Auto-reactivity	0.501476975475528	0.131	0.046	0.085	0.0000009650417549458
NAB1	Auto-reactivity	0.501219689848418	0.177	0.076	0.101	4.61403763925862E-07
EID1	Auto-reactivity	0.499798814275854	0.575	0.45	0.125	2.42674809503711E-06
C16orf87	Auto-reactivity	0.499605359577905	0.146	0.068	0.078	0.000618986620456423
ACTB	Auto-reactivity	0.497438151425746	0.994	0.982	0.012	5.50622728840204E-31
TM9SF2	Auto-reactivity	0.496902717989867	0.449	0.31	0.139	6.58576522132911E-08
AAGAB	Auto-reactivity	0.49577462408029	0.237	0.147	0.09	0.00938598934965342
GPAA1	Auto-reactivity	0.495665064146946	0.176	0.097	0.079	0.00587212584637049
CD46	Auto-reactivity	0.493932336540347	0.194	0.1	0.094	0.000319265930339554
TRAFD1	Auto-reactivity	0.493845654700042	0.169	0.082	0.087	0.000213794710160891
EPSTI1	Auto-reactivity	0.492820111550918	0.18	0.054	0.126	3.23289894909582E-13
ACTR3	Auto-reactivity	0.484892437196631	0.545	0.438	0.107	0.000409147708918598
ATP6V0E1	Auto-reactivity	0.484791708095127	0.715	0.628	0.087	1.60571804014563E-06
SAMD9	Auto-reactivity	0.484332264014164	0.118	0.023	0.095	5.47970603551472E-12
HTATIP2	Auto-reactivity	0.483754424759927	0.173	0.089	0.084	0.00149398713085907
BNIP3L	Auto-reactivity	0.482129460455216	0.155	0.063	0.092	5.80851373725805E-06
STXBP3	Auto-reactivity	0.481684040709993	0.266	0.162	0.104	0.000465444409660506
SNX9	Auto-reactivity	0.481363951729454	0.242	0.138	0.104	0.000167026344903727
ARL13B	Auto-reactivity	0.48119876758353	0.103	0.031	0.072	5.78134176630532E-06
OS9	Auto-reactivity	0.480891810565264	0.294	0.179	0.115	0.0000162918092958222
CCDC82	Auto-reactivity	0.480242943593164	0.161	0.079	0.082	0.00119454904200079
SLFN5	Auto-reactivity	0.47867092071602	0.132	0.036	0.096	9.61423923451755E-10
COX6B1	Auto-reactivity	0.476982836459891	0.707	0.641	0.0659999999999999	0.0000435024069330617
HLA-DRB5	Auto-reactivity	0.474418474838229	0.246	0.042	0.204	1.05588631003833E-32
SESN3	Auto-reactivity	0.472722665795349	0.148	0.07	0.078	0.00107120789523964
TMCO1	Auto-reactivity	0.471685007060054	0.489	0.389	0.1	0.00350319867529729
ZDHHC12	Auto-reactivity	0.471579013051273	0.154	0.075	0.079	0.00106565627564234
GPRIN3	Auto-reactivity	0.469088587366193	0.12	0.026	0.094	3.592172827064E-11
HADHA	Auto-reactivity	0.468566574574403	0.365	0.245	0.12	0.000174349815580283
TMSB4XP8	Auto-reactivity	0.467627760246778	0.715	0.466	0.249	7.48406637732071E-45
DCAF11	Auto-reactivity	0.466907470170753	0.135	0.043	0.092	2.30536774224586E-08
TMEM14B	Auto-reactivity	0.466259113321256	0.386	0.275	0.111	0.000104549049172204
C5orf22	Auto-reactivity	0.464106709341557	0.163	0.076	0.087	0.000190752883921614
HCLS1	Auto-reactivity	0.463923002439945	0.713	0.63	0.083	2.97572124999409E-06
MIS18BP1	Auto-reactivity	0.463101696446632	0.146	0.053	0.093	2.27834368872806E-07
PJA2	Auto-reactivity	0.459478222640812	0.186	0.045	0.141	2.74810149509079E-17
ATP6AP1	Auto-reactivity	0.457868340152661	0.203	0.112	0.091	0.00118541845095803
ANKS1B	Auto-reactivity	0.457743384788714	0.101	0.005	0.096	5.50319617616467E-18
ATP6AP2	Auto-reactivity	0.457356963951611	0.518	0.418	0.1	0.0033846531716513
CASP3	Auto-reactivity	0.457201430717769	0.19	0.098	0.092	0.00033145167366032
ARPC1B	Auto-reactivity	0.454614755145547	0.401	0.199	0.202	2.64699217003127E-19
NDUFA4	Auto-reactivity	0.454060406689826	0.83	0.784	0.0459999999999999	1.26269404255824E-08
ATXN3	Auto-reactivity	0.452849971888944	0.159	0.067	0.092	0.0000037910037643043
COX8A	Auto-reactivity	0.451435246551893	0.517	0.426	0.091	0.000352401273141873
ANKRD36	Auto-reactivity	0.449895385560732	0.193	0.109	0.084	0.00461612017696481
EAPP	Auto-reactivity	0.448802068936598	0.254	0.161	0.093	0.00906716832290797
ARPC2	Auto-reactivity	0.448115493494232	0.879	0.825	0.054	1.98539869197862E-11
ATP6V1C1	Auto-reactivity	0.445057900090707	0.204	0.118	0.086	0.00416625936430895
TXK	Auto-reactivity	0.444348709321505	0.138	0.067	0.071	0.00605705084477628
PIN4	Auto-reactivity	0.443235148980977	0.249	0.154	0.095	0.00395023964672368
STAG3L2	Auto-reactivity	0.442697082366051	0.196	0.083	0.113	2.62202015461678E-08
TSC22D3	Auto-reactivity	0.4414834066503	0.101	0.036	0.065	0.000478823186002337
TRIM21	Auto-reactivity	0.438964774469329	0.186	0.098	0.088	0.000841333873164785
FYN	Auto-reactivity	0.43762818628215	0.835	0.781	0.0539999999999999	9.60814734330628E-07
MT-RNR1	Auto-reactivity	0.436895303652576	0.951	0.915	0.0359999999999999	5.91280264827104E-11
SIPA1L2	Auto-reactivity	0.436790953888362	0.135	0.053	0.082	0.0000172046044804429
RORA	Auto-reactivity	0.43230121621935	0.325	0.224	0.101	0.00695687337588679
ABI1	Auto-reactivity	0.431741264193044	0.356	0.248	0.108	0.00180876650374468
USP47	Auto-reactivity	0.430521363699547	0.245	0.127	0.118	2.29830256726284E-06
WRAP73	Auto-reactivity	0.424618755457678	0.106	0.044	0.062	0.00705249723725048
PGM2L1	Auto-reactivity	0.419953818893345	0.163	0.083	0.08	0.00162139738413486
UQCR10	Auto-reactivity	0.417830573449763	0.683	0.596	0.0870000000000001	0.000196346954637607
ARHGDIA	Auto-reactivity	0.417393680912575	0.538	0.356	0.182	5.77019871555357E-13
PCM1	Auto-reactivity	0.417017495400315	0.196	0.111	0.085	0.00624305619705678
QARS	Auto-reactivity	0.415026217243718	0.132	0.057	0.075	0.000444629989340822
TRAK2	Auto-reactivity	0.414901336956945	0.106	0.044	0.062	0.0061223442336365
ARID4A	Auto-reactivity	0.408191542264318	0.127	0.044	0.083	3.33584426825624E-06
ISCA2	Auto-reactivity	0.40708867710076	0.23	0.128	0.102	0.000187452466005215
DCP2	Auto-reactivity	0.406790457174211	0.144	0.044	0.1	2.12760998455166E-09
PHACTR2	Auto-reactivity	0.406305958026856	0.179	0.069	0.11	1.21451847687977E-08
TRAPPC1	Auto-reactivity	0.405620242158558	0.293	0.16	0.133	6.95111496936243E-08
SFT2D2	Auto-reactivity	0.405067453993838	0.185	0.1	0.085	0.00662211330650167
IRF7	Auto-reactivity	0.404705036222237	0.168	0.07	0.098	1.24058253567869E-06
RNF167	Auto-reactivity	0.398471296603805	0.306	0.202	0.104	0.00239941787430462
CNOT6L	Auto-reactivity	0.395902118479144	0.127	0.049	0.078	0.0000349861963126772
RABGAP1L	Auto-reactivity	0.394230180183911	0.165	0.078	0.087	0.0002369594247987
KIF20B	Auto-reactivity	0.387344379905616	0.141	0.067	0.074	0.0043153623692505
MPC2	Auto-reactivity	0.384488770736315	0.197	0.103	0.094	0.000218909420821082
MAF	Auto-reactivity	0.38389957801429	0.255	0.141	0.114	0.0000688111894118988
COPS7A	Auto-reactivity	0.38321720555129	0.123	0.054	0.069	0.00628112314962907
ICAM3	Auto-reactivity	0.382802130435664	0.217	0.123	0.094	0.00262091512536243
SDCBP	Auto-reactivity	0.37455474187566	0.9	0.893	0.00700000000000001	0.00022315371902036
ABHD3	Auto-reactivity	0.373997025601736	0.123	0.041	0.082	2.16713132052451E-06
FGD3	Auto-reactivity	0.370806831057322	0.106	0.04	0.066	0.00108576262599527
DHX8	Auto-reactivity	0.365880572192327	0.158	0.07	0.088	0.0000467142552989017
MT2A	Auto-reactivity	0.365534859798006	0.177	0.081	0.096	0.0000308203407375611
NBR1	Auto-reactivity	0.364108356296093	0.132	0.042	0.09	7.84073549773883E-08
PTTG1IP	Auto-reactivity	0.359806147643557	0.148	0.074	0.074	0.00933505847166041
DAZAP2	Auto-reactivity	0.359553802003018	0.875	0.855	0.02	0.0000622700349134889
TNRC6B	Auto-reactivity	0.356808073464994	0.115	0.042	0.073	0.0000636242103301102
FAM178A	Auto-reactivity	0.354122834729384	0.175	0.088	0.087	0.000709808341187545
SMC4	Auto-reactivity	0.352539993200501	0.125	0.053	0.072	0.000606804216922577
IRF2	Auto-reactivity	0.352414085197979	0.101	0.036	0.065	0.000653278830956227
LRCH3	Auto-reactivity	0.346783975333993	0.118	0.04	0.078	6.49782906956014E-06
RB1CC1	Auto-reactivity	0.344290174759152	0.146	0.065	0.081	0.000120516062604842
SPPL2A	Auto-reactivity	0.344083729212887	0.237	0.146	0.091	0.0068259199925497
ORC5	Auto-reactivity	0.34220392636774	0.114	0.049	0.065	0.00660529992906347
PARP4	Auto-reactivity	0.3408299227137	0.108	0.041	0.067	0.00071629841627684
NPC1	Auto-reactivity	0.340151404643981	0.104	0.017	0.087	1.99201858083412E-11
ACAD8	Auto-reactivity	0.333420632318245	0.106	0.044	0.062	0.00854950187692136
SLC9A3R1	Auto-reactivity	0.331035511427234	0.218	0.085	0.133	7.69537508681641E-12
ATP5E	Auto-reactivity	0.326991759024715	0.872	0.845	0.027	0.00317322908055299
EPC1	Auto-reactivity	0.32673081478751	0.28	0.175	0.105	0.00202256665569742
CARD8	Auto-reactivity	0.324124566166866	0.114	0.043	0.071	0.000277558114198329
R3HCC1L	Auto-reactivity	0.321681656099605	0.135	0.06	0.075	0.00135512809234204
NDUFV2P1	Auto-reactivity	0.318235151322866	0.501	0.258	0.243	2.24276061990167E-25
RPA1	Auto-reactivity	0.312925254365564	0.12	0.041	0.079	6.94661494949799E-06
FBXO38	Auto-reactivity	0.310400431637483	0.123	0.051	0.072	0.000900054431585511
KAT6B	Auto-reactivity	0.309921515004938	0.115	0.037	0.078	3.69258161841534E-06
PRKCQ	Auto-reactivity	0.309422563460898	0.103	0.027	0.076	3.98339656383479E-07
NUCB1	Auto-reactivity	0.307612661195521	0.152	0.061	0.091	3.51722456850855E-06
WIPF1	Auto-reactivity	0.304145313418579	0.27	0.171	0.099	0.00441108758539036
ADCK3	Auto-reactivity	0.304061557346581	0.103	0.034	0.069	0.000100644885383007
AP1AR	Auto-reactivity	0.298288742171072	0.137	0.066	0.071	0.0071766924057693
H2AFV	Auto-reactivity	0.296362555362439	0.273	0.164	0.109	0.000445370009180448
NDUFB1	Auto-reactivity	0.296042419589905	0.33	0.221	0.109	0.00388871408941559
SUB1	Auto-reactivity	0.295812211492338	0.901	0.897	0.004	0.0000882028064287757
PHIP	Auto-reactivity	0.295726547156655	0.124	0.044	0.08	7.87631485294123E-06
CARD16	Auto-reactivity	0.292206594955442	0.117	0.046	0.071	0.000539383080242921
HNRNPH2	Auto-reactivity	0.292121346421288	0.308	0.164	0.144	2.02056271030621E-08
DDX5	Auto-reactivity	0.287317316918546	0.986	0.977	0.00900000000000001	2.15503433019793E-07
PIK3C2A	Auto-reactivity	0.284626460041784	0.111	0.033	0.078	1.14682761890035E-06
HLA-F	Auto-reactivity	0.284596820678112	0.403	0.288	0.115	0.00129781407327699
CCPG1	Auto-reactivity	0.27963726660216	0.108	0.026	0.082	9.02467398432687E-09
C4orf27	Auto-reactivity	0.277925969874733	0.103	0.038	0.065	0.00148907176402207
ZNF160	Auto-reactivity	0.277190396368045	0.115	0.048	0.067	0.00307302085786204
EZR	Auto-reactivity	0.275913279927435	0.768	0.695	0.0730000000000001	0.00756141495141001
CALM2	Auto-reactivity	0.275019462631293	0.965	0.956	0.00900000000000001	0.000271959186383531
H3F3A	Auto-reactivity	0.259410307183561	0.589	0.458	0.131	0.000396207652529816
ECI2	Auto-reactivity	0.253251360598989	0.11	0.043	0.067	0.00121831954612238
CCL4	H1N1	2.75504809154461	0.577	0.287	0.29	9.3135140420841E-33
IL3	H1N1	2.38670956179668	0.491	0.178	0.313	4.24239109813407E-42
IFNG	H1N1	2.26660307744711	0.998	0.834	0.164	3.54081830359489E-145
CCL5	H1N1	2.19876157822496	0.407	0.079	0.328	1.25062706456476E-60
ACRC	H1N1	2.16732917395053	0.315	0.088	0.227	7.418136667177E-32
XCL1	H1N1	2.15206997551919	0.325	0.113	0.212	3.45400548411521E-25
CARS2	H1N1	1.91238979859822	0.294	0.055	0.239	1.28823490030964E-41
GZMB	H1N1	1.76902850214266	0.671	0.329	0.342	2.14074277228514E-45
CCL4L2	H1N1	1.62877372772582	0.425	0.238	0.187	1.34243830852151E-11
IL10	H1N1	1.42100030874266	0.407	0.204	0.203	7.87688775047677E-16
RGS16	H1N1	1.28423480574726	0.597	0.349	0.248	1.48066144779415E-22
CAMTA2	H1N1	1.28170408938036	0.387	0.125	0.262	3.84487652120765E-37
XCL2	H1N1	1.25842537659708	0.192	0.077	0.115	1.38997922512223E-08
NKG7	H1N1	1.16121793927546	0.204	0.033	0.171	1.33292295417861E-28
FASLG	H1N1	1.11153559377738	0.732	0.362	0.37	4.96813573084698E-46
NUCB2	H1N1	1.08599677028746	0.352	0.194	0.158	1.30064648351475E-09
PLEK	H1N1	1.07942957386376	0.254	0.077	0.177	1.17899062210083E-19
APOBEC3G	H1N1	1.06988208497404	0.528	0.26	0.268	2.18295993275207E-27
XBP1	H1N1	1.03440532866982	0.317	0.158	0.159	1.41995180406906E-11
FOSL1	H1N1	1.02911673613413	0.476	0.252	0.224	1.5718687468318E-20
TNFSF10	H1N1	0.992453915485291	0.468	0.231	0.237	7.0229334703984E-21
TRAV8-4	H1N1	0.992046678911873	0.268	0.118	0.15	9.14053919821061E-11
CD48	H1N1	0.962340283399327	0.597	0.378	0.219	1.77007056182627E-19
NT5E	H1N1	0.939098972279568	0.276	0.076	0.2	4.39179487321154E-25
EIF5A	H1N1	0.936502285167307	0.847	0.641	0.206	1.05240659387782E-37
TOMM5	H1N1	0.87765771683022	0.836	0.53	0.306	7.26805388963785E-48
PTGER2	H1N1	0.877551455627724	0.247	0.12	0.127	1.63345358208702E-08
EXOSC8	H1N1	0.862165523981813	0.679	0.475	0.204	1.76637932144162E-16
CBFB	H1N1	0.861169043533041	0.405	0.253	0.152	2.71445575614474E-09
CSF2	H1N1	0.859288039596622	0.902	0.598	0.304	5.55212009815164E-54
TNFSF14	H1N1	0.83547055010725	0.93	0.665	0.265	3.43971178525087E-43
APOBEC3C	H1N1	0.83164836415196	0.634	0.403	0.231	6.05588425192945E-20
VTRNA1-3	H1N1	0.824675949801715	0.317	0.165	0.152	4.63521365763418E-11
SLC43A3	H1N1	0.810745954991247	0.342	0.193	0.149	9.433685042992E-09
KLF10	H1N1	0.806396943460938	0.546	0.344	0.202	5.12644258739231E-14
MYC	H1N1	0.802960827556523	0.748	0.537	0.211	5.42315554605232E-20
CXCR3	H1N1	0.802630325167122	0.481	0.313	0.168	7.53179796434402E-10
PSME2	H1N1	0.800803221246132	0.748	0.609	0.139	5.08558923494654E-17
TNFRSF9	H1N1	0.788843672499334	0.834	0.531	0.303	2.13335063385113E-30
DDX21	H1N1	0.78381506487919	0.912	0.705	0.207	1.81473725818926E-34
PRMT1	H1N1	0.783722566669433	0.591	0.415	0.176	4.3719422980688E-13
GPR183	H1N1	0.78013833394345	0.595	0.373	0.222	1.95469074290074E-15
PMAIP1	H1N1	0.776187103021098	0.587	0.387	0.2	4.10349717410254E-15
HSPA5	H1N1	0.763634334169085	0.971	0.864	0.107	1.06851678772427E-46
IRF8	H1N1	0.759054063614989	0.301	0.155	0.146	5.75829052121089E-09
QPCT	H1N1	0.751720454148275	0.176	0.053	0.123	1.10499382173539E-12
PRF1	H1N1	0.749795309132583	0.162	0.036	0.126	5.03136950263238E-16
C10orf128	H1N1	0.733425604734136	0.157	0.043	0.114	1.27737809068808E-12
NINJ1	H1N1	0.722328564066826	0.673	0.451	0.222	8.91908155171784E-16
BTG1	H1N1	0.718843774705263	0.632	0.457	0.175	1.95700898090649E-10
PHLDA1	H1N1	0.713774012173781	0.64	0.486	0.154	5.83999258657443E-09
HSPE1	H1N1	0.709783126910634	0.896	0.716	0.18	4.32813081640058E-29
LINC00892	H1N1	0.709372809317709	0.818	0.65	0.168	1.57361880914178E-19
GCNT1	H1N1	0.709306078951505	0.157	0.054	0.103	1.58619997896955E-08
POLR1C	H1N1	0.703794884831368	0.687	0.553	0.134	1.39849473919152E-12
RPL22L1	H1N1	0.701410487356394	0.446	0.331	0.115	0.000224788908640503
AC006369.2	H1N1	0.690838104978281	0.237	0.08	0.157	7.78987084894371E-16
SEC61G	H1N1	0.688334841104735	0.759	0.612	0.147	7.30079214808866E-15
PGAM1	H1N1	0.685598797749961	0.933	0.818	0.115	7.35987576181432E-28
ACSL6	H1N1	0.683356417213771	0.239	0.036	0.203	1.42211259217933E-35
RP11-542M13.3	H1N1	0.681878606751337	0.176	0.074	0.102	1.78041262705676E-06
IL23A	H1N1	0.679865907154755	0.448	0.257	0.191	3.39743884839066E-12
BACH2	H1N1	0.676649474552212	0.558	0.379	0.179	2.15484165966372E-11
RSL24D1	H1N1	0.674633254074064	0.828	0.68	0.148	2.68323823596561E-19
LYAR	H1N1	0.670473153105164	0.611	0.448	0.163	3.14634033703509E-10
NME1	H1N1	0.667800373465884	0.769	0.49	0.279	2.04232483470525E-26
WARS	H1N1	0.662092569187668	0.706	0.575	0.131	8.64893886581552E-10
LSM7	H1N1	0.659230081855359	0.601	0.477	0.124	9.01820100531692E-07
EIF2S1	H1N1	0.657887854939645	0.861	0.731	0.13	5.00326695324835E-21
SNHG8	H1N1	0.657632865037123	0.781	0.587	0.194	1.85806278465926E-13
CCND2	H1N1	0.657575007450066	0.495	0.318	0.177	5.64337592235155E-09
CBWD5	H1N1	0.656522571816422	0.366	0.234	0.132	1.75075719338997E-06
MIR155HG	H1N1	0.654881936378029	0.971	0.843	0.128	4.04051603415795E-33
BRIX1	H1N1	0.652851015702057	0.701	0.546	0.155	2.48745373049623E-12
YBX1	H1N1	0.651393435493921	0.521	0.347	0.174	1.81251090845517E-09
IL32	H1N1	0.647376765349436	0.701	0.479	0.222	1.23442737130038E-15
WDR43	H1N1	0.643939219112477	0.652	0.496	0.156	3.51885869160878E-10
AC020571.3	H1N1	0.643498970178743	0.286	0.169	0.117	0.000204392731465642
SRPRB	H1N1	0.641213832367906	0.558	0.412	0.146	1.37730866331726E-07
RN7SL1	H1N1	0.636167032771935	0.501	0.249	0.252	1.77087153178682E-24
TIMM8B	H1N1	0.632882419661718	0.609	0.472	0.137	4.07585088495685E-07
FKBP11	H1N1	0.632648790627795	0.36	0.219	0.141	9.28772316307522E-07
RPS21	H1N1	0.63255349676428	0.947	0.848	0.099	1.54975371805348E-22
NFKBIA	H1N1	0.629915507857826	0.935	0.808	0.127	1.00178301635214E-21
HERPUD1	H1N1	0.629704915733883	0.732	0.612	0.12	1.27354205019261E-08
RPL26	H1N1	0.62607782356414	0.91	0.758	0.152	1.67016443591313E-12
RPL35	H1N1	0.625272709084451	0.998	0.962	0.036	5.64570131192986E-53
CST7	H1N1	0.624983374140658	0.395	0.24	0.155	2.52682992264938E-07
CYCS	H1N1	0.623044714319759	0.92	0.791	0.129	1.79483638364202E-27
CIRH1A	H1N1	0.617779149491021	0.622	0.463	0.159	7.35363138268077E-09
PFDN2	H1N1	0.615874580401021	0.638	0.534	0.104	2.34842733149454E-06
MYDGF	H1N1	0.612242267346926	0.736	0.613	0.123	4.22602239651529E-12
RANBP1	H1N1	0.601214871124963	0.652	0.567	0.0850000000000001	0.0000510325580748421
SNHG16	H1N1	0.600631309399015	0.679	0.522	0.157	8.69903640342801E-10
BANF1	H1N1	0.599302718780038	0.601	0.468	0.133	1.25066270915273E-06
POLD2	H1N1	0.595643046263575	0.585	0.46	0.125	0.0000128074277041336
CDK4	H1N1	0.595188357067385	0.436	0.31	0.126	0.000239716638748828
NDFIP2	H1N1	0.594886860273826	0.779	0.631	0.148	7.25895819195446E-12
TBL1X	H1N1	0.588474762106374	0.317	0.213	0.104	0.00706485783510254
PSMA6	H1N1	0.580999634743731	0.634	0.511	0.123	3.46302607342202E-07
EIF1	H1N1	0.580602119470619	0.91	0.793	0.117	2.16112197270325E-13
RCAN1	H1N1	0.579983412758001	0.11	0.037	0.073	0.0000414929478779688
ABRACL	H1N1	0.579870967433131	0.806	0.661	0.145	1.15768028882512E-11
SLC7A5	H1N1	0.578952316057909	0.384	0.264	0.12	0.00095500563960366
MT-ATP8	H1N1	0.573685884894861	0.973	0.922	0.0509999999999999	5.49615067212666E-22
ANP32B	H1N1	0.572144141409805	0.644	0.489	0.155	4.12223580496171E-09
RP4-765C7.2	H1N1	0.571282200114223	0.9	0.634	0.266	5.42351070768916E-33
CEBPG	H1N1	0.567114151131166	0.366	0.26	0.106	0.00693241497906339
DKC1	H1N1	0.563996242984508	0.519	0.375	0.144	9.02583333922411E-06
DDX18	H1N1	0.561930057211173	0.816	0.648	0.168	2.4988234256017E-14
CHSY1	H1N1	0.557065745115746	0.194	0.091	0.103	0.0000211974901381209
U2SURP	H1N1	0.556634868226366	0.503	0.406	0.097	0.00452462307533439
RPS23	H1N1	0.556172504626121	0.963	0.899	0.0639999999999999	9.11735318560343E-23
NOP16	H1N1	0.555938916530992	0.849	0.68	0.169	3.36467273005138E-17
BMI1	H1N1	0.552928056143132	0.346	0.157	0.189	5.57136887505424E-16
PHB	H1N1	0.552575782762955	0.669	0.556	0.113	0.0000203643306264149
SLC3A2	H1N1	0.549022031082295	0.978	0.904	0.074	3.58343652305508E-28
SYNCRIP	H1N1	0.548898655208506	0.679	0.522	0.157	7.11357555327462E-08
GRPEL1	H1N1	0.548620812216186	0.832	0.704	0.128	4.69685215564156E-14
SLIRP	H1N1	0.548253095141375	0.84	0.661	0.179	1.25724420921481E-18
SNRPE	H1N1	0.545006887761792	0.787	0.665	0.122	2.9515719267177E-09
NDUFAF4	H1N1	0.543755364934259	0.521	0.403	0.118	0.000216456313714928
REL	H1N1	0.539495095611208	0.781	0.649	0.132	1.08710253046413E-08
SARS	H1N1	0.538849235979785	0.71	0.631	0.079	0.0000073750035732011
ARFGAP3	H1N1	0.535428044823683	0.409	0.283	0.126	0.00047173744586035
GARS	H1N1	0.534054628911002	0.667	0.545	0.122	1.88984263336687E-06
PPA1	H1N1	0.533194989186798	0.746	0.586	0.16	5.39049351471062E-12
SLC9B2	H1N1	0.532403125971651	0.382	0.269	0.113	0.00456903303739147
B3GNT5	H1N1	0.531473703347064	0.143	0.054	0.089	0.0000043906977735035
TBX21	H1N1	0.529343550038533	0.125	0.046	0.079	0.0000326192835453128
UTP11L	H1N1	0.527488273290877	0.589	0.463	0.126	6.21057908103459E-06
NOP10	H1N1	0.526512471720685	0.892	0.822	0.0700000000000001	6.90154531764823E-15
EIF5B	H1N1	0.525308800840471	0.857	0.708	0.149	1.17949929498016E-11
MRPL36	H1N1	0.521215962258887	0.558	0.479	0.0790000000000001	0.00557920524049875
DIMT1	H1N1	0.520858395431293	0.542	0.431	0.111	0.00228095249396562
RBM8A	H1N1	0.520126478723416	0.982	0.925	0.0569999999999999	7.05289282199813E-27
NHP2	H1N1	0.519101835914122	0.783	0.678	0.105	1.85769974243846E-10
IARS	H1N1	0.51819673670248	0.624	0.511	0.113	0.0000108404279282804
GAS5	H1N1	0.518188773937197	0.8	0.698	0.102	4.64155051707571E-09
SNRPF	H1N1	0.515700430252177	0.683	0.564	0.119	1.52889042768771E-06
RPL41	H1N1	0.514215347330851	0.994	0.963	0.031	1.0394397102128E-30
C17orf89	H1N1	0.513839540055764	0.413	0.313	0.1	0.00867912614189989
PDIA6	H1N1	0.513430117454983	0.638	0.551	0.087	0.00089342935409118
GLS	H1N1	0.513018010383057	0.305	0.179	0.126	0.000137653825676954
DHRS3	H1N1	0.511568413109756	0.131	0.053	0.078	0.000270830423026624
SNRPD1	H1N1	0.505688124726568	0.808	0.683	0.125	3.332931459142E-10
UFM1	H1N1	0.503545150985983	0.724	0.604	0.12	1.57964063109406E-06
SPCS2	H1N1	0.499567029792507	0.706	0.589	0.117	0.0000161952542058714
GTPBP4	H1N1	0.498553933953784	0.695	0.551	0.144	3.72875508472889E-07
HSP90B1	H1N1	0.495611464668611	0.691	0.55	0.141	6.95054785135276E-07
PTPRE	H1N1	0.494411260251235	0.491	0.332	0.159	0.0000176625419327672
RPL23A	H1N1	0.492226913294157	0.99	0.987	0.003	1.32675336532535E-41
RAD23A	H1N1	0.492112093261805	0.695	0.586	0.109	6.54081147363136E-06
RPL38	H1N1	0.489952192374359	0.949	0.875	0.074	1.14904082511301E-14
EIF2S2	H1N1	0.486223345796496	0.802	0.589	0.213	4.41848270212472E-13
UBASH3B	H1N1	0.48480154585361	0.217	0.114	0.103	0.000200390443373914
NARS	H1N1	0.483178602144884	0.703	0.579	0.124	0.0000221801889915383
MTHFD2	H1N1	0.480571231840809	0.751	0.606	0.145	3.0451975894903E-09
DNTTIP2	H1N1	0.478856763296396	0.822	0.684	0.138	3.76328141992769E-10
RPF2	H1N1	0.475155383848871	0.624	0.487	0.137	0.0000129475259109262
NR4A2	H1N1	0.471576490344052	0.836	0.77	0.0659999999999999	5.25776100727146E-07
RPL34	H1N1	0.471568109799144	0.998	0.986	0.012	6.78046490259183E-37
RASSF5	H1N1	0.47061734490076	0.796	0.662	0.134	1.80489875113538E-08
TARS	H1N1	0.470328045158079	0.564	0.449	0.115	0.00682997169513762
NOP58	H1N1	0.463294828962125	0.888	0.779	0.109	2.18184270228229E-10
NCOA2	H1N1	0.460038458615857	0.207	0.109	0.098	0.000801918210895522
NAA20	H1N1	0.459814905763754	0.652	0.534	0.118	0.00217688653328447
SNRPB2	H1N1	0.457990947186566	0.665	0.558	0.107	0.0000231997418708299
RP11-343H5.4	H1N1	0.457958506719226	0.879	0.604	0.275	3.78176872870344E-36
RPS28	H1N1	0.45574304770133	0.855	0.814	0.041	2.23443924700198E-07
CHORDC1	H1N1	0.448649884214084	0.526	0.416	0.11	0.0077106049627542
IFRD2	H1N1	0.447943286803105	0.577	0.45	0.127	0.00018175602611583
OSTC	H1N1	0.446571622425536	0.744	0.615	0.129	0.0000318027764719602
SERP1	H1N1	0.442612240645855	0.836	0.746	0.09	3.04553543632595E-08
C1QBP	H1N1	0.441554790621012	0.877	0.791	0.086	4.12033590865662E-09
SERBP1	H1N1	0.441378826066225	0.787	0.695	0.0920000000000001	0.0000427591316011466
KIAA0020	H1N1	0.43445976564225	0.689	0.586	0.103	0.000686597714509353
PSMD11	H1N1	0.434043027229523	0.611	0.482	0.129	0.0000305014836304492
SEC61B	H1N1	0.428662469193246	0.828	0.776	0.0519999999999999	7.88431076107309E-07
EIF3M	H1N1	0.425520582409201	0.802	0.714	0.0880000000000001	9.22941323697778E-06
BCCIP	H1N1	0.42181791435718	0.685	0.604	0.0810000000000001	0.00448376837644372
RPL37A	H1N1	0.416557205890287	0.984	0.957	0.027	7.78948343130198E-14
GPATCH4	H1N1	0.416556207747579	0.419	0.249	0.17	1.61620275688056E-08
SNRPG	H1N1	0.413679113124684	0.922	0.874	0.048	3.4000960743256E-09
PIM3	H1N1	0.413580570683979	0.581	0.466	0.115	0.00655229723351778
RPS24	H1N1	0.413325320895923	0.971	0.925	0.0459999999999999	2.36135981123351E-17
VIM	H1N1	0.412685483201329	0.397	0.272	0.125	0.0017500434198338
RP11-543P15.1	H1N1	0.409985269292244	0.863	0.609	0.254	1.5300051380325E-34
EPRS	H1N1	0.407476652659102	0.566	0.417	0.149	0.0000335023500936988
EBNA1BP2	H1N1	0.404330308463959	0.726	0.578	0.148	3.02826122481794E-06
RSL1D1	H1N1	0.400956909971317	0.902	0.827	0.0750000000000001	9.03555461842687E-09
EIF3E	H1N1	0.398527000913072	0.742	0.646	0.096	0.00139452142362206
NHP2L1	H1N1	0.39571487310551	0.84	0.773	0.0669999999999999	2.90920709190833E-06
RPL36AL	H1N1	0.395075002797699	0.998	0.983	0.015	1.17974753977743E-24
PCED1B-AS1	H1N1	0.388883427402203	0.836	0.734	0.102	1.37587655392718E-06
RPL37	H1N1	0.387334317176299	0.969	0.912	0.0569999999999999	9.37542477219726E-11
TRMT112	H1N1	0.38612198686486	0.908	0.857	0.051	1.26083963173907E-07
PA2G4	H1N1	0.381489605337832	0.362	0.2	0.162	6.75107251471249E-09
MDFIC	H1N1	0.381410971483187	0.149	0.063	0.086	0.000125889215584684
CD69	H1N1	0.374690320451148	0.883	0.788	0.095	3.12178837870861E-07
RP4-604A21.1	H1N1	0.369734516767167	0.763	0.516	0.247	5.81072212699043E-21
TPT1	H1N1	0.369457388581003	0.947	0.888	0.0589999999999999	0.000001595372864694
RPL27	H1N1	0.368878779792851	0.971	0.949	0.022	1.67462809553921E-17
SLAMF1	H1N1	0.368176014892376	0.885	0.777	0.108	4.17291280223962E-07
EIF5	H1N1	0.368152936512162	0.857	0.782	0.075	0.0000380185902712183
NOLC1	H1N1	0.362816201497793	0.791	0.63	0.161	8.25593616583413E-07
CBWD1	H1N1	0.361776300364054	0.393	0.234	0.159	3.56248679976449E-08
POMP	H1N1	0.360475995659429	0.883	0.814	0.0690000000000001	9.49024819896507E-06
SNRPB	H1N1	0.358483329827833	0.83	0.756	0.074	0.0000624287318948285
CCT2	H1N1	0.358287540684345	0.771	0.682	0.089	0.000716960404120487
PNO1	H1N1	0.355322979549288	0.573	0.456	0.117	0.00462687006956973
HMGA1	H1N1	0.351868890075024	0.538	0.415	0.123	0.00784176554432044
LINC00152	H1N1	0.351137195553074	0.738	0.642	0.096	0.0000948679147574342
ERN1	H1N1	0.348186181618086	0.162	0.081	0.081	0.00812139086547832
MT-ND4L	H1N1	0.34609737149667	0.994	0.983	0.011	5.67009698716705E-15
RPL39	H1N1	0.340686958498706	0.816	0.67	0.146	1.32561252666834E-10
RPS7	H1N1	0.337078696029302	0.941	0.904	0.0369999999999999	1.15691799701521E-10
SEMA7A	H1N1	0.336654752456571	0.157	0.044	0.113	2.26100579105788E-11
TNFSF9	H1N1	0.33305972446851	0.172	0.018	0.154	4.91887042225351E-29
RP4-742C19.12	H1N1	0.331769419102753	0.117	0.039	0.078	0.0000419251151230341
RUNX3	H1N1	0.331535004912785	0.354	0.163	0.191	1.55055540623252E-12
RP11-490H24.5	H1N1	0.323242278173717	0.405	0.226	0.179	9.3152893547354E-13
NPM1	H1N1	0.320252600219646	0.998	0.979	0.019	4.30149721695814E-24
RPS16	H1N1	0.30293961225424	0.99	0.948	0.042	5.00387493316256E-14
SNRPD2	H1N1	0.302533006106079	0.933	0.899	0.034	0.000367518469946205
RPS15	H1N1	0.29936073843686	0.984	0.972	0.012	6.55637650621475E-14
SDC4	H1N1	0.297027110191269	0.104	0.041	0.063	0.00946851165296717
RPL29	H1N1	0.296267895706697	0.937	0.909	0.028	1.36647080715874E-07
RPL35A	H1N1	0.28890530716423	0.935	0.913	0.022	1.75482526645592E-06
KMT2E-AS1	H1N1	0.287170476877063	0.301	0.185	0.116	0.00415463461256997
RPL36	H1N1	0.286006176482079	0.949	0.952	-0.003	0.0000721286869573865
COX6A1	H1N1	0.285768664943689	0.695	0.588	0.107	0.00101214607561879
HSP90AB1	H1N1	0.280818990763039	0.998	0.987	0.011	4.29996299760877E-19
PRKD3	H1N1	0.277849950032921	0.133	0.049	0.084	0.0000371865757724999
ENO1	H1N1	0.2721754393958	0.984	0.923	0.0609999999999999	1.35400849003925E-13
RPS9	H1N1	0.271831417979033	0.959	0.931	0.0279999999999999	3.14231960063217E-07
MT-ND4	H1N1	0.270183895748478	0.986	0.948	0.038	4.46875522347699E-07
NDUFB2	H1N1	0.269844007249546	0.73	0.599	0.131	0.00123766363915674
U1	H1N1	0.265328606485982	0.151	0.06	0.091	0.0000165512752150369
NUS1	H1N1	0.259795979398137	0.162	0.054	0.108	1.03676191551734E-08
SNRPGP10	H1N1	0.255462939789929	0.82	0.627	0.193	5.35673445275404E-10
BCL2A1	H1N1	0.252379364155296	0.851	0.756	0.095	0.0054322621935023
RPS25	H1N1	0.250169720474635	0.982	0.979	0.003	5.66534431454336E-11
TNFRSF4	SARS-Cov2	1.57242776101685	0.808	0.474	0.334	1.07508850363845E-35
IL4	SARS-Cov2	1.56485355005917	0.228	0.053	0.175	4.87285436411692E-19
IL13	SARS-Cov2	1.42098910655076	0.214	0.047	0.167	5.25714439669361E-19
RPS4Y1	SARS-Cov2	1.17175670486768	0.134	0.02	0.114	4.15927039185952E-16
CD83	SARS-Cov2	1.0285905277551	0.572	0.287	0.285	3.71964951543297E-18
TUBA1C	SARS-Cov2	0.961023710749367	0.641	0.346	0.295	1.0371905774008E-18
SELL	SARS-Cov2	0.914527390049793	0.569	0.295	0.274	1.62266735777992E-16
PSMD13	SARS-Cov2	0.909516996120233	0.917	0.711	0.206	2.1965772122629E-27
UBC	SARS-Cov2	0.898662461813862	0.88	0.703	0.177	4.10335681125446E-18
COTL1	SARS-Cov2	0.868220780304471	0.75	0.452	0.298	2.57563312653409E-21
TRMT1	SARS-Cov2	0.864799814508212	0.529	0.326	0.203	2.79046815659392E-09
TNFRSF9	SARS-Cov2	0.841305325762622	0.822	0.577	0.245	1.15130076347998E-17
SHMT2	SARS-Cov2	0.838409853443624	0.424	0.224	0.2	2.33016630951097E-09
VDAC1	SARS-Cov2	0.825626075808612	0.63	0.409	0.221	6.54589745925846E-11
CCR4	SARS-Cov2	0.811663771174192	0.348	0.147	0.201	2.93834803697446E-12
MFNG	SARS-Cov2	0.78367153373496	0.38	0.223	0.157	0.0000107530677760473
BZW2	SARS-Cov2	0.771530122810279	0.674	0.383	0.291	4.79740177941706E-16
TKT	SARS-Cov2	0.771470181884444	0.293	0.155	0.138	0.0000666562767230935
ADGRE5	SARS-Cov2	0.769439771549245	0.402	0.233	0.169	7.78890211135347E-06
FKBP1A	SARS-Cov2	0.758150427122458	0.815	0.613	0.202	1.66920455037403E-15
CD5	SARS-Cov2	0.751365389974045	0.446	0.187	0.259	7.75379235543899E-17
RPSA	SARS-Cov2	0.739063150560245	0.83	0.633	0.197	9.53662939683758E-15
CTPS1	SARS-Cov2	0.736415218601153	0.656	0.402	0.254	2.00996134477664E-13
IFITM2	SARS-Cov2	0.735795467640166	0.58	0.382	0.198	3.7902945877412E-08
TRBV7-6	SARS-Cov2	0.733365510005745	0.163	0.034	0.129	5.92206185678883E-14
CD82	SARS-Cov2	0.720079759335846	0.993	0.931	0.0619999999999999	2.95666938593849E-25
RHOA	SARS-Cov2	0.715170795248036	0.841	0.628	0.213	2.91977306568934E-14
ENO1	SARS-Cov2	0.708239057121109	0.993	0.93	0.0629999999999999	1.43339773648191E-26
JTB	SARS-Cov2	0.704196531905286	0.478	0.318	0.16	0.0000316374638167176
RPL7A	SARS-Cov2	0.697693695651097	0.931	0.784	0.147	1.14300617098012E-14
RPL5	SARS-Cov2	0.689484948369176	0.971	0.884	0.087	5.1027019328364E-17
SLC25A6	SARS-Cov2	0.680580428796407	0.844	0.653	0.191	7.06051390107144E-11
IL18R1	SARS-Cov2	0.671567251003513	0.304	0.126	0.178	7.39561274481016E-10
GNB2L1	SARS-Cov2	0.665111821186254	0.964	0.839	0.125	9.54622737653506E-17
TOMM40	SARS-Cov2	0.664637531844355	0.268	0.113	0.155	2.47585603017956E-08
CHID1	SARS-Cov2	0.661538343664579	0.232	0.087	0.145	2.32796149661844E-08
PFKP	SARS-Cov2	0.661451878692192	0.594	0.416	0.178	0.0000105198940899745
RHOG	SARS-Cov2	0.660547722057406	0.572	0.418	0.154	0.000314268983285072
DOK2	SARS-Cov2	0.659375001240305	0.409	0.245	0.164	0.0000166110713387601
CCND3	SARS-Cov2	0.658550566630037	0.322	0.176	0.146	0.000122137933118879
TUBA4A	SARS-Cov2	0.656711188155607	0.478	0.321	0.157	0.000258858244442124
MFSD10	SARS-Cov2	0.649562186103467	0.264	0.11	0.154	3.33961808752275E-08
GAPDH	SARS-Cov2	0.649552165966833	0.993	0.961	0.032	2.88209803059301E-17
LDHA	SARS-Cov2	0.644799971513311	0.967	0.9	0.0669999999999999	7.13950369036852E-17
ID2	SARS-Cov2	0.639747444881018	0.768	0.592	0.176	6.60378043494142E-09
TRBV7-4	SARS-Cov2	0.636308855886344	0.149	0.017	0.132	1.08395250516038E-21
RPLP0	SARS-Cov2	0.631620001284412	1	0.969	0.031	1.05480628169295E-18
ATIC	SARS-Cov2	0.623453334529414	0.417	0.239	0.178	0.0000131957737468022
SEC13	SARS-Cov2	0.617032353244673	0.507	0.336	0.171	0.0000933721028894719
GPX4	SARS-Cov2	0.616895934591843	0.402	0.249	0.153	0.00108580587879594
CXCR5	SARS-Cov2	0.61497259862689	0.196	0.064	0.132	1.80013730503017E-08
PES1	SARS-Cov2	0.614020624700145	0.598	0.401	0.197	2.69807966187232E-07
KCNK5	SARS-Cov2	0.609506585886658	0.283	0.082	0.201	7.0771336819976E-18
ZAP70	SARS-Cov2	0.605007638410563	0.384	0.174	0.21	3.77982922839502E-11
F5	SARS-Cov2	0.597350019151211	0.475	0.276	0.199	5.04167801319154E-07
BAK1	SARS-Cov2	0.597329301173521	0.272	0.094	0.178	1.34607242355804E-12
CD99	SARS-Cov2	0.592684838330654	0.507	0.314	0.193	3.56530309993955E-06
LDHB	SARS-Cov2	0.590319636613095	0.866	0.759	0.107	1.97297302061964E-08
PAICS	SARS-Cov2	0.585055104567313	0.707	0.461	0.246	1.9129679706382E-09
ACTB	SARS-Cov2	0.579750446732825	1	0.984	0.016	1.16236042998355E-10
EEF2	SARS-Cov2	0.571671249950813	0.489	0.344	0.145	0.00344226356825614
FERMT3	SARS-Cov2	0.571664237044065	0.377	0.222	0.155	0.000717492094165174
PYCR1	SARS-Cov2	0.567640371447725	0.29	0.122	0.168	2.02595881560826E-08
HMGA1	SARS-Cov2	0.56597328532496	0.562	0.428	0.134	0.00735410158295668
PTPN6	SARS-Cov2	0.564872761714975	0.272	0.148	0.124	0.00359850091007431
C19orf24	SARS-Cov2	0.562799231819209	0.42	0.225	0.195	4.6882425635863E-07
NCL	SARS-Cov2	0.556741142218919	0.96	0.88	0.08	2.49983367008674E-10
EEF1A1	SARS-Cov2	0.554410180575377	1	0.999	0.001	7.42741332965331E-11
EIF3G	SARS-Cov2	0.553593072496104	0.717	0.568	0.149	0.000425201261255218
EIF6	SARS-Cov2	0.552858082896572	0.754	0.605	0.149	0.000243612932105825
ALDOA	SARS-Cov2	0.54912523694095	0.957	0.824	0.133	1.36706070571881E-11
SERPINB9	SARS-Cov2	0.548735362159206	0.674	0.478	0.196	4.16370850430545E-06
MDH2	SARS-Cov2	0.544748293378629	0.558	0.402	0.156	0.00287461866927663
POLD2	SARS-Cov2	0.542793459149901	0.623	0.471	0.152	0.000799353820185597
RAB27A	SARS-Cov2	0.54115345644092	0.652	0.513	0.139	0.00202111336658489
EEF1B2	SARS-Cov2	0.539847778186839	0.96	0.866	0.094	1.02132361558282E-10
AGPAT5	SARS-Cov2	0.539632861444538	0.366	0.233	0.133	0.00965312423244461
KARS	SARS-Cov2	0.533913751099912	0.699	0.505	0.194	6.84504891173315E-06
HSPD1	SARS-Cov2	0.532978434949173	0.833	0.679	0.154	4.24496314862685E-06
CDC37	SARS-Cov2	0.527668793110553	0.685	0.523	0.162	0.000316123860980741
RPS19BP1	SARS-Cov2	0.526489632811309	0.471	0.303	0.168	0.000393643688143795
TRBV7-5	SARS-Cov2	0.515693517572457	0.12	0.012	0.108	5.80749699887148E-18
TIMM13	SARS-Cov2	0.515535834488193	0.685	0.472	0.213	6.76467796100785E-07
WDR74	SARS-Cov2	0.515519670803689	0.554	0.403	0.151	0.00719377307662577
GPI	SARS-Cov2	0.515203700262908	0.38	0.217	0.163	0.0000606101126582627
RBBP8	SARS-Cov2	0.510074789058815	0.355	0.205	0.15	0.00139339124486012
MAP2K3	SARS-Cov2	0.506954277424394	0.609	0.4	0.209	1.22812961725538E-06
NOLC1	SARS-Cov2	0.506707849474163	0.797	0.652	0.145	0.0000749173134796087
CCT3	SARS-Cov2	0.506058353019544	0.793	0.605	0.188	0.0000124879820959752
ELP5	SARS-Cov2	0.504412513598424	0.348	0.195	0.153	0.000273751430525465
ACTG1	SARS-Cov2	0.504156637442212	0.884	0.765	0.119	0.0000414929377401974
PPM1G	SARS-Cov2	0.502983926040752	0.475	0.31	0.165	0.000993036051555455
ATP5B	SARS-Cov2	0.502550713274709	0.913	0.784	0.129	2.22721050484699E-09
HM13	SARS-Cov2	0.500888188854083	0.587	0.427	0.16	0.00162232708167579
ILVBL	SARS-Cov2	0.500834103248387	0.257	0.069	0.188	5.4213680129778E-17
PRMT1	SARS-Cov2	0.4965831013696	0.612	0.436	0.176	0.000417097318815595
CCT5	SARS-Cov2	0.492087976418454	0.822	0.656	0.166	6.14080382796217E-06
RPS8	SARS-Cov2	0.488210439710929	0.964	0.889	0.075	1.97681622732748E-11
PHB2	SARS-Cov2	0.487171603199404	0.612	0.429	0.183	0.00052737330380783
XPNPEP1	SARS-Cov2	0.486423935449986	0.236	0.105	0.131	0.0000322137840247948
TSTA3	SARS-Cov2	0.484691974982808	0.395	0.238	0.157	0.000507687634965996
AP2M1	SARS-Cov2	0.48422042650732	0.587	0.427	0.16	0.000701315591925423
CLPP	SARS-Cov2	0.482651315045886	0.326	0.174	0.152	0.00019696865133109
ICOS	SARS-Cov2	0.481843672884795	0.667	0.473	0.194	0.0000397649119203862
TRAF1	SARS-Cov2	0.480986338490633	0.674	0.466	0.208	7.27581233094042E-06
NINJ1	SARS-Cov2	0.479807979768808	0.685	0.48	0.205	0.000790145482992268
SFXN1	SARS-Cov2	0.477319760924356	0.754	0.541	0.213	3.74653297964865E-06
PLK3	SARS-Cov2	0.476657905341362	0.467	0.244	0.223	4.95323458396813E-09
C10orf54	SARS-Cov2	0.473779384208846	0.953	0.814	0.139	1.84105304923047E-08
NDUFV1	SARS-Cov2	0.465437990300246	0.38	0.218	0.162	0.000339244959117341
DUSP4	SARS-Cov2	0.464863400294351	0.699	0.488	0.211	0.0000017092915805297
EDF1	SARS-Cov2	0.464781412601282	0.562	0.394	0.168	0.00861532392146571
APRT	SARS-Cov2	0.464096899314642	0.793	0.612	0.181	9.02721049258358E-07
AIMP2	SARS-Cov2	0.461653177635565	0.511	0.331	0.18	0.000521094374102857
GARS	SARS-Cov2	0.460823545089293	0.71	0.555	0.155	0.000629238238622345
PARK7	SARS-Cov2	0.458676545928207	0.967	0.888	0.079	1.13723496758318E-11
RPL4	SARS-Cov2	0.458415298476774	0.989	0.961	0.028	1.91332364946794E-14
GLRX3	SARS-Cov2	0.458338555160509	0.598	0.443	0.155	0.00456319354764907
IL18RAP	SARS-Cov2	0.451947426764522	0.214	0.097	0.117	0.000306021408716262
TERF2IP	SARS-Cov2	0.451138208601632	0.272	0.134	0.138	0.0000778760294298832
P4HB	SARS-Cov2	0.450887084319781	0.587	0.423	0.164	0.000957814654242685
C16orf13	SARS-Cov2	0.448510324711301	0.301	0.165	0.136	0.00189789779196882
DHRS3	SARS-Cov2	0.447822323467931	0.167	0.057	0.11	7.05547304646585E-06
NOP2	SARS-Cov2	0.447762419938732	0.569	0.414	0.155	0.0081193010146962
EIF3D	SARS-Cov2	0.447516711981556	0.79	0.646	0.144	0.000244275925394988
CD44	SARS-Cov2	0.447227940438669	0.978	0.88	0.098	7.15942022201039E-07
TMEM165	SARS-Cov2	0.447206412549809	0.29	0.132	0.158	7.2637474937563E-07
WDR61	SARS-Cov2	0.446916164804374	0.322	0.187	0.135	0.0076767888674188
ELMO1	SARS-Cov2	0.443200934107337	0.688	0.521	0.167	0.000349521949224247
CCT2	SARS-Cov2	0.440867377343922	0.808	0.688	0.12	0.000532168872992481
RPN1	SARS-Cov2	0.434502523158872	0.688	0.516	0.172	0.00221039910811159
FARSA	SARS-Cov2	0.433586295272706	0.732	0.557	0.175	0.000111437772444551
ARHGEF1	SARS-Cov2	0.428291732666846	0.366	0.169	0.197	9.81524715085388E-10
RPL3	SARS-Cov2	0.427254672804483	1	0.981	0.019	0.00563967677630268
BCAT1	SARS-Cov2	0.419609115656694	0.159	0.037	0.122	1.29179572094283E-11
NAMPT	SARS-Cov2	0.417259331877288	0.819	0.661	0.158	0.0000527229056062446
C9orf16	SARS-Cov2	0.413691591085668	0.511	0.309	0.202	0.0000270785410909471
RPL14	SARS-Cov2	0.409822898846362	0.978	0.901	0.077	0.0000665544864442476
HNRNPDL	SARS-Cov2	0.40975753206802	0.841	0.725	0.116	0.000137599141432983
ABCE1	SARS-Cov2	0.408378376433509	0.659	0.485	0.174	0.00482078691032614
BTLA	SARS-Cov2	0.40651415105612	0.801	0.614	0.187	0.00444149059210484
DPH2	SARS-Cov2	0.406428016464311	0.475	0.308	0.167	0.00170828567277045
SH2D2A	SARS-Cov2	0.4050110739298	0.866	0.779	0.087	0.000409871547512002
C1QBP	SARS-Cov2	0.400186780831246	0.913	0.797	0.116	0.0000058319079037283
JUNB	SARS-Cov2	0.399663956611965	0.514	0.322	0.192	0.0000719932014942815
PSMA2	SARS-Cov2	0.397696461938179	0.906	0.818	0.0880000000000001	0.000427584242132327
BAG1	SARS-Cov2	0.394325761215568	0.127	0.042	0.085	0.000226114355136852
ATP1B3	SARS-Cov2	0.393792509421646	0.801	0.659	0.142	0.00323456409266238
RPS3	SARS-Cov2	0.390467551497515	1	0.993	0.00700000000000001	0.000657232221431092
RPS5	SARS-Cov2	0.389626503436416	0.949	0.897	0.0519999999999999	0.000750871467937668
CCND1	SARS-Cov2	0.388355786955594	0.12	0.033	0.087	9.19302980493166E-06
FDX1	SARS-Cov2	0.388096943681212	0.185	0.078	0.107	0.00070780965093696
IL21R	SARS-Cov2	0.387659156762769	0.645	0.431	0.214	0.0000336909629846695
CDK4	SARS-Cov2	0.38751573655025	0.478	0.32	0.158	0.00642382944857138
PGAM1	SARS-Cov2	0.386559881193829	0.964	0.828	0.136	2.87226662723022E-09
HNRNPF	SARS-Cov2	0.378716728662939	0.862	0.708	0.154	0.000365718706654105
CCT7	SARS-Cov2	0.378210276151397	0.775	0.609	0.166	0.00422440037022315
RPL29	SARS-Cov2	0.376434329740537	0.978	0.905	0.073	1.95888232109816E-06
RPL12	SARS-Cov2	0.375339521508554	0.946	0.845	0.101	0.000188909100865276
RPL15	SARS-Cov2	0.375305791689305	0.996	0.974	0.022	1.0211647808046E-08
COX4I1	SARS-Cov2	0.374893321254466	0.891	0.809	0.082	0.00146167435576465
TPI1	SARS-Cov2	0.372532231814114	0.975	0.899	0.076	0.00109473967334726
BTF3	SARS-Cov2	0.365014244267805	0.928	0.811	0.117	0.000884648737877045
ENOPH1	SARS-Cov2	0.364260329797694	0.409	0.245	0.164	0.00170627330675082
DUSP2	SARS-Cov2	0.363742582249195	0.757	0.587	0.17	0.00172975960310922
RPL10	SARS-Cov2	0.363686344946974	0.996	0.981	0.015	0.000032783711727305
DEF6	SARS-Cov2	0.362660897333371	0.127	0.045	0.082	0.00182459406141595
RPL6	SARS-Cov2	0.358629290729089	0.978	0.951	0.027	4.70040673017795E-07
ECE1	SARS-Cov2	0.358560857922292	0.185	0.07	0.115	0.0000119244778363101
RNPS1	SARS-Cov2	0.356407487925957	0.87	0.715	0.155	0.0035753912371369
PKM	SARS-Cov2	0.352801385581356	0.964	0.907	0.0569999999999999	0.00546102960500974
RPS4X	SARS-Cov2	0.348541588446572	0.986	0.957	0.029	0.00007105301641559
PSMA7	SARS-Cov2	0.343813062715241	0.913	0.858	0.055	0.000185400770765681
RPL13	SARS-Cov2	0.343049974787621	1	0.993	0.00700000000000001	2.16840676963469E-07
WARS	SARS-Cov2	0.34052836253952	0.779	0.58	0.199	0.000701007648152974
MCOLN2	SARS-Cov2	0.338282994415115	0.17	0.07	0.1	0.00148067464514931
NACA	SARS-Cov2	0.329560961624981	0.96	0.897	0.0629999999999999	0.003059078378472
HNRNPA1	SARS-Cov2	0.325404224465584	0.978	0.971	0.00700000000000001	8.64262022752077E-08
RPL19	SARS-Cov2	0.321131311491504	0.993	0.974	0.019	0.00594239712042638
HSP90AB1	SARS-Cov2	0.319507671131556	1	0.988	0.012	1.76264787414955E-07
RPS3A	SARS-Cov2	0.293234057894663	0.996	0.99	0.00600000000000001	0.0000247651129606823
SDF4	SARS-Cov2	0.293224322304743	0.264	0.116	0.148	1.85876053468784E-06
C9orf142	SARS-Cov2	0.28165188436769	0.188	0.084	0.104	0.00242409118091016
TRBV7-7	SARS-Cov2	0.280528697944877	0.134	0.014	0.12	7.00530166116245E-21
MT-CO1	SARS-Cov2	0.271239043182131	1	0.993	0.00700000000000001	4.63100388715578E-06
METTL21A	SARS-Cov2	0.26697314937025	0.279	0.145	0.134	0.00237086515031272
GRAMD1A	SARS-Cov2	0.252205724649584	0.203	0.093	0.11	0.00338889592118649
SOD1	SARS-Cov2	0.251518063439135	0.982	0.912	0.07	0.00103994553787193
