# Supplementary material for: Single cell profiling of circulating autoreactive CD4 T cells from patients with autoimmune liver diseases suggests tissue imprinting
Source: Nat Commun. 2025 Jan 29;16:1161. doi: 10.1038/s41467-025-56363-2 (PMC11779892; doi:10.1038/s41467-025-56363-2)
Supplement: Supplementary file 5 — Supplementary Data 3 [file 41467_2025_56363_MOESM5_ESM.xlsx]

## Sheet: Go Figure 2
Supplementary Data 3. GO biological process genes linked to the data in the figure 2F and in the figure 6.
GO biological process genes fold change >1,5
Cluster Autoreactivity Figure 2
Enrichment FDR	nGenes	Pathway Genes	Fold Enrichment	Pathway	Genes
0.0074852221744714	41	1009	2.12692629083348	GO:0006955 immune response	CD74 CD59 IL21 BCL10 CXCL13 IFNAR2 GBP2 TRAT1 IFI16 CTLA4 IFITM1 SP100 BATF JAK1 TNIP3 SERINC3 OASL LCP1 STAT3 ISG15 NA CD4 RNASET2 PRDM1 ITM2A FGL2 MX1 HMGB2 HMCES ARID5A PDE4D VAMP8 LYST HMGN2 LAPTM5 NMB CNIH1
0.00853531593695625	19	320	3.1078737745098	GO:0001819 positive reg. of cytokine production	CD74 IFI16 TIGIT IL21 SOD1 BSG ISG15 BCL10 BATF HMGB2 ARID5A STAT3 PDE4D NA LAPTM5 NMB CD4
0.00853531593695625	55	1655	1.7395000296191	GO:0002376 immune system proc.	CD4 CD74 CD59 ITGA4 IL21 BCL10 CXCL13 IFNAR2 JAK1 GBP2 TRAT1 IFI16 CTLA4 TET2 TIGIT IFITM1 TOX NA SP100 SMARCA2 ITGB1 BATF TNIP3 SERINC3 OASL LCP1 STAT3 ISG15 RNASET2 PRDM1 WDR1 ITM2A FGL2 SYT11 SOD1 CD109 MX1 HMGB2 CHD2 HMCES CIB1 ARID5A PDE4D VAMP8 LYST BSG HMGN2 LAPTM5 NMB CNIH1
0.00853531593695625	54	1613	1.75234309470844	GO:0050790 reg. of catalytic activity	CD74 CHN1 CAP1 OASL TBC1D4 TIAM1 NA CD4 SKP1 SOD1 DBI IFI16 HMGB2 TSPYL2 RPS27L PSAP CALM1 TMSB4X MAT2B ARAP2 ARHGAP10 PPP2R5C APLP2 VRK3 CYTH1 CORO1C ARHGDIB RGS2 ALOX5AP IQGAP1 SAE1 BCL10 ARHGAP26 AZIN1 CD109 PDE6D ANXA5 PTTG1 MAPRE2 AKAP13 CIB1 LAMTOR4 ITSN2 HMGN1 STAT3 STMN1 ARL6IP5 ITGB1 LAPTM5 SERINC1 CXCL13 SPOCK2 SGK1
0.00853531593695625	17	267	3.33270911360799	GO:0050863 reg. of T cell activation	CTLA4 TIGIT NA SMARCA2 BATF CD4 IL21 CD74 PRDM1 FGL2 BCL10 TOX LAPTM5 SOD1
0.00853531593695625	29	645	2.35341237270102	GO:0051336 reg. of hydrolase activity	CHN1 OASL TBC1D4 TIAM1 SOD1 IFI16 HMGB2 RPS27L PSAP CALM1 ARAP2 APLP2 VRK3 CORO1C RGS2 IQGAP1 BCL10 CD109 PTTG1 MAPRE2 STAT3 STMN1 ARL6IP5 ITGB1 LAPTM5 NA CXCL13 SPOCK2
0.0103927628554237	5	19	13.7745098039216	GO:0002504 antigen processing and presentation of peptide or polysaccharide anti	NA CD74
0.019165108576034	27	619	2.28314168963223	GO:0098542 defense response to other organism	OASL IL21 MX1 IFNAR2 GBP2 IFI16 IFITM1 SP100 JAK1 CD74 SERINC3 CXCL13 HMGB2 ISG15 NA CD4 RNASET2 PRDM1 VAMP8 FGL2 SYT11 BCL10 BATF ARID5A LYST NMB
0.0270340256565219	16	278	3.01255466215263	GO:0002250 adaptive immune response	BCL10 BATF STAT3 NA CD4 CD74 PRDM1 TRAT1 CTLA4 HMCES ARID5A CXCL13
0.0270340256565219	36	973	1.93664228281241	GO:0006952 defense response	OASL IL21 CXCL13 MX1 IFNAR2 GBP2 IFI16 STAT3 IFITM1 SP100 JAK1 CD74 SERINC3 LAPTM5 HMGB2 ISG15 NA CD4 RNASET2 TNIP3 PRDM1 VAMP8 FGL2 SYT11 ALOX5AP SOD1 BCL10 ITGB1 BATF ARID5A LYST TMSB4X NMB CDO1 TRAT1
0.0277465302549687	22	496	2.32167141049968	GO:0001816 cytokine production	CD74 IFI16 TIGIT IL21 SOD1 BSG ISG15 TMSB4X NA SYT11 IQGAP1 BCL10 BATF HMGB2 ARID5A STAT3 PDE4D LAPTM5 NMB CD4
0.0277465302549687	22	491	2.34531368555569	GO:0001817 reg. of cytokine production	CD74 IFI16 TIGIT IL21 SOD1 BSG ISG15 TMSB4X NA SYT11 IQGAP1 BCL10 BATF HMGB2 ARID5A STAT3 PDE4D LAPTM5 NMB CD4
0.0277465302549687	20	408	2.5658400615148	GO:0002694 reg. of leukocyte activation	CTLA4 TIGIT NA SMARCA2 BATF CD4 IL21 CD74 PRDM1 FGL2 SYT11 BCL10 HMCES TOX VAMP8 LAPTM5 SOD1
0.0277465302549687	19	394	2.52416144122624	GO:0042110 T cell activation	CD4 CD74 CTLA4 TIGIT NA SMARCA2 BATF LCP1 IL21 PRDM1 FGL2 BCL10 STAT3 TOX LAPTM5 SOD1
0.0277465302549687	31	805	2.01569845329436	GO:0043085 positive reg. of catalytic activity	CD74 TBC1D4 TIAM1 CD4 SKP1 SOD1 DBI HMGB2 RPS27L PSAP CALM1 TMSB4X ARAP2 VRK3 CORO1C CHN1 IQGAP1 BCL10 MAPRE2 AKAP13 CIB1 HMGN1 STAT3 ARL6IP5 ITGB1 LAPTM5 IFI16 SERINC1 CXCL13 NA CAP1
0.0277465302549687	38	1086	1.83152782291554	GO:0044093 positive reg. of molecular function	CD74 TBC1D4 TIAM1 CD4 SP100 SKP1 SOD1 BCL10 ITGB1 ARID5B DBI HMGB2 RPS27L PSAP CALM1 TMSB4X ARAP2 VRK3 CORO1C CHN1 IQGAP1 MAPRE2 AKAP13 CIB1 HMGN1 STAT3 USP33 CLN5 STMN1 ARL6IP5 LAPTM5 IFI16 GABARAPL2 SERINC1 CXCL13 NA SGK1 CAP1
0.0277465302549687	6	44	7.13770053475936	GO:0045071 negative reg. of viral genome replication	OASL IFITM1 MX1 IFI16 ISG15 MPHOSPH8
0.0277465302549687	10	125	4.18745098039216	GO:0050792 reg. of viral proc.	OASL IFITM1 CD4 CD74 SP100 MX1 IFI16 BSG ISG15 MPHOSPH8
0.0277465302549687	18	353	2.66905515747375	GO:0051249 reg. of lymphocyte activation	CTLA4 TIGIT NA SMARCA2 BATF CD4 IL21 CD74 PRDM1 FGL2 BCL10 HMCES TOX LAPTM5 SOD1
0.0277465302549687	19	385	2.58316781257958	GO:0051345 positive reg. of hydrolase activity	TBC1D4 TIAM1 HMGB2 RPS27L PSAP CALM1 ARAP2 VRK3 CORO1C CHN1 BCL10 MAPRE2 STAT3 ARL6IP5 ITGB1 LAPTM5 IFI16 CXCL13 NA
Cluster Sars-COV2 Figure 2
Enrichment FDR	nGenes	Pathway Genes	Fold Enrichment	Pathway	Genes
2.09031504453119e-05	16	558	5.55386119257087	GO:0046649 lymphocyte activation	CD5 IL4 ZAP70 BAK1 TNFRSF9 RHOA MFNG CD83 CCND3 IL18R1 CXCR5 IL13 TNFRSF4 CTPS1 ID2 FKBP1A
7.67614249379641e-05	25	1649	2.93649043497436	GO:0002376 immune system proc.	CD99 CD5 IL4 ZAP70 CXCR5 RHOG SHMT2 CCR4 IFITM2 GAPDH IL18R1 BAK1 TNFRSF9 RHOA MFNG CD83 CCND3 IL13 CTPS1 CHID1 TNFRSF4 SELL FKBP1A ID2 ADGRE5
7.67614249379641e-05	16	647	4.78988337782774	GO:0045321 leukocyte activation	CD5 IL4 ZAP70 BAK1 TNFRSF9 RHOA MFNG CD83 CCND3 IL18R1 CXCR5 IL13 TNFRSF4 CTPS1 ID2 FKBP1A
0.000233706315777492	16	734	4.22214515729502	GO:0001775 cell activation	CD5 IL4 ZAP70 BAK1 TNFRSF9 RHOA MFNG CD83 CCND3 IL18R1 CXCR5 IL13 TNFRSF4 CTPS1 ID2 FKBP1A
0.000415852610039398	9	211	8.261697544162	GO:0042113 B cell activation	IL4 BAK1 MFNG CXCR5 IL13 CTPS1 ID2 TNFRSF4 ZAP70
0.000904068667118856	6	79	14.7107019562716	GO:0006090 pyruvate metabolic proc.	PFKP ENO1 GAPDH LDHB NA VDAC1
0.00100268643874001	11	390	5.46307692307692	GO:0042110 T cell activation	CD5 IL4 ZAP70 TNFRSF9 RHOA CD83 CCND3 IL18R1 TNFRSF4 CTPS1 FKBP1A
0.00113138642012298	10	323	5.99662257247397	GO:0019693 ribose phosphate metabolic proc.	PFKP ENO1 GAPDH PAICS ATIC TKT CTPS1 RHOA IL4 NA
0.00569189300290497	9	313	5.56938716235841	GO:0009259 ribonucleotide metabolic proc.	PFKP ENO1 GAPDH PAICS ATIC CTPS1 RHOA IL4 NA
0.00594825650980742	9	319	5.46463379880308	GO:0030098 lymphocyte differentiation	IL4 ZAP70 BAK1 TNFRSF9 RHOA MFNG CD83 IL18R1 ID2
0.00690967634882555	3	14	41.5051948051948	GO:0046112 nucleobase biosynthetic proc.	CTPS1 SHMT2 PAICS
0.00690967634882555	9	332	5.25065717415115	GO:0072521 purine-containing compound metabolic proc.	PFKP ENO1 GAPDH PAICS ATIC SHMT2 RHOA IL4 NA
0.00779053988026376	15	971	2.99213556783073	GO:0006952 defense response	IL4 ZAP70 SHMT2 IFITM2 TNFRSF4 GAPDH CHID1 COTL1 IL18R1 GPX4 IL13 CCR4 VDAC1 CD83 ADGRE5
0.00779053988026376	7	204	6.64625668449198	GO:0032943 mononuclear cell proliferation	TNFRSF9 CCND3 ZAP70 IL13 TNFRSF4 CTPS1 IL4
0.00779053988026376	12	628	3.70110017371164	GO:0034097 response to cytokine	IL18R1 SHMT2 IFITM2 GAPDH PFKP RPLP0 ATIC CXCR5 IL13 CCR4 TNFRSF4 RHOA
0.00779053988026376	7	201	6.74545454545455	GO:0046651 lymphocyte proliferation	TNFRSF9 CCND3 ZAP70 IL13 TNFRSF4 CTPS1 IL4
0.00779053988026376	9	349	4.99489450377702	GO:0051249 reg. of lymphocyte activation	CD5 IL4 ZAP70 TNFRSF9 RHOA CD83 IL13 ID2 TNFRSF4
0.00779053988026376	10	442	4.38214726450021	GO:0055086 nucleobase-containing small molecule metabolic proc.	PFKP ENO1 GAPDH PAICS ATIC CTPS1 SHMT2 RHOA IL4 NA
0.00779053988026376	9	350	4.98062337662338	GO:1903131 mononuclear cell differentiation	IL4 ZAP70 BAK1 TNFRSF9 RHOA MFNG CD83 IL18R1 ID2
0.00841073248582308	6	144	8.07045454545455	GO:0042098 T cell proliferation	TNFRSF9 CCND3 ZAP70 TNFRSF4 CTPS1 IL4
Cluster H1N1 Figure 2
Enrichment FDR	nGenes	Pathway Genes	Fold Enrichment	Pathway	Genes
3.51072168849669e-08	31	1007	3.81871088427519	GO:0006955 immune response	IL23A IFNG XCL1 XCL2 GPR183 CXCR3 NA XBP1 GZMB IL10 IRF8 LYAR BANF1 APOBEC3G IL32 CST7 NFKBIA CD48 FASLG TNFSF10 TNFSF14 IL3 CSF2 DDX21 PRF1 APOBEC3C BACH2 NKG7 NINJ1
5.00046722277853e-08	39	1652	2.92845880961766	GO:0002376 immune system proc.	CST7 IL23A IFNG CD48 IRF8 XCL1 XCL2 CSF2 GPR183 CXCR3 NA XBP1 GZMB TNFSF14 PRMT1 NINJ1 IL10 LYAR IL3 BANF1 PRF1 APOBEC3G IL32 TNFRSF9 CBFB NFKBIA FASLG TNFSF10 KLF10 DDX21 GCNT1 APOBEC3C PLEK BACH2 MYC NKG7 PMAIP1
1.52221338864941e-07	29	974	3.69337662957834	GO:0006952 defense response	CST7 PTGER2 XCL1 XCL2 APOBEC3G APOBEC3C NA PSMA6 IL23A IFNG GZMB NFKBIA NKG7 NINJ1 IL10 IRF8 PMAIP1 LYAR BANF1 FASLG NT5E DDX21 PRF1 CXCR3 IL32 CD48 FOSL1
2.16891731063315e-07	37	1615	2.84193246454028	GO:0009605 response to external stimulus	CST7 XCL1 XCL2 CXCR3 APOBEC3G APOBEC3C NA PSMA6 IL23A IFNG HSPA5 XBP1 GZMB NFKBIA NKG7 NINJ1 IL10 IRF8 PMAIP1 LYAR GPR183 BANF1 NUCB2 FASLG PTGER2 TNFSF14 EIF2S1 NT5E CDK4 KLF10 CSF2 DDX21 FOSL1 PRF1
2.16891731063315e-07	27	875	3.82772093023256	GO:0009607 response to biotic stimulus	XCL1 XCL2 APOBEC3G APOBEC3C NA IFNG XBP1 GZMB NKG7 IL23A IL10 IRF8 PMAIP1 LYAR BANF1 HSPA5 NFKBIA FASLG PTGER2 CDK4 CSF2 DDX21 PRF1 FOSL1
4.03985002701814e-07	26	847	3.80780319046704	GO:0051707 response to other organism	XCL1 XCL2 APOBEC3G APOBEC3C NA IFNG XBP1 GZMB NKG7 IL23A IL10 IRF8 PMAIP1 LYAR BANF1 NFKBIA FASLG PTGER2 CDK4 CSF2 DDX21 PRF1 FOSL1
1.79358512656558e-06	7	33	26.3128964059197	GO:0048247 lymphocyte chemotaxis	XCL1 XCL2 NA TNFSF14 GPR183
4.79769755904508e-06	26	964	3.3456528032423	GO:0044419 biological proc. involved in interspecies interaction between organis	XCL1 XCL2 APOBEC3G APOBEC3C NA IFNG XBP1 GZMB NKG7 IL23A IL10 IRF8 PMAIP1 LYAR BANF1 PRF1 NFKBIA FASLG PTGER2 CDK4 CSF2 DDX21 FOSL1
1.03893027258845e-05	16	378	5.25064599483204	GO:0043068 positive reg. of programmed cell death	TNFSF10 PHLDA1 XBP1 IFNG FASLG IL10 MYC PMAIP1 PRF1 CXCR3 NA EIF2S1 FOSL1 BTG1 RPL26
1.11754225829443e-05	20	610	4.06709874189859	GO:0032101 reg. of response to external stimulus	CST7 XCL1 XCL2 NA PSMA6 IL23A NFKBIA IFNG NINJ1 IL10 LYAR GPR183 BANF1 CXCR3 APOBEC3G NUCB2 TNFSF14 NT5E NKG7
1.63892460722792e-05	5	15	41.3488372093023	GO:0140131 positive reg. of lymphocyte chemotaxis	XCL1 XCL2 NA TNFSF14
3.23855286180324e-05	24	938	3.17389795209996	GO:0002682 reg. of immune system proc.	CST7 IL23A XCL1 XCL2 NA XBP1 IFNG TNFSF14 PRMT1 IL10 LYAR GPR183 BANF1 TNFRSF9 CBFB NFKBIA CD48 KLF10 DDX21 CXCR3 GCNT1 MYC NINJ1
3.23855286180324e-05	5	18	34.4573643410853	GO:0010818 T cell chemotaxis	XCL1 XCL2 NA TNFSF14 GPR183
3.23855286180324e-05	15	371	5.01535761298815	GO:0043065 positive reg. of apoptotic proc.	TNFSF10 PHLDA1 XBP1 IFNG FASLG IL10 MYC PMAIP1 CXCR3 NA EIF2S1 FOSL1 BTG1 RPL26
3.36562757635289e-05	10	147	8.43853820598007	GO:0030595 leukocyte chemotaxis	XCL1 XCL2 NA NINJ1 IL23A TNFSF14 GPR183 IL10
3.41139418584677e-05	8	82	12.1020986954056	GO:0071346 cellular response to interferon-gamma	XCL1 XCL2 NA IFNG IRF8 FASLG
3.77436031504544e-05	11	190	7.18164014687883	GO:0060326 cell chemotaxis	XCL1 XCL2 CXCR3 NA NINJ1 GPR183 IL23A TNFSF14 IL10
3.84619321093798e-05	29	1356	2.65291212183577	GO:0012501 programmed cell death	HERPUD1 FASLG TNFSF10 PHLDA1 CYCS XBP1 GZMB IFNG NINJ1 IL10 MYC PMAIP1 CSF2 PRF1 CXCR3 NA HSPA5 TNFRSF9 MYDGF TNFSF14 EIF2S1 FOSL1 CCND2 BTG1 RPL26 NKG7 NFKBIA NME1
3.84619321093798e-05	19	620	3.80142535633908	GO:0098542 defense response to other organism	XCL1 XCL2 APOBEC3G APOBEC3C NA IFNG GZMB NKG7 IL23A IRF8 PMAIP1 LYAR BANF1 FASLG IL10 DDX21 PRF1
4.06016670975554e-05	15	388	4.79561256293455	GO:0051345 positive reg. of hydrolase activity	XCL1 XCL2 CYCS NA IFNG PLEK TNFSF10 MYC PMAIP1 RGS16 FASLG HSPE1
Cluster C.Alb Figure2
Enrichment FDR	nGenes	Pathway Genes	Fold Enrichment	Pathway	Genes
2.62089121251412e-16	31	1007	6.4237007613373	GO:0006955 immune response	IL23A CCL20 ANXA1 CTSL GPR183 CCR4 TFRC IL4I1 IL2 IL1R1 NA VIM CD40LG TNFSF8 IL17A IL17F CD48 FASLG TNFSF10 TNFSF14 IL2RA CSF2 IL7R NR4A3 NINJ1 RORC BIRC3 FURIN GEM
1.814581694419e-14	35	1652	4.42090395480226	GO:0002376 immune system proc.	TNFSF8 IL23A CCL20 CD48 ANXA1 CTSL CSF2 IL7R GPR183 CCR4 NA TFRC CD40LG IL4I1 IL2 IL17A IL1R1 TNFSF14 NINJ1 VIM IL17F FASLG TNFSF10 IL2RA KLF10 GPR171 MYC ID2 NR4A3 RORC BIRC3 FURIN GEM
5.02684560794993e-11	25	937	5.56741373176805	GO:0002682 reg. of immune system proc.	IL23A ANXA1 NA TFRC CD40LG IL4I1 IL2 IL17A CCL20 IL1R1 TNFSF14 GPR183 IL17F CD48 IL2RA KLF10 IL7R GPR171 MYC ID2 NR4A3 NINJ1 BIRC3 TNFSF8 FURIN
6.35195226298891e-10	15	274	11.4233576642336	GO:0002250 adaptive immune response	IL23A ANXA1 TFRC IL4I1 IL1R1 NA CD40LG IL2 IL17A IL17F CD48 IL7R GPR183 CTSL RORC
2.29821677012056e-09	17	430	8.24961240310077	GO:0002521 leukocyte differentiation	TNFSF8 IL23A ANXA1 IL4I1 IL17A CSF2 TFRC CD40LG IL2 IL2RA KLF10 IL7R GPR183 MYC ID2 CTSL RORC
1.25937469193515e-08	20	735	5.67800453514739	GO:0001775 cell activation	TNFSF8 IL23A CD48 ANXA1 GPR183 NA TFRC CD40LG IL4I1 IL2 IL17A TNFSF14 CSF2 TIMP1 IL2RA IL7R ID2 NR4A3 CTSL RORC
1.25937469193515e-08	17	487	7.28405201916495	GO:0006954 inflammatory response	CCL20 IL1R1 PTGER2 IL2RA ANXA1 IL2 IL23A CD40LG IL17A NINJ1 TFRC TIMP1 IL17F CCR4 IL22 BIRC3 FURIN
2.25683526891781e-08	18	591	6.35532994923858	GO:0002684 positive reg. of immune system proc.	IL23A ANXA1 NA TFRC CD40LG IL4I1 IL2 IL17A CCL20 IL1R1 TNFSF14 GPR183 IL17F IL2RA KLF10 IL7R ID2 NR4A3
2.58236025981594e-08	22	971	4.72777205629935	GO:0006952 defense response	CCL20 IL1R1 PTGER2 IL2RA ANXA1 IL2 IL23A CD40LG IL17A NINJ1 VIM TFRC TIMP1 TNFSF8 IL17F FASLG IL7R CCR4 IL22 BIRC3 CD48 FURIN
4.04700932815923e-08	15	391	8.00511508951407	GO:0042110 T cell activation	TNFSF8 IL23A CD48 ANXA1 NA TFRC CD40LG IL4I1 IL2 TNFSF14 IL2RA IL7R GPR183 CTSL RORC
6.21369540200825e-08	19	730	5.4310502283105	GO:0002520 immune system development	TNFSF8 IL23A ANXA1 CSF2 IL7R TFRC IL4I1 IL17A CD40LG IL2 IL2RA KLF10 GPR183 GPR171 CCR4 MYC ID2 CTSL RORC
6.77050486154199e-08	18	648	5.7962962962963	GO:0045321 leukocyte activation	TNFSF8 IL23A CD48 ANXA1 GPR183 NA TFRC CD40LG IL4I1 IL2 TNFSF14 CSF2 IL2RA IL7R ID2 NR4A3 CTSL RORC
6.83695016298334e-08	12	226	11.0796460176991	GO:0070661 leukocyte proliferation	IL23A ANXA1 TFRC CD40LG IL2 CSF2 GPR183 IL2RA IL7R IL4I1 TNFSF14 TNFSF8
7.57612238416143e-08	14	350	8.34666666666667	GO:1903131 mononuclear cell differentiation	TNFSF8 IL23A ANXA1 IL4I1 CSF2 CD40LG IL2 IL2RA IL7R GPR183 MYC ID2 CTSL RORC
8.44190165942807e-08	18	666	5.63963963963964	GO:0030097 hemopoiesis	TNFSF8 IL23A ANXA1 CSF2 IL7R IL4I1 IL17A TFRC CD40LG IL2 IL2RA KLF10 GPR183 GPR171 MYC ID2 CTSL RORC
1.05647730542754e-07	12	239	10.4769874476987	GO:0002697 reg. of immune effector proc.	IL23A ANXA1 TFRC IL4I1 IL1R1 NA CD40LG IL2 IL17A IL17F IL7R NR4A3
1.25794612736008e-07	18	688	5.4593023255814	GO:0048534 hematopoietic or lymphoid organ development	TNFSF8 IL23A ANXA1 CSF2 IL7R IL4I1 IL17A TFRC CD40LG IL2 IL2RA KLF10 GPR183 GPR171 MYC ID2 CTSL RORC
1.55335660612554e-07	14	377	7.74889478337754	GO:0002252 immune effector proc.	IL23A ANXA1 GPR183 TFRC IL4I1 IL2 IL1R1 NA CD40LG IL17A IL17F IL7R NR4A3 RORC
1.69547787545977e-07	11	198	11.5925925925926	GO:1903039 positive reg. of leukocyte cell-cell adhesion	IL23A ANXA1 NA TFRC CD40LG IL4I1 IL2 TNFSF14 IL2RA IL7R NR4A3
1.88872078135145e-07	11	201	11.4195688225539	GO:0046651 lymphocyte proliferation	IL23A ANXA1 TFRC CD40LG IL2 GPR183 IL2RA IL7R IL4I1 TNFSF14 TNFSF8

## Sheet: Go Figure 6
GO biological process genes fold change >1,5
Cluster Liver Figure 6
Enrichment FDR	nGenes	Pathway Genes	Fold Enrichment	Pathway	URL	Genes
3.2279551018631e-15	95	1784	2.61450359099353	GO:0007049 cell cycle	http://amigo.geneontology.org/amigo/term/GO:0007049	Ube2c Tubb6 Dbf4 Gmnn Kif11 Gadd45b Ncapg Birc5 Cdk1 Pttg1 Aurkb Top2a Esco2 Fbxl3 Plk4 Cenpf Knl1 Bcl2l11 Gins1 Tpx2 Aurka Dsn1 Fam83d Ccna2 Ccne2 Cdca8 Mad2l1 Plk1 Mki67 Ccnb2 Cdc14a Mnd1 Brip1 Pim3 Bub1b Mcm3 Ncapg2 Hexim2 Cetn4 Cks2 Psrc1 Spdl1 Ccnf Cdkn2b Cenpw Rbbp8 Spc24 Cdkn1a Sik1 Cdkn2a Clgn Mcm5 Bcl2l1 Atad5 Irf1 Ahr Reep3 Ptprk Adarb1 Chaf1b Racgap1 Cdca3 Pim1 Suv39h2 Nek6 Chmp4c Lmna…
1.33321260280139e-13	67	1056	3.11509554649396	GO:0051726 reg. of cell cycle	http://amigo.geneontology.org/amigo/term/GO:0051726	Ube2c Dbf4 Gmnn Gadd45b Birc5 Cdk1 Pttg1 Aurkb Fbxl3 Plk4 Cenpf Aurka Fam83d Ccna2 Ccne2 Mad2l1 Plk1 Mki67 Ccnb2 Cdc14a Pim3 Bub1b Hexim2 Cks2 Ccnf Cdkn2b Cdca8 Rbbp8 Spc24 Cdkn1a Sik1 Cdkn2a Bcl2l1 Kif11 Atad5 Irf1 Ptprk Adarb1 Racgap1 Nek6 Tpx2 Chmp4c Stil Cdkl2 Usp2 Fem1b Kif15 Cdkn3 Pclaf Adam17 Psrc1 Spdl1 Ncapg Bcl2l11 Skil Nr4a3 Casp3 Aspm Ncapg2 Hspa2 Sgk1 Mapk8 Pim1 Bex2 Mlf1 Plscr1 Lmnb1
1.02382999374936e-11	57	879	3.18380505551703	GO:0000278 mitotic cell cycle	http://amigo.geneontology.org/amigo/term/GO:0000278	Ube2c Tubb6 Kif11 Ncapg Cdk1 Pttg1 Aurkb Fbxl3 Plk4 Cenpf Gins1 Tpx2 Aurka Dsn1 Ccna2 Ccne2 Cdca8 Mad2l1 Plk1 Mki67 Ccnb2 Cdc14a Pim3 Bub1b Mcm3 Ncapg2 Cetn4 Cks2 Psrc1 Spdl1 Ccnf Cenpw Birc5 Rbbp8 Spc24 Cdkn1a Sik1 Gmnn Reep3 Racgap1 Nek6 Chmp4c Stil Stmn1 Usp2 Ska1 Kif15 Tacc3 Ckap2 Adam17 Atad5 Ppp3ca Hspa2 Cdkn2b Dbf4 Cdkn2a Lmnb1
2.13257693216709e-11	67	1187	2.77130656874273	GO:0022402 cell cycle proc.	http://amigo.geneontology.org/amigo/term/GO:0022402	Ube2c Dbf4 Kif11 Ncapg Cdk1 Pttg1 Aurkb Top2a Esco2 Fbxl3 Plk4 Cenpf Knl1 Bcl2l11 Gins1 Tpx2 Aurka Dsn1 Fam83d Ccna2 Ccne2 Cdca8 Mad2l1 Plk1 Mki67 Ccnb2 Cdc14a Mnd1 Brip1 Bub1b Mcm3 Ncapg2 Cetn4 Psrc1 Spdl1 Ccnf Birc5 Rbbp8 Spc24 Gmnn Bcl2l1 Atad5 Reep3 Racgap1 Cdkn1a Nek6 Chmp4c Lmna Stil Stmn1 Fem1b Aspm Kif15 Tacc3 Ckap2 Pclaf Adam17 Cdkn2b Cks2 Ppp3ca Hspa2 Ing2 Mapk8 Cdkn2a Mlf1 Plscr1 Lmnb1
1.58965833085495e-10	57	949	2.94896168998891	GO:0045321 leukocyte activation	http://amigo.geneontology.org/amigo/term/GO:0045321	Pdcd1lg2 Ada Cd86 Icos Tnfsf13b Tnfsf9 Cst7 Ebi3 Bcl2l1 Hmgb3 Tfrc Xcl1 Il2 Tnfrsf9 Cd320 Cd44 Ahr Cd70 Twsg1 Ctla4 Vcam1 Tnfrsf4 Adam9 Skap2 Tigit Lst1 Cdkn1a Irf8 Cd83 Atad5 Irf1 Irf4 Smad7 Il18rap Il1rl1 Il18r1 Ppp3ca Nr4a3 Itm2a Casp3 Rora Cmtm7 Batf Fnip1 Prdm1 Rbpj Zc3h12a Ctla2a Cdkn2a Fzd5 Adam17 Bcl2a1d Nampt Plscr1 Ccl5 Ccl3 Itgav
1.65466194153366e-10	61	1070	2.79902350011097	GO:0001775 cell activation	http://amigo.geneontology.org/amigo/term/GO:0001775	Pdcd1lg2 Ada Cd86 Icos Tnfsf13b Tnfsf9 Cst7 Ebi3 Bcl2l1 Hmgb3 Tfrc Xcl1 Il2 Tnfrsf9 Entpd1 Cd320 Cd44 Ahr Cd70 Twsg1 Ctla4 Vcam1 Tnfrsf4 Adam9 Cxcl10 Skap2 Tigit Lst1 Cdkn1a Irf8 Cd83 Atad5 Irf1 Plek Gna13 Irf4 Smad7 Il18rap Il1rl1 Il18r1 Ppp3ca Nr4a3 Itm2a Casp3 Rora Cmtm7 Batf Fnip1 Prdm1 Rbpj Zc3h12a Ctla2a Cdkn2a Fzd5 Adam17 Bcl2a1d Nampt Plscr1 Ccl5 Ccl3 Itgav
2.58747085716931e-10	44	615	3.51267563335264	GO:0051301 cell division	http://amigo.geneontology.org/amigo/term/GO:0051301	Aurkb Plk4 Aurka Plk1 Cdc14a Birc5 Cdca8 Ube2c Bcl2l1 Kif11 Ncapg Reep3 Cdk1 Pttg1 Racgap1 Cdca3 Nek6 Knl1 Tpx2 Chmp4c Dsn1 Fam83d Ccna2 Ccne2 Stmn1 Mad2l1 Ccnb2 Aspm Ska1 Ckap2 Bub1b Rbbp8 Ncapg2 Mis18bp1 Cks2 Psrc1 Spdl1 Ccnf Spc24 Cenpw Top2a Brip1 Cdkn2a Ing2
4.6138088717309e-10	48	733	3.21512416893743	GO:1903047 mitotic cell cycle proc.	http://amigo.geneontology.org/amigo/term/GO:1903047	Ube2c Kif11 Ncapg Cdk1 Pttg1 Aurkb Fbxl3 Cenpf Gins1 Tpx2 Aurka Dsn1 Ccna2 Ccne2 Cdca8 Mad2l1 Mki67 Ccnb2 Cdc14a Bub1b Mcm3 Ncapg2 Psrc1 Spdl1 Ccnf Birc5 Rbbp8 Spc24 Reep3 Racgap1 Cdkn1a Nek6 Chmp4c Stil Stmn1 Plk1 Kif15 Tacc3 Ckap2 Adam17 Cks2 Atad5 Ppp3ca Hspa2 Cdkn2b Dbf4 Cdkn2a Lmnb1
7.65190901130411e-10	49	773	3.11226861728454	GO:0046649 lymphocyte activation	http://amigo.geneontology.org/amigo/term/GO:0046649	Pdcd1lg2 Ada Cd86 Icos Tnfsf13b Tnfsf9 Ebi3 Bcl2l1 Hmgb3 Tfrc Xcl1 Il2 Tnfrsf9 Cd320 Cd44 Ahr Cd70 Twsg1 Ctla4 Vcam1 Tnfrsf4 Skap2 Tigit Lst1 Cdkn1a Irf8 Cd83 Atad5 Irf1 Irf4 Smad7 Il18r1 Ppp3ca Itm2a Casp3 Rora Cmtm7 Batf Fnip1 Prdm1 Rbpj Zc3h12a Ctla2a Cdkn2a Fzd5 Adam17 Bcl2a1d Ccl5 Itgav
5.24214330853003e-08	34	464	3.59767082158129	GO:0000280 nuclear division	http://amigo.geneontology.org/amigo/term/GO:0000280	Ube2c Kif11 Ncapg Pttg1 Top2a Bcl2l11 Tpx2 Dsn1 Cdca8 Mad2l1 Mki67 Cdc14a Mnd1 Brip1 Bub1b Ncapg2 Psrc1 Spdl1 Birc5 Aurkb Spc24 Ccnb2 Reep3 Racgap1 Nek6 Aurka Chmp4c Plk1 Kif15 Ccne2 Aspm Hspa2 Cks2 Ing2
1.61362324832935e-07	81	1972	2.01668745015976	GO:0006915 apoptotic proc.	http://amigo.geneontology.org/amigo/term/GO:0006915	Gcg Fbxo11 Bcl2l1 Birc5 Top2a Mapk8 Bcl2l11 Casp3 Plscr1 Pim3 Tnfsf10 Phlda3 Bcl2a1c Bcl2a1b Bcl2a1d Prkra Perp Itgav Il2 Trp53inp1 Mt3 Mt1 Melk Zc3h12a Hk2 Cd44 Fhl2 Phlda2 Gadd45b Gzmb Irf1 Cd70 Cdk1 Sgk1 Aurkb Tfrc Pim1 Sik1 Ctla4 Nek6 Nr4a2 Frzb Tpx2 Tnfrsf9 Mad2l1 Gas2 Ddias Plk1 Fem1b Csrnp1 Cxcl10 Egln3 Ckap2 Hip1 Bub1b Tnfrsf18 Bex2 Gls2 Cdkn2a Ing2 Bmpr2 Rybp Ccl3 Atad5 Fnip1 Rapsn Ada A…
1.61362324832935e-07	29	367	3.87964886802355	GO:0007059 chromosome segregation	http://amigo.geneontology.org/amigo/term/GO:0007059	Ube2c Ncapg Pttg1 Top2a Esco2 Cenpf Knl1 Dsn1 Cdca8 Mad2l1 Mki67 Bub1b Ncapg2 Psrc1 Spdl1 Spc24 Cenpw Birc5 Aurkb Racgap1 Nek6 Chmp4c Fam83d Plk1 Mnd1 Ska1 Ccne2 Brip1 Plscr1
1.61362324832935e-07	42	704	2.92911969297194	GO:0010564 reg. of cell cycle proc.	http://amigo.geneontology.org/amigo/term/GO:0010564	Ube2c Dbf4 Cdk1 Pttg1 Aurkb Plk4 Cenpf Aurka Fam83d Mad2l1 Plk1 Mki67 Cdc14a Bub1b Birc5 Cdca8 Rbbp8 Spc24 Bcl2l1 Kif11 Atad5 Racgap1 Cdkn1a Nek6 Tpx2 Chmp4c Stil Fem1b Kif15 Adam17 Psrc1 Spdl1 Ccnf Cdkn2b Ncapg Ncapg2 Hspa2 Mapk8 Cdkn2a Mlf1 Plscr1 Lmnb1
1.61362324832935e-07	35	515	3.33673181853114	GO:0048285 organelle fission	http://amigo.geneontology.org/amigo/term/GO:0048285	Ube2c Kif11 Ncapg Pttg1 Top2a Bcl2l11 Tpx2 Dsn1 Cdca8 Mad2l1 Mki67 Cdc14a Mnd1 Brip1 Bub1b Ncapg2 Psrc1 Spdl1 Birc5 Aurkb Spc24 Ccnb2 Reep3 Racgap1 Nek6 Aurka Chmp4c Plk1 Kif15 Inf2 Ccne2 Aspm Hspa2 Cks2 Ing2
2.393206023204e-07	14	81	8.48600931626437	GO:0000079 reg. of cyclin-dependent protein serine/threonine kinase activity	http://amigo.geneontology.org/amigo/term/GO:0000079	Ccna2 Ccne2 Ccnb2 Hexim2 Ccnf Cdkn2b Cdkn1a Cdkn2a Plk1 Adam17 Cks2 Casp3 Psrc1 Pim1
2.393206023204e-07	23	240	4.7051890941073	GO:0032944 reg. of mononuclear cell proliferation	http://amigo.geneontology.org/amigo/term/GO:0032944	Pdcd1lg2 Cd86 Tnfsf13b Tnfsf9 Bcl2l1 Tfrc Xcl1 Il2 Tnfrsf9 Cd320 Ahr Twsg1 Ctla4 Vcam1 Lst1 Cdkn1a Atad5 Ada Irf1 Ppp3ca Casp3 Cdkn2a Ccl5
2.69005519490684e-07	24	264	4.46342048452866	GO:0070663 reg. of leukocyte proliferation	http://amigo.geneontology.org/amigo/term/GO:0070663	Pdcd1lg2 Cd86 Tnfsf13b Tnfsf9 Bcl2l1 Tfrc Xcl1 Il2 Tnfrsf9 Cd320 Ahr Twsg1 Ctla4 Vcam1 Lst1 Cdkn1a Atad5 Ada Irf1 Nmb Ppp3ca Casp3 Cdkn2a Ccl5
3.91312491023945e-07	31	436	3.49088620464283	GO:0044772 mitotic cell cycle phase transition	http://amigo.geneontology.org/amigo/term/GO:0044772	Ube2c Cdk1 Fbxl3 Cenpf Ccna2 Ccne2 Mad2l1 Ccnb2 Cdc14a Bub1b Ccnf Birc5 Aurkb Cdca8 Rbbp8 Spc24 Cdkn1a Nek6 Chmp4c Stil Plk1 Adam17 Spdl1 Cks2 Atad5 Ppp3ca Hspa2 Cdkn2b Dbf4 Cdkn2a Lmnb1
4.45449250942543e-07	53	1075	2.42062710928392	GO:0002520 immune system development	http://amigo.geneontology.org/amigo/term/GO:0002520	Icos Casp3 Tnfsf9 Hmgb3 Pim1 Tnfrsf9 Ncapg2 Mlf1 Ccl3 Plek Tfrc Ctla4 Il2 Ctnnbip1 Cdkn2b Esco2 Bcl2l11 Irf8 Cd83 Atad5 Ada Irf1 Top2a Nfkbia Irf4 Twsg1 Smad7 Il18r1 Ppp3ca Itm2a Tnfsf13b Ccnb2 Rora Plscr1 Cmtm7 Batf Tiparp Fnip1 Klf10 Ninj1 Prdm1 Rbpj Zc3h12a Ctla2a Cdkn2a Fzd5 Tob2 Adam17 Bcl2a1d Cd86 Ccl5 Melk Rabgap1l
5.70079929083114e-07	35	550	3.12439433917006	GO:0042110 T cell activation	http://amigo.geneontology.org/amigo/term/GO:0042110	Pdcd1lg2 Ada Cd86 Icos Tnfsf9 Ebi3 Tfrc Xcl1 Il2 Tnfrsf9 Tnfsf13b Cd44 Twsg1 Ctla4 Vcam1 Tnfrsf4 Tigit Cd83 Irf1 Irf4 Smad7 Il18r1 Ppp3ca Casp3 Rora Batf Prdm1 Zc3h12a Ctla2a Cdkn2a Fzd5 Adam17 Bcl2a1d Ccl5 Itgav
6.05811447979261e-07	22	235	4.59637343513165	GO:0050670 reg. of lymphocyte proliferation	http://amigo.geneontology.org/amigo/term/GO:0050670	Pdcd1lg2 Cd86 Tnfsf13b Tnfsf9 Tfrc Xcl1 Il2 Tnfrsf9 Cd320 Ahr Twsg1 Ctla4 Vcam1 Lst1 Cdkn1a Atad5 Ada Irf1 Ppp3ca Casp3 Cdkn2a Ccl5
6.09356268246619e-07	77	1909	1.9803651914069	GO:0033554 cellular response to stress	http://amigo.geneontology.org/amigo/term/GO:0033554	Clgn Mcm5 Bcl2l1 Cdk1 Mapk8 Sik1 Rfc5 Brip1 Tdg Pclaf Rbbp8 Phlda3 Mcm3 Mms22l Bcl2a1c Hspa2 Rnf138rt1 Bcl2a1b Bcl2a1d Supt3 Cdkn2a Prkra Sgk1 Cdkn1a Bcl2l11 Slc52a3 Trp53inp1 Spp1 Casp3 Mt3 Plscr1 Melk Klf10 Zc3h12a Spred2 Hk2 Cd44 Gadd45b Atad5 Map2k3 Ptprk Pttg1 Top2a Chaf1b Ctla4 Il18rap Sema4c Suv39h2 Mcm10 Ccna2 Lmna Ddias Plk1 Rora Fem1b Traip Gch1 Rbpj Hilpda Penk Ing2 Bmpr2 Cdkn2b Nr4a3 …
6.94464814359434e-07	34	530	3.14965898342211	GO:0044770 cell cycle phase transition	http://amigo.geneontology.org/amigo/term/GO:0044770	Ube2c Dbf4 Cdk1 Fbxl3 Cenpf Fam83d Ccna2 Ccne2 Mad2l1 Ccnb2 Cdc14a Bub1b Ccnf Birc5 Aurkb Cdca8 Rbbp8 Spc24 Atad5 Cdkn1a Nek6 Chmp4c Stil Plk1 Fem1b Adam17 Spdl1 Cdkn2b Cks2 Ppp3ca Hspa2 Cdkn2a Mlf1 Lmnb1
7.27917824284894e-07	26	329	3.88005549718905	GO:0046651 lymphocyte proliferation	http://amigo.geneontology.org/amigo/term/GO:0046651	Pdcd1lg2 Cd86 Tnfsf13b Tnfsf9 Ebi3 Bcl2l1 Tfrc Xcl1 Il2 Tnfrsf9 Cd320 Ahr Cd70 Twsg1 Ctla4 Vcam1 Tnfrsf4 Lst1 Cdkn1a Atad5 Ada Irf1 Ppp3ca Casp3 Cdkn2a Ccl5
7.64091433046277e-07	25	307	3.99817795845401	GO:0098813 nuclear chromosome segregation	http://amigo.geneontology.org/amigo/term/GO:0098813	Ube2c Ncapg Pttg1 Top2a Esco2 Cenpf Knl1 Dsn1 Cdca8 Mad2l1 Bub1b Ncapg2 Psrc1 Spdl1 Birc5 Aurkb Spc24 Racgap1 Nek6 Chmp4c Fam83d Plk1 Mnd1 Ccne2 Brip1
8.6752538260692e-07	26	333	3.83344822394954	GO:0032943 mononuclear cell proliferation	http://amigo.geneontology.org/amigo/term/GO:0032943	Pdcd1lg2 Cd86 Tnfsf13b Tnfsf9 Ebi3 Bcl2l1 Tfrc Xcl1 Il2 Tnfrsf9 Cd320 Ahr Cd70 Twsg1 Ctla4 Vcam1 Tnfrsf4 Lst1 Cdkn1a Atad5 Ada Irf1 Ppp3ca Casp3 Cdkn2a Ccl5
9.28157202763873e-07	50	1013	2.42337736080036	GO:0048534 hematopoietic or lymphoid organ development	http://amigo.geneontology.org/amigo/term/GO:0048534	Casp3 Tnfsf9 Hmgb3 Pim1 Tnfrsf9 Ncapg2 Mlf1 Ccl3 Plek Ctla4 Il2 Ctnnbip1 Cdkn2b Esco2 Bcl2l11 Irf8 Cd83 Ada Irf1 Top2a Nfkbia Irf4 Tfrc Twsg1 Smad7 Il18r1 Ppp3ca Itm2a Tnfsf13b Ccnb2 Rora Plscr1 Cmtm7 Batf Tiparp Fnip1 Klf10 Ninj1 Prdm1 Rbpj Zc3h12a Ctla2a Cdkn2a Fzd5 Tob2 Adam17 Bcl2a1d Ccl5 Melk Rabgap1l
1.45505264920538e-06	27	367	3.61208687712538	GO:0070661 leukocyte proliferation	http://amigo.geneontology.org/amigo/term/GO:0070661	Pdcd1lg2 Cd86 Tnfsf13b Tnfsf9 Ebi3 Bcl2l1 Tfrc Xcl1 Il2 Tnfrsf9 Cd320 Ahr Cd70 Twsg1 Ctla4 Vcam1 Tnfrsf4 Lst1 Cdkn1a Atad5 Ada Irf1 Nmb Ppp3ca Casp3 Cdkn2a Ccl5
1.55843294700031e-06	35	580	2.96278773541989	GO:0002694 reg. of leukocyte activation	http://amigo.geneontology.org/amigo/term/GO:0002694	Pdcd1lg2 Cd86 Icos Tnfsf13b Tnfsf9 Cst7 Hmgb3 Tfrc Xcl1 Il2 Tnfrsf9 Cd320 Ahr Twsg1 Ctla4 Vcam1 Tigit Lst1 Cdkn1a Cd83 Atad5 Ada Irf1 Smad7 Il1rl1 Ppp3ca Nr4a3 Casp3 Rora Prdm1 Zc3h12a Ctla2a Cdkn2a Plscr1 Ccl5
1.56211580473256e-06	48	969	2.43208051169364	GO:0030097 hemopoiesis	http://amigo.geneontology.org/amigo/term/GO:0030097	Casp3 Tnfsf9 Hmgb3 Pim1 Tnfrsf9 Ncapg2 Mlf1 Ccl3 Plek Ctla4 Il2 Ctnnbip1 Cdkn2b Esco2 Irf8 Cd83 Ada Irf1 Top2a Nfkbia Irf4 Tfrc Twsg1 Smad7 Il18r1 Ppp3ca Itm2a Tnfsf13b Rora Plscr1 Cmtm7 Batf Tiparp Fnip1 Klf10 Ninj1 Prdm1 Rbpj Zc3h12a Ctla2a Cdkn2a Fzd5 Tob2 Adam17 Bcl2a1d Ccl5 Melk Rabgap1l
2.25634705042234e-06	71	1765	1.97503195377727	GO:0042127 reg. of cell population proliferation	http://amigo.geneontology.org/amigo/term/GO:0042127	Pdcd1lg2 Cd86 Tnfrsf9 Tnfsf13b Tnfsf9 Cdkn2b Bcl2l1 Nfkbia Tfrc Pim1 Smad7 Xcl1 Il2 Fosl2 Cd320 Irf1 Ahr Ptprk Cdk1 Adarb1 Pttg1 Gna13 Cdkn1a Twsg1 Ctla4 Frzb Itgav Ccna2 Vcam1 Lmna Trp53inp1 Nr4a3 Ctnnbip1 Brip1 Cxcl10 Egln3 P3h2 Esm1 Hilpda Cdkn2a Tob2 Adam17 Ing2 Bmpr2 Lst1 Aspm Fnip1 Rbpj Phlda2 Odc1 Atad5 Ada Birc5 Prdx4 Nmb Ppp3ca Kdm2b Casp3 Ccl5 Prdm1 Fzd5 Tgif1 Skap2 Prkra Nampt Mapk8 Ri…
2.25634705042234e-06	24	304	3.87612831551173	GO:0140014 mitotic nuclear division	http://amigo.geneontology.org/amigo/term/GO:0140014	Ube2c Kif11 Ncapg Pttg1 Tpx2 Dsn1 Cdca8 Mad2l1 Mki67 Cdc14a Bub1b Ncapg2 Psrc1 Spdl1 Birc5 Aurkb Spc24 Reep3 Racgap1 Nek6 Aurka Chmp4c Plk1 Kif15
3.21444946730769e-06	14	104	6.60929571747514	GO:1905818 reg. of chromosome separation	http://amigo.geneontology.org/amigo/term/GO:1905818	Ube2c Pttg1 Mad2l1 Bub1b Birc5 Aurkb Cdca8 Spc24 Nek6 Plk1 Spdl1 Ncapg Ncapg2 Plscr1
3.58566369757212e-06	36	632	2.7967001770148	GO:0050865 reg. of cell activation	http://amigo.geneontology.org/amigo/term/GO:0050865	Pdcd1lg2 Cd86 Icos Tnfsf13b Tnfsf9 Cst7 Hmgb3 Tfrc Xcl1 Il2 Tnfrsf9 Cd320 Ahr Twsg1 Ctla4 Vcam1 Tigit Lst1 Cdkn1a Cd83 Atad5 Ada Irf1 Plek Smad7 Il1rl1 Ppp3ca Nr4a3 Casp3 Rora Prdm1 Zc3h12a Ctla2a Cdkn2a Plscr1 Ccl5
3.75481820334561e-06	15	123	5.98751528412382	GO:0051983 reg. of chromosome segregation	http://amigo.geneontology.org/amigo/term/GO:0051983	Ube2c Pttg1 Mad2l1 Mki67 Bub1b Birc5 Aurkb Cdca8 Spc24 Nek6 Plk1 Spdl1 Ncapg Ncapg2 Plscr1
4.96672148222259e-06	66	1625	1.9941189364725	GO:0006468 protein phosphorylation	http://amigo.geneontology.org/amigo/term/GO:0006468	Mob1b Stk32c Cdk1 Sgk1 Pim1 Sik1 Ccna2 Ccne2 Cdkl2 Ccnb2 Melk Pim3 Zfyve28 Hexim2 Bmpr2 Ccnf Cdkn2b Birc5 Aurkb Taf11 Cdca8 Gcg Prkra Gadd45b Mapk8 Cd86 Cdkn1a Il2 Dclk1 Dclk2 Plk1 Zc3h12a Cdkn2a Fzd5 Spred2 Dbf4 Mmd Cd44 Map2k3 Adarb1 Enpp2 Twf1 Tfrc Twsg1 Plk4 Smad7 Nek6 Ehd4 Tpx2 Aurka Adam9 Ccl5 Fnip1 Pmepa1 Bub1b Ncapg2 Adam17 Cks2 Cass4 Casp3 Hspa2 Psrc1 Irf1 Mt3 Tnfrsf18 Ccl3
5.4977950439688e-06	15	127	5.79893212556874	GO:0051304 chromosome separation	http://amigo.geneontology.org/amigo/term/GO:0051304	Ube2c Pttg1 Top2a Mad2l1 Bub1b Birc5 Aurkb Cdca8 Spc24 Nek6 Plk1 Spdl1 Ncapg Ncapg2 Plscr1
5.70069937712823e-06	30	477	3.08790096413933	GO:0051249 reg. of lymphocyte activation	http://amigo.geneontology.org/amigo/term/GO:0051249	Pdcd1lg2 Cd86 Icos Tnfsf13b Tnfsf9 Hmgb3 Tfrc Xcl1 Il2 Tnfrsf9 Cd320 Ahr Twsg1 Ctla4 Vcam1 Tigit Lst1 Cdkn1a Cd83 Atad5 Ada Irf1 Smad7 Ppp3ca Casp3 Prdm1 Zc3h12a Ctla2a Cdkn2a Ccl5
6.64913930542804e-06	11	64	8.438654353562	GO:0030888 reg. of B cell proliferation	http://amigo.geneontology.org/amigo/term/GO:0030888	Tnfsf13b Tfrc Cd320 Ahr Ctla4 Il2 Cdkn1a Atad5 Ada Casp3 Cdkn2a
6.82406635757643e-06	30	482	3.05586879646153	GO:0007346 reg. of mitotic cell cycle	http://amigo.geneontology.org/amigo/term/GO:0007346	Ube2c Cdk1 Cenpf Mad2l1 Mki67 Cdc14a Pim3 Bub1b Cks2 Birc5 Aurkb Cdca8 Rbbp8 Spc24 Cdkn1a Sik1 Gmnn Nek6 Chmp4c Stil Plk1 Usp2 Adam17 Spdl1 Atad5 Hspa2 Cdkn2b Dbf4 Cdkn2a Lmnb1
7.10680849003009e-06	24	327	3.60349543705066	GO:1901990 reg. of mitotic cell cycle phase transition	http://amigo.geneontology.org/amigo/term/GO:1901990	Ube2c Cdk1 Cenpf Mad2l1 Cdc14a Bub1b Birc5 Aurkb Cdca8 Rbbp8 Spc24 Cdkn1a Nek6 Chmp4c Stil Plk1 Adam17 Spdl1 Atad5 Hspa2 Cdkn2b Dbf4 Cdkn2a Lmnb1
7.37151739950532e-06	25	353	3.47716893270647	GO:0045787 positive reg. of cell cycle	http://amigo.geneontology.org/amigo/term/GO:0045787	Dbf4 Fam83d Cdc14a Birc5 Aurkb Cdca8 Ube2c Atad5 Cdk1 Racgap1 Plk4 Stil Mad2l1 Usp2 Adam17 Cks2 Ncapg Bcl2l11 Nr4a3 Ncapg2 Hspa2 Psrc1 Pim1 Plscr1 Lmnb1
7.80272486528854e-06	22	281	3.84394219664034	GO:0042113 B cell activation	http://amigo.geneontology.org/amigo/term/GO:0042113	Tnfsf13b Hmgb3 Tfrc Cd86 Cd320 Ahr Cd70 Ctla4 Il2 Skap2 Cdkn1a Irf8 Atad5 Ada Itm2a Casp3 Cmtm7 Batf Fnip1 Rbpj Cdkn2a Adam17
1.02439798930792e-05	16	154	5.10105198231847	GO:1902850 microtubule cytoskeleton organization involved in mitosis	http://amigo.geneontology.org/amigo/term/GO:1902850	Kif11 Aurkb Tpx2 Aurka Spdl1 Birc5 Cdca8 Racgap1 Chmp4c Stil Stmn1 Mad2l1 Plk1 Kif15 Tacc3 Psrc1
1.15376110861328e-05	19	219	4.25961132998398	GO:0000819 sister chromatid segregation	http://amigo.geneontology.org/amigo/term/GO:0000819	Ube2c Ncapg Pttg1 Top2a Esco2 Dsn1 Cdca8 Mad2l1 Bub1b Ncapg2 Psrc1 Spdl1 Birc5 Aurkb Spc24 Racgap1 Nek6 Chmp4c Plk1
1.15376110861328e-05	64	1600	1.96390501319261	GO:0042981 reg. of apoptotic proc.	http://amigo.geneontology.org/amigo/term/GO:0042981	Gcg Fbxo11 Bcl2l1 Birc5 Mapk8 Bcl2l11 Casp3 Pim3 Tnfsf10 Phlda3 Prkra Trp53inp1 Mt3 Mt1 Plscr1 Melk Zc3h12a Bcl2a1d Cd44 Fhl2 Phlda2 Gadd45b Cdk1 Aurkb Top2a Tfrc Pim1 Sik1 Ctla4 Nr4a2 Frzb Itgav Il2 Mad2l1 Ddias Plk1 Fem1b Cxcl10 Hip1 Tnfrsf18 Gls2 Bcl2a1c Ing2 Rybp Bcl2a1b Ccl3 Fnip1 Cdkn2a Rapsn Atad5 Ada Aurka Skil Lmna Nr4a3 Kdm2b Ccl5 Insl6 Adam17 Sgk1 Cdkn1a Hmgn5 Bex2 Spp1
1.23165690543697e-05	27	417	3.17898293502401	GO:1901987 reg. of cell cycle phase transition	http://amigo.geneontology.org/amigo/term/GO:1901987	Ube2c Dbf4 Cdk1 Cenpf Fam83d Mad2l1 Cdc14a Bub1b Birc5 Aurkb Cdca8 Rbbp8 Spc24 Atad5 Cdkn1a Nek6 Chmp4c Stil Plk1 Fem1b Adam17 Spdl1 Cdkn2b Hspa2 Cdkn2a Mlf1 Lmnb1
1.33978700079007e-05	34	616	2.70993386560669	GO:0002521 leukocyte differentiation	http://amigo.geneontology.org/amigo/term/GO:0002521	Tnfsf9 Hmgb3 Tnfrsf9 Ccl3 Ctla4 Il2 Ctnnbip1 Irf8 Cd83 Ada Irf1 Irf4 Tfrc Smad7 Il18r1 Ppp3ca Itm2a Tnfsf13b Rora Cmtm7 Batf Fnip1 Klf10 Ninj1 Prdm1 Rbpj Zc3h12a Ctla2a Cdkn2a Fzd5 Tob2 Adam17 Bcl2a1d Ccl5
1.67712872068841e-05	69	1803	1.87894406420258	GO:0010941 reg. of cell death	http://amigo.geneontology.org/amigo/term/GO:0010941	Gcg Fbxo11 Bcl2l1 Birc5 Mapk8 Bcl2l11 Casp3 Pim3 Tnfsf10 Phlda3 Prkra Trp53inp1 Mt3 Mt1 Plscr1 Melk Zc3h12a Bcl2a1d Cd44 Fhl2 Phlda2 Gadd45b Cdk1 Aurkb Top2a Tfrc Pim1 Sik1 Ctla4 Nr4a2 Frzb Itgav Chmp4c Il2 Mad2l1 Ddias Plk1 Fem1b Cysltr2 Cxcl10 Nenf Hip1 Tnfrsf18 Gls2 Bcl2a1c Ing2 Rybp Bcl2a1b Ccl3 Nr4a3 Fnip1 Cdkn2a Rapsn Atad5 Ada Cdkn1a Aurka Skil Lmna Kdm2b Ccl5 Insl6 Adam17 Irf1 Sgk1 Cd200r…
1.67712872068841e-05	16	161	4.87926711352202	GO:0070665 positive reg. of leukocyte proliferation	http://amigo.geneontology.org/amigo/term/GO:0070665	Pdcd1lg2 Cd86 Tnfsf13b Tnfsf9 Bcl2l1 Tfrc Xcl1 Il2 Cd320 Vcam1 Cdkn1a Atad5 Ada Nmb Ppp3ca Ccl5
1.69929440652899e-05	72	1916	1.84500470967991	GO:0016310 phosphorylation	http://amigo.geneontology.org/amigo/term/GO:0016310	Hk2 Mob1b Stk32c Aldoc Cdk1 Sgk1 Pim1 Sik1 Ccna2 Ccne2 Cdkl2 Ccnb2 Melk Pim3 Zfyve28 Hexim2 Bmpr2 Ccnf Cdkn2b Birc5 Aurkb Taf11 Cdca8 Gcg Prkra Gadd45b Mapk8 Cd86 Cdkn1a Il2 Dclk1 Dclk2 Plk1 Zc3h12a Cdkn2a Fzd5 Spred2 Dbf4 Mmd Cd44 Map2k3 Socs2 Adarb1 Enpp2 Twf1 Tfrc Twsg1 Tk1 Plk4 Smad7 Coq8a Nek6 Ehd4 Tpx2 Aurka Adam9 Cish Ccl5 Fnip1 Pmepa1 Bub1b Ncapg2 Adam17 Cks2 Cass4 Casp3 Hspa2 Psrc1 Irf1 …
1.76235044719217e-05	14	123	5.58834759851556	GO:0007052 mitotic spindle organization	http://amigo.geneontology.org/amigo/term/GO:0007052	Kif11 Aurkb Tpx2 Aurka Birc5 Cdca8 Racgap1 Chmp4c Stil Stmn1 Plk1 Kif15 Tacc3 Psrc1
1.76235044719217e-05	19	227	4.10949286901538	GO:0034612 response to tumor necrosis factor	http://amigo.geneontology.org/amigo/term/GO:0034612	Ccl3 Ccl4 Ccl1 Xcl1 Ccl5 Nfkbia Gbp3 Rora Cd70 Vcam1 Tnfrsf4 Adam9 Traip Gch1 Tnfrsf18 Zc3h12a Adam17 Tnfsf13b Irf1
1.85228830067546e-05	15	143	5.15010055907154	GO:0032946 positive reg. of mononuclear cell proliferation	http://amigo.geneontology.org/amigo/term/GO:0032946	Pdcd1lg2 Cd86 Tnfsf13b Tnfsf9 Bcl2l1 Tfrc Xcl1 Il2 Cd320 Vcam1 Cdkn1a Atad5 Ada Ppp3ca Ccl5
1.90669185171805e-05	64	1631	1.92657757272114	GO:0043067 reg. of programmed cell death	http://amigo.geneontology.org/amigo/term/GO:0043067	Gcg Fbxo11 Bcl2l1 Birc5 Mapk8 Bcl2l11 Casp3 Pim3 Tnfsf10 Phlda3 Prkra Trp53inp1 Mt3 Mt1 Plscr1 Melk Zc3h12a Bcl2a1d Cd44 Fhl2 Phlda2 Gadd45b Cdk1 Aurkb Top2a Tfrc Pim1 Sik1 Ctla4 Nr4a2 Frzb Itgav Il2 Mad2l1 Ddias Plk1 Fem1b Cxcl10 Hip1 Tnfrsf18 Gls2 Bcl2a1c Ing2 Rybp Bcl2a1b Ccl3 Fnip1 Cdkn2a Rapsn Atad5 Ada Cdkn1a Aurka Skil Lmna Nr4a3 Kdm2b Ccl5 Insl6 Adam17 Sgk1 Hmgn5 Bex2 Spp1
2.05327044567508e-05	24	352	3.3475653633965	GO:1903037 reg. of leukocyte cell-cell adhesion	http://amigo.geneontology.org/amigo/term/GO:1903037	Pdcd1lg2 Cd86 Icos Tnfsf9 Tfrc Xcl1 Il2 Tnfsf13b Cd44 Twsg1 Ctla4 Vcam1 Nr4a3 Tigit Cd83 Ada Irf1 Smad7 Ppp3ca Casp3 Chst2 Zc3h12a Cdkn2a Ccl5
2.35584639394946e-05	24	355	3.3192760786354	GO:0050863 reg. of T cell activation	http://amigo.geneontology.org/amigo/term/GO:0050863	Pdcd1lg2 Cd86 Icos Tnfsf9 Tfrc Xcl1 Il2 Tnfrsf9 Tnfsf13b Twsg1 Ctla4 Vcam1 Tigit Cd83 Ada Irf1 Smad7 Ppp3ca Casp3 Prdm1 Zc3h12a Ctla2a Cdkn2a Ccl5
2.95891545999975e-05	17	191	4.36994570998356	GO:0000070 mitotic sister chromatid segregation	http://amigo.geneontology.org/amigo/term/GO:0000070	Ube2c Ncapg Pttg1 Dsn1 Cdca8 Mad2l1 Bub1b Ncapg2 Psrc1 Spdl1 Birc5 Aurkb Spc24 Racgap1 Nek6 Chmp4c Plk1
4.20240793832761e-05	49	1139	2.11218932498766	GO:0001932 reg. of protein phosphorylation	http://amigo.geneontology.org/amigo/term/GO:0001932	Mob1b Ccna2 Ccne2 Ccnb2 Zfyve28 Hexim2 Ccnf Cdkn2b Birc5 Aurkb Cdca8 Gcg Gadd45b Cd86 Cdkn1a Il2 Zc3h12a Cdkn2a Fzd5 Spred2 Dbf4 Mmd Cd44 Map2k3 Adarb1 Enpp2 Twf1 Tfrc Twsg1 Smad7 Ehd4 Tpx2 Plk1 Adam9 Ccl5 Fnip1 Pmepa1 Ncapg2 Adam17 Cks2 Bmpr2 Cass4 Casp3 Hspa2 Psrc1 Irf1 Pim1 Mt3 Tnfrsf18
4.41884454101569e-05	41	875	2.30057444402563	GO:0051338 reg. of transferase activity	http://amigo.geneontology.org/amigo/term/GO:0051338	Ccna2 Ccne2 Ccnb2 Zfyve28 Hexim2 Ccnf Cdkn2b Gcg Gadd45b Cd86 Cdkn1a Cdkn2a Fzd5 Dbf4 Mmd Mob1b Map2k3 Socs2 Adarb1 Aurkb Smad7 Gins1 Tpx2 Rfc5 Mad2l1 Plk1 Adam9 Fem1b Cish Ccl5 Bub1b Ncapg2 Arrdc4 Adam17 Cks2 Bmpr2 Cass4 Casp3 Psrc1 Pim1 Mt3
4.45241193219275e-05	36	717	2.46515273622504	GO:0051129 negative reg. of cellular component organization	http://amigo.geneontology.org/amigo/term/GO:0051129	Pttg1 Twf1 Sema4c Mad2l1 Ckap2 Bub1b Birc5 Aurkb Cdca8 Spc24 Stmn1 Ctnnbip1 Top2a Tfrc Itgav Tpx2 Crmp1 Plk1 Dennd5a Pmepa1 Capg Hspa2 Sptbn2 Spdl1 Ccnf Ifrd1 Vim Adam17 Ptprs Map2 Lmna Ppp3ca Cxcl10 Bcl2l1 Sgk1 Mt3
4.96587336352987e-05	57	1430	1.95703821244718	GO:0002682 reg. of immune system proc.	http://amigo.geneontology.org/amigo/term/GO:0002682	Pdcd1lg2 Cd86 Icos Xcl1 Tnfsf13b Ccl5 Tnfsf9 Cst7 Hmgb3 Nfkbia Tfrc Il2 Tnfrsf9 N4bp1 Ninj1 Zc3h12a Bcl2a1d Ccl3 Cd320 Sh2d1a Irf1 Ahr Coch Twsg1 Ctla4 Il18r1 Vcam1 Ctnnbip1 Rnf125 Cxcl10 Fzd5 Adam17 Tigit Lst1 Ada Cdkn1a Il1rl1 Cd83 Atad5 Irf4 Smad7 Il18rap Ppp3ca Nr4a3 Casp3 Rora Plscr1 Chst2 Klf10 Prdm1 Ctla2a Cdkn2a Tob2 Ptprs Ccl1 Cd200r1 Tnfrsf18
4.96587336352987e-05	26	427	2.98955095685058	GO:0030098 lymphocyte differentiation	http://amigo.geneontology.org/amigo/term/GO:0030098	Tnfsf9 Hmgb3 Tnfrsf9 Ctla4 Il2 Irf8 Cd83 Ada Irf1 Irf4 Smad7 Il18r1 Itm2a Tnfsf13b Rora Cmtm7 Batf Fnip1 Prdm1 Rbpj Zc3h12a Ctla2a Cdkn2a Fzd5 Adam17 Bcl2a1d
4.96587336352987e-05	9	51	8.66428682290858	GO:0033046 negative reg. of sister chromatid segregation	http://amigo.geneontology.org/amigo/term/GO:0033046	Pttg1 Mad2l1 Bub1b Birc5 Aurkb Cdca8 Spc24 Plk1 Spdl1
4.96587336352987e-05	18	223	3.96303702213756	GO:0042098 T cell proliferation	http://amigo.geneontology.org/amigo/term/GO:0042098	Pdcd1lg2 Cd86 Tnfsf9 Ebi3 Tfrc Xcl1 Il2 Tnfrsf9 Tnfsf13b Twsg1 Ctla4 Vcam1 Tnfrsf4 Irf1 Ppp3ca Casp3 Cdkn2a Ccl5
4.96587336352987e-05	15	157	4.69085592323076	GO:0044839 cell cycle G2/M phase transition	http://amigo.geneontology.org/amigo/term/GO:0044839	Cdk1 Fbxl3 Cenpf Rbbp8 Ccnb2 Atad5 Cdkn1a Chmp4c Ccna2 Plk1 Hspa2 Birc5 Cdkn2a Aurkb Lmnb1
4.96587336352987e-05	9	51	8.66428682290858	GO:2000816 negative reg. of mitotic sister chromatid separation	http://amigo.geneontology.org/amigo/term/GO:2000816	Pttg1 Mad2l1 Bub1b Birc5 Aurkb Cdca8 Spc24 Plk1 Spdl1
6.30204738249678e-05	17	204	4.09146877748461	GO:0071356 cellular response to tumor necrosis factor	http://amigo.geneontology.org/amigo/term/GO:0071356	Ccl3 Ccl4 Ccl1 Xcl1 Ccl5 Nfkbia Gbp3 Rora Cd70 Vcam1 Tnfrsf4 Traip Tnfrsf18 Zc3h12a Adam17 Tnfsf13b Irf1
6.4970353184301e-05	14	140	4.90976253298153	GO:0050671 positive reg. of lymphocyte proliferation	http://amigo.geneontology.org/amigo/term/GO:0050671	Pdcd1lg2 Cd86 Tnfsf13b Tnfsf9 Tfrc Xcl1 Il2 Cd320 Vcam1 Cdkn1a Atad5 Ada Ppp3ca Ccl5
6.55696776525302e-05	9	53	8.33733260317618	GO:0051985 negative reg. of chromosome segregation	http://amigo.geneontology.org/amigo/term/GO:0051985	Pttg1 Mad2l1 Bub1b Birc5 Aurkb Cdca8 Spc24 Plk1 Spdl1
6.55696776525302e-05	9	53	8.33733260317618	GO:1905819 negative reg. of chromosome separation	http://amigo.geneontology.org/amigo/term/GO:1905819	Pttg1 Mad2l1 Bub1b Birc5 Aurkb Cdca8 Spc24 Plk1 Spdl1
6.6697232643867e-05	36	735	2.40478164880728	GO:0008285 negative reg. of cell population proliferation	http://amigo.geneontology.org/amigo/term/GO:0008285	Pdcd1lg2 Cd86 Cdkn2b Smad7 Irf1 Ptprk Adarb1 Pttg1 Gna13 Cdkn1a Twsg1 Ctla4 Frzb Lmna Trp53inp1 Tnfrsf9 Ctnnbip1 Brip1 P3h2 Cdkn2a Tob2 Ing2 Bmpr2 Lst1 Fnip1 Prdx4 Il2 Kdm2b Casp3 Rbpj Fzd5 Tgif1 Skap2 Rida Il1rl1 Xcl1
7.39675679440765e-05	16	185	4.24628110960565	GO:0007051 spindle organization	http://amigo.geneontology.org/amigo/term/GO:0007051	Kif11 Aurkb Tpx2 Aurka Birc5 Cdca8 Ccnb2 Racgap1 Chmp4c Stil Stmn1 Plk1 Aspm Kif15 Tacc3 Psrc1
7.39675679440765e-05	16	185	4.24628110960565	GO:0042129 reg. of T cell proliferation	http://amigo.geneontology.org/amigo/term/GO:0042129	Pdcd1lg2 Cd86 Tnfsf9 Tfrc Xcl1 Il2 Tnfrsf9 Tnfsf13b Twsg1 Ctla4 Vcam1 Irf1 Ppp3ca Casp3 Cdkn2a Ccl5
7.64171962900048e-05	33	647	2.50420654696121	GO:0000226 microtubule cytoskeleton organization	http://amigo.geneontology.org/amigo/term/GO:0000226	Tubb6 Kif11 Map2 Aurkb Tpx2 Aurka Dclk2 Stmn1 Cdc14a Ckap2 Cetn4 Spdl1 Birc5 Plk4 Cdca8 Ccnb2 Psrc1 Racgap1 Chmp4c Dclk1 Stil Crmp1 Mad2l1 Plk1 Aspm Ska1 Kif15 Tacc3 Pclaf Ccnf Lmna Sgk1 Mapk8
7.82056873176939e-05	39	838	2.28497301654272	GO:0006974 cellular response to DNA damage stimulus	http://amigo.geneontology.org/amigo/term/GO:0006974	Mcm5 Bcl2l1 Cdk1 Rfc5 Brip1 Tdg Pclaf Rbbp8 Phlda3 Mcm3 Mms22l Bcl2a1c Rnf138rt1 Bcl2a1b Bcl2a1d Supt3 Cdkn2a Sgk1 Cdkn1a Casp3 Plscr1 Spred2 Cd44 Atad5 Pttg1 Top2a Chaf1b Ctla4 Mcm10 Bcl2l11 Ddias Plk1 Fem1b Traip Zc3h12a Esco2 Skil Batf Cdkn3
8.2325127714746e-05	56	1425	1.92945053927695	GO:0019220 reg. of phosphate metabolic proc.	http://amigo.geneontology.org/amigo/term/GO:0019220	Mob1b Ccna2 Ccne2 Ccnb2 Zfyve28 Hexim2 Ccnf Cdkn2b Birc5 Aurkb Cdca8 Gcg Gadd45b Cd86 Cdkn1a Il2 Zc3h12a Cdkn2a Fzd5 Spred2 Dbf4 Mmd Cd44 Map2k3 Socs2 Plek Adarb1 Enpp2 Twf1 Tfrc Twsg1 Smad7 Ehd4 Tpx2 Mfsd2a Plk1 Adam9 Cish Ccl5 Fnip1 Pmepa1 Ncapg2 Adam17 Cks2 Bmpr2 Cass4 Casp3 Hspa2 Psrc1 Bcl2l1 Hsd11b1 Irf1 Pim1 Mt3 Tnfrsf18 Entpd1
8.30812151747086e-05	56	1426	1.92809748840789	GO:0051174 reg. of phosphorus metabolic proc.	http://amigo.geneontology.org/amigo/term/GO:0051174	Mob1b Ccna2 Ccne2 Ccnb2 Zfyve28 Hexim2 Ccnf Cdkn2b Birc5 Aurkb Cdca8 Gcg Gadd45b Cd86 Cdkn1a Il2 Zc3h12a Cdkn2a Fzd5 Spred2 Dbf4 Mmd Cd44 Map2k3 Socs2 Plek Adarb1 Enpp2 Twf1 Tfrc Twsg1 Smad7 Ehd4 Tpx2 Mfsd2a Plk1 Adam9 Cish Ccl5 Fnip1 Pmepa1 Ncapg2 Adam17 Cks2 Bmpr2 Cass4 Casp3 Hspa2 Psrc1 Bcl2l1 Hsd11b1 Irf1 Pim1 Mt3 Tnfrsf18 Entpd1
8.77341175446005e-05	19	259	3.60175629832622	GO:0090068 positive reg. of cell cycle proc.	http://amigo.geneontology.org/amigo/term/GO:0090068	Dbf4 Fam83d Cdc14a Birc5 Aurkb Cdca8 Ube2c Atad5 Cdk1 Racgap1 Plk4 Stil Mad2l1 Adam17 Ncapg Ncapg2 Hspa2 Plscr1 Lmnb1
9.34145015974475e-05	24	391	3.01366498188125	GO:0007159 leukocyte cell-cell adhesion	http://amigo.geneontology.org/amigo/term/GO:0007159	Pdcd1lg2 Cd86 Icos Tnfsf9 Tfrc Xcl1 Il2 Tnfsf13b Cd44 Twsg1 Ctla4 Vcam1 Nr4a3 Tigit Cd83 Ada Irf1 Smad7 Ppp3ca Casp3 Chst2 Zc3h12a Cdkn2a Ccl5
