# Supplementary material for: Single cell profiling of circulating autoreactive CD4 T cells from patients with autoimmune liver diseases suggests tissue imprinting
Source: Nat Commun. 2025 Jan 29;16:1161. doi: 10.1038/s41467-025-56363-2 (PMC11779892; doi:10.1038/s41467-025-56363-2)
Supplement: Supplementary file 6 — Supplementary Data 4 [file 41467_2025_56363_MOESM6_ESM.xlsx]

## Sheet: Feuil1
Supplementary Data 4. List of genes used for the gene set score analysis.
Poon et al 2022 nat immunol	Poon et al 2022 nat immunol	Poon et al 2022 nat immunol	Zhang 2022 Gut	Zheng 2017 Cell	Argyriou 2022 Nat Comm	Law et al 2024 Nature
doi: 10.1038/s41590-022-01395-9	doi: 10.1038/s41590-022-01395-9	doi: 10.1038/s41590-022-01395-9	doi: 10.1136/gutjnl-2021-325915	doi: 10.1016/j.cell.2017.05.035	doi: 10.1038/s41467-022-31519-6	doi: 10.1038/s41586-024-07627-2
Lung CD4 TRM	Skin CD4 TRM	jejunum CD4 TRM	Liver_HBV CXCL13 CD4	Liver_HCC CXCL13 CD4	Synovial TPH	Synovial TPH
S100A4	BIRC3	IL7R	DUSP4	TNFRSF18	CXCL13	CXCL13
DUSP4	H2AFZ	RGS1	DUSP2	TIGIT	SRGN	LAG3
VIM	TUBB	KLRB1	CXCL13	CTLA4	TNFRSF18	TNFRSF18
LGALS3	CXCR4	JUND	CREM	RGS1	LAG3	TNFRSF4
GAPDH	ZFAS1	KLF6	SRGN	DUSP4	IFITM2	CTLA4
S100A10	SRGN	TNFAIP3	RGS1	ENTPD1	HLA-A	LAIR2
SRGN	CDKN1A	ATF3	ITM2A	CREM	MYL6	MAF
SAMSN1	YY1	ANXA1	NR4A2	BATF	S100A11	CD7
S100A6	BTG1	ANKRD28	TENT5C	SRGN	PDCD1	CD4
ZFP36	BRD2	RP11-217O12.1	ZNF331	ICOS	ZNRF1	PDCD1
BHLHE40	ZFP36L2	CCL5	PDCD1	CXCL13	CRIP1	RBPJ
ALOX5AP	SLC38A2	TSC22D3	CST7	GAPDH	HLA-B	TIMP1
TNFAIP3	ANKRD28	MYADM	HSP90AA1	DNPH1	SPOCK2	LGALS1
SLC7A5	STMN1	TMIGD2	GZMA	PTTG1	TNFRSF4	DUSP4
HMGB2	PTMA	ZFP36	JUNB	F2R	COTL1	PTMS
FTH1	ZC3HAV1	UBC	HSPA1B	HAVCR2	DUSP4	SPOCK2
TXN	LGALS1	GPR171	RNF19A	ASB2	TPI1	SRGN
EZR	GNA13	CD160	ICOS	PDCD1	ALOX5AP	GAPDH
ANKRD28	TGFB1	SPRY1	CXCR6	PHTF2	S100A4	PRDM1
SAP30	ZFP36L1	SMIM3	TNFRSF4	SIRPG	CYBA	LINC01943
PLIN2	CDK2AP2	LDLRAD4	ATP1B3	NDFIP2	CLIC1	PKM
BATF	OAZ1	CCNH	HSPE1	MAF	SH3BGRL3	ZNRF1
ZFP36L2	HMGB2	SAP30	UBC	ETV7	CD99	TYMP
B2M	VIM	H1FX	DUSP5	LYST	B2M	ALOX5AP
ANXA1	NR3C1	CKLF	CD74	IL21	CTLA4	S100A11
S100A11	EZR	ITGAE	TIGIT	ADAM19	PTMS	FKBP5
PHLDA1	ATP1B3	ITGA1	NMB	TOX	MIF	NR3C1
PRDM1	TIPARP	SESN1	RGS2	TOX2	HLA-C	TPI1
RBPJ	BCL6	PDE4D	GADD45G	CDKN2A	TYMP	S100A4
GNA15	PRDM1	SAMSN1	CTLA4	ZBED2	CD7	PGAM1
LMNA	MAP2K1	PPP1R15A	MAF	PDE7B	LAIR2	KLRB1
SH3BGRL3	ATP1A1	ODF2L	KPNA2	CD82	SH2D2A	TSHZ2
RGS1	HERPUD1	EZR	UBB	TNFSF8	CTSB	ANKRD28
TGFB1	BATF	SLC7A5	TNFRSF18	UNQ6494	LINC01943	ENO1
ANXA2	AKAP13	SRSF7	GEM	PKM	NR3C1	ZBED2
GLUL	RSRP1	BTG1	TOX	CTSD	LGALS3	MYL6
RNF19A	TUBA1B	AREG	GK	RBPJ	PGAM1	TMEM173
AHNAK	RORA	VIM	IL32	EPSTI1	KLRB1	LIMS1
LGALS1	SMCHD1	MT-ND2	TOX2	AKAP5	OAZ1	UCP2
NFKBIA	AHR	TSPYL2	H3F3B	RAB11FIP1	MT2A	CTSB
MAF	TSPYL2	NR3C1	GAPDH	BHLHE40-AS1	ARPC1B	CXCR6
ANXA5	TUBB4B	CD55	HLA-A	FKBP1A-SDCBP2	LGALS1	LGALS3
CEBPD	ATF4	GFPT2	PFN1	IFNG	CST7	LAPTM5
TAGLN2	CKB	CCR9	ETV7	TRPS1	CKLF	SLA
COTL1	TGIF1	CNOT10	CD200	ITM2A	ETV7	NDUFV2
CTLA4	MPZL3	AC092580.4	ASB2	CCDC50	TIGIT	ARID5B
HERPUD1	GPAT3	FAS	B2M	RHBDD2	TMEM173	SNX9
TMEM173	TNF	RASGEF1B	GFOD1	BST2	ITM2A	ETV7
DUSP5	PTGER4	B2M	MYL6	IGFLR1	C4orf48	BST2
KLF6	PPP1R2	RORA	NR4A3	RNF19A	CTSD	BATF
