# Supplementary material for: Single cell profiling of circulating autoreactive CD4 T cells from patients with autoimmune liver diseases suggests tissue imprinting
Source: Nat Commun. 2025 Jan 29;16:1161. doi: 10.1038/s41467-025-56363-2 (PMC11779892; doi:10.1038/s41467-025-56363-2)
Supplement: Supplementary file 7 — Supplementary Data 5 [file 41467_2025_56363_MOESM7_ESM.xlsx]

## Sheet: Gene set score p values
Supplementary Data 5. P values of the gene set score analysis (Supplementary Figure 4).
Supplementary Figure 4 Poon et al 2022 Human Lung TRM CD4 T cells Gene set score
Two-sided, pairwise comparison with Benjamini-Hochberg corrected Wilcoxon test.
.y.	group1	group2	n1	n2	p	p.adj	p.adj.signif
mod_score	C.ALB	FLU	281	489	4.89e-14	2.25e-13	****
mod_score	C.ALB	SLA	281	710	0.051	0.062	ns
mod_score	C.ALB	SPIKE	281	276	7.5e-14	2.25e-13	****
mod_score	FLU	SLA	489	710	3.15e-10	6.3e-10	****
mod_score	FLU	SPIKE	489	276	0.408	0.408	ns
mod_score	SLA	SPIKE	710	276	1.96e-9	2.94e-9	****
Supplementary Figure 4 Poon et al 2022 Human Skin TRM CD4 T cells Gene set score
Two-sided, pairwise comparison with Benjamini-Hochberg corrected Wilcoxon test.
.y.	group1	group2	n1	n2	p	p.adj	p.adj.signif
mod_score	C.ALB	FLU	281	489	2.46e-19	7.38e-19	****
mod_score	C.ALB	SLA	281	710	0.000229	0.000229	***
mod_score	C.ALB	SPIKE	281	276	5.83e-31	3.5e-30	****
mod_score	FLU	SLA	489	710	2e-07	3e-07	****
mod_score	FLU	SPIKE	489	276	9.17e-7	0.0000011	****
mod_score	SLA	SPIKE	710	276	2.35e-17	4.7e-17	****
Supplementary Figure 4 Poon et al 2022 Human Jejunum TRM CD4 T cells Gene set score
Two-sided, pairwise comparison with Benjamini-Hochberg corrected Wilcoxon test.
.y.	group1	group2	n1	n2	p	p.adj	p.adj.signif
mod_score	C.ALB	FLU	281	489	2.39e-12	7.17e-12	****
mod_score	C.ALB	SLA	281	710	0.0000228	0.0000274	****
mod_score	C.ALB	SPIKE	281	276	5.95e-23	3.57e-22	****
mod_score	FLU	SLA	489	710	0.008	0.008	**
mod_score	FLU	SPIKE	489	276	0.0000159	0.0000238	****
mod_score	SLA	SPIKE	710	276	1.54e-9	3.08e-9	****
Supplementary Figure 4 Zhang et al 2022 Human liver/HBV CXCL13+ CD4 T cells Gene set score
Two-sided, pairwise comparison with Benjamini-Hochberg corrected Wilcoxon test.
.y.	group1	group2	n1	n2	p	p.adj	p.adj.signif
mod_score	C.ALB	FLU	281	489	1.22e-14	1.46e-14	****
mod_score	C.ALB	SLA	281	710	2.52e-33	5.04e-33	****
mod_score	C.ALB	SPIKE	281	276	0.00000943	0.00000943	****
mod_score	FLU	SLA	489	710	6.92e-102	4.15e-101	****
mod_score	FLU	SPIKE	489	276	4.43e-34	1.33e-33	****
mod_score	SLA	SPIKE	710	276	1.75e-15	2.62e-15	****
Supplementary Figure 4 Zhang et al 2027 Human liver/HCC CXCL13+ CD4 T cells Gene set score
Two-sided, pairwise comparison with Benjamini-Hochberg corrected Wilcoxon test.
.y.	group1	group2	n1	n2	p	p.adj	p.adj.signif
mod_score	C.ALB	FLU	281	489	0.017	0.017	*
mod_score	C.ALB	SLA	281	710	3.73e-50	1.12e-49	****
mod_score	C.ALB	SPIKE	281	276	4.72e-16	9.44e-16	****
mod_score	FLU	SLA	489	710	5.08e-57	3.05e-56	****
mod_score	FLU	SPIKE	489	276	3.42e-12	4.1e-12	****
mod_score	SLA	SPIKE	710	276	2.9e-13	4.35e-13	****
Supplementary Figure 4 Argyriou et al 2022 Human TPH CD4 cells Gene set score
Two-sided, pairwise comparison with Benjamini-Hochberg corrected Wilcoxon test.
.y.	group1	group2	n1	n2	p	p.adj	p.adj.signif
mod_score	C.ALB	FLU	281	489	3.97e-12	4.76e-12	****
mod_score	C.ALB	SLA	281	710	9.88e-46	2.96e-45	****
mod_score	C.ALB	SPIKE	281	276	1.36e-11	1.36e-11	****
mod_score	FLU	SLA	489	710	2.01e-108	1.21e-107	****
mod_score	FLU	SPIKE	489	276	2.1e-40	4.2e-40	****
mod_score	SLA	SPIKE	710	276	4.22e-14	6.33e-14	****
Supplementary Figure 4 Law et al 2024 Human TPH CD4 cells Gene set score
Two-sided, pairwise comparison with Benjamini-Hochberg corrected Wilcoxon test.
.y.	group1	group2	n1	n2	p	p.adj	p.adj.signif
mod_score	C.ALB	FLU	281	489	9.01e-14	1.08e-13	****
mod_score	C.ALB	SLA	281	710	2.86e-26	8.58e-26	****
mod_score	C.ALB	SPIKE	281	276	0.007	0.007	**
mod_score	FLU	SLA	489	710	6.85e-78	4.11e-77	****
mod_score	FLU	SPIKE	489	276	4.91e-22	9.82e-22	****
mod_score	SLA	SPIKE	710	276	1.25e-14	1.88e-14	****
