# Supplementary material for: Single cell profiling of circulating autoreactive CD4 T cells from patients with autoimmune liver diseases suggests tissue imprinting
Source: Nat Commun. 2025 Jan 29;16:1161. doi: 10.1038/s41467-025-56363-2 (PMC11779892; doi:10.1038/s41467-025-56363-2)
Supplement: Supplementary file 10 — Supplementary Data 8 [file 41467_2025_56363_MOESM10_ESM.xlsx]

## Sheet: Feuil1
Supplementary Data 8. List of the significant genes per cluster identified in the figure 3.
Gene list 9 clusters figure 3
Two-sided Wilcoxon Rank Sum test
	p_val	avg_log2FC	pct.1	pct.2	p_val_adj	cluster	gene
MAL	0	0.250855822518096	0.531	0.289	0	0	MAL
GZMK	0	0.828527280661058	0.927	0.427	0	1	GZMK
CCL5	0	0.450015668319029	0.851	0.479	0	1	CCL5
DUSP2	0	0.354701797208385	0.706	0.454	0	1	DUSP2
CXCR4	0	0.300659616242599	0.794	0.585	0	1	CXCR4
IFNG-AS1	0	0.292941935166011	0.383	0.11	0	1	IFNG-AS1
GZMA	2.97493344236481e-252	0.283853641789262	0.725	0.445	5.07017906582235e-248	1	GZMA
HLA-DRA	0	0.492279356374186	0.51	0.122	0	2	HLA-DRA
LGALS1	0	0.490571312723237	0.682	0.397	0	2	LGALS1
HLA-DRB1	0	0.47075679032985	0.672	0.332	0	2	HLA-DRB1
HLA-DRB5	0	0.413772108789048	0.526	0.179	0	2	HLA-DRB5
COTL1	0	0.362827104991838	0.951	0.801	0	2	COTL1
HLA-DPA1	0	0.357706973439256	0.672	0.384	0	2	HLA-DPA1
CD74	0	0.355190283062744	0.969	0.894	0	2	CD74
UCP2	0	0.312712113204253	0.903	0.746	0	2	UCP2
ACTG1	0	0.270210765533286	0.994	0.982	0	2	ACTG1
S100A4	0	0.266184071559433	0.983	0.956	0	2	S100A4
ARPC1B	0	0.265641987707744	0.97	0.886	0	2	ARPC1B
GAPDH	0	0.25859513108079	0.997	0.983	0	2	GAPDH
CLIC1	2.67162486393451e-307	0.283014088145884	0.919	0.748	4.55325025560359e-303	2	CLIC1
HLA-DQB1	4.55773781274098e-303	0.297933760372671	0.465	0.197	7.76775255425445e-299	2	HLA-DQB1
CNN2	3.69065327204757e-296	0.284919271857612	0.898	0.74	6.28998037155067e-292	2	CNN2
ANXA5	2.38673173738967e-280	0.306809575692354	0.779	0.52	4.06770690003321e-276	2	ANXA5
SLC25A5	6.22966657242544e-275	0.322884742165123	0.772	0.531	1.06172207393847e-270	2	SLC25A5
PSME2	6.34110518602324e-274	0.29103134468046	0.861	0.665	1.08071455685394e-269	2	PSME2
CXCR3	1.07414777982e-270	0.311578453453319	0.608	0.332	1.83067006114722e-266	2	CXCR3
KLRB1	1.84002545954608e-270	0.420741911884555	0.689	0.439	3.13595539070439e-266	2	KLRB1
PPP1CA	4.4735831041593e-247	0.255264595708773	0.876	0.7	7.62432768441869e-243	2	PPP1CA
LINC01871	1.47630936738637e-224	0.314005260766692	0.47	0.237	2.51607405483659e-220	2	LINC01871
HLA-DPB1	2.388737484695e-224	0.296277272589231	0.647	0.403	4.07112529516568e-220	2	HLA-DPB1
C4orf48	4.20420282572473e-222	0.255764472448171	0.582	0.328	7.16522287588265e-218	2	C4orf48
LY6E	5.19724946527557e-216	0.253222827201314	0.869	0.7	8.85767226366915e-212	2	LY6E
ITM2A	6.18418808476853e-205	0.274427832820314	0.795	0.59	1.0539711752871e-200	2	ITM2A
LIMS1	1.00374256007575e-204	0.277089791971353	0.698	0.459	1.7106784451371e-200	2	LIMS1
DYNLL1	3.57797103821016e-185	0.250541833394164	0.582	0.356	6.09793604042158e-181	2	DYNLL1
NOSIP	5.12315616869579e-153	0.269155496026917	0.691	0.505	8.73139505830823e-149	2	NOSIP
NKG7	0	1.34289455133029	0.94	0.188	0	3	NKG7
CCL51	0	1.02172761925534	0.986	0.492	0	3	CCL5
GZMH	0	0.926109637793529	0.729	0.092	0	3	GZMH
CST7	0	0.870542495526053	0.94	0.421	0	3	CST7
GZMA1	0	0.773858825530809	0.952	0.441	0	3	GZMA
CMC1	0	0.628396694110431	0.608	0.167	0	3	CMC1
PLEK	0	0.613089489875776	0.668	0.123	0	3	PLEK
PRF1	0	0.548692267848516	0.669	0.187	0	3	PRF1
GZMK1	0	0.489989618254103	0.783	0.48	0	3	GZMK
KLRG1	0	0.468163944578646	0.635	0.22	0	3	KLRG1
EFHD2	0	0.438876748545298	0.709	0.346	0	3	EFHD2
GZMM	0	0.437683510844606	0.807	0.479	0	3	GZMM
FGFBP2	0	0.433823772346986	0.399	0.049	0	3	FGFBP2
CD81	0	0.432867296786521	0.898	0.597	0	3	CD81
GZMB	0	0.365564258140109	0.324	0.048	0	3	GZMB
CTSC	0	0.352825677228938	0.751	0.455	0	3	CTSC
CCL4	0	0.348555944107893	0.357	0.037	0	3	CCL4
C12orf75	0	0.342326386252184	0.619	0.288	0	3	C12orf75
LITAF	0	0.340616087213118	0.81	0.522	0	3	LITAF
CX3CR1	0	0.329354790677063	0.362	0.061	0	3	CX3CR1
HCST	0	0.317498141821769	0.933	0.799	0	3	HCST
CTSW	0	0.316471685465978	0.384	0.122	0	3	CTSW
FCRL6	0	0.284489569245761	0.33	0.059	0	3	FCRL6
ZEB2	0	0.283738821839378	0.344	0.085	0	3	ZEB2
EOMES	0	0.269697588928968	0.336	0.071	0	3	EOMES
MATK	0	0.265699928597038	0.335	0.075	0	3	MATK
CD741	5.45845398694861e-298	0.298138067952308	0.969	0.895	9.30284312995652e-294	3	CD74
APMAP	1.49102178999594e-262	0.269672034657243	0.507	0.241	2.54114843669008e-258	3	APMAP
SAMD3	1.50072148444779e-231	0.271414736201627	0.554	0.289	2.55767962594437e-227	3	SAMD3
DUSP21	5.92647440486655e-217	0.328460266864819	0.728	0.471	1.01004903282141e-212	3	DUSP2
GNLY	4.00152365157677e-191	0.270115710267307	0.269	0.092	6.81979675938228e-187	3	GNLY
HLA-DPB11	4.48243845946443e-179	0.258145071044762	0.646	0.405	7.63941986646522e-175	3	HLA-DPB1
HIST1H1E	7.08310537178394e-240	0.411599978505122	0.879	0.712	1.20717364851314e-235	4	HIST1H1E
HIST1H1D	6.69914827203759e-124	0.309997114318532	0.702	0.541	1.14173584000337e-119	4	HIST1H1D
HIST1H1C	5.16285246087427e-90	0.307154183713717	0.538	0.42	8.79904944906802e-86	4	HIST1H1C
GNLY1	0	1.88562879271768	0.997	0.059	0	5	GNLY
NKG71	0	1.37354579041307	0.936	0.223	0	5	NKG7
GZMH1	0	1.15303843019495	0.863	0.115	0	5	GZMH
CCL52	0	0.955999563361914	0.973	0.516	0	5	CCL5
GZMB1	0	0.914919856242001	0.691	0.04	0	5	GZMB
CST71	0	0.824757330881052	0.932	0.446	0	5	CST7
FGFBP21	0	0.805079828287503	0.648	0.051	0	5	FGFBP2
PRF11	0	0.793465674039925	0.823	0.201	0	5	PRF1
GZMA2	0	0.72693602978245	0.946	0.466	0	5	GZMA
EFHD21	0	0.658575879030665	0.845	0.356	0	5	EFHD2
PLEK1	0	0.599753433899625	0.674	0.149	0	5	PLEK
CMC11	0	0.494900469838577	0.534	0.192	0	5	CMC1
HOPX	0	0.493421445503694	0.592	0.149	0	5	HOPX
CX3CR11	0	0.479134025776824	0.51	0.066	0	5	CX3CR1
KLRG11	0	0.466488966627572	0.671	0.238	0	5	KLRG1
ADGRG1	0	0.411094310021904	0.423	0.031	0	5	ADGRG1
ZEB21	0	0.383085082330154	0.452	0.091	0	5	ZEB2
CCL41	0	0.367973087645423	0.392	0.05	0	5	CCL4
FCRL61	0	0.352010384821149	0.409	0.067	0	5	FCRL6
MATK1	0	0.341525638238789	0.414	0.083	0	5	MATK
TBX21	0	0.334811511340469	0.439	0.121	0	5	TBX21
C1orf21	0	0.325826793664342	0.361	0.044	0	5	C1orf21
PRSS23	0	0.291852941426864	0.301	0.025	0	5	PRSS23
SPON2	0	0.287501228418836	0.306	0.055	0	5	SPON2
GZMM1	3.83681447206287e-257	0.409050336073956	0.813	0.494	6.53908290473674e-253	5	GZMM
CYBA	9.81842941678492e-237	0.270673431017556	0.981	0.914	1.67335492550265e-232	5	CYBA
CTSW1	1.44807031296383e-227	0.34515957057277	0.405	0.133	2.46794623438425e-223	5	CTSW
CD811	7.99916803788348e-220	0.348098850756335	0.87	0.613	1.36329820869648e-215	5	CD81
HCST1	2.58887099088815e-218	0.316871579213121	0.942	0.804	4.41221282977067e-214	5	HCST
MYBL1	8.99675296053123e-213	0.314361394369055	0.477	0.185	1.53331660706334e-208	5	MYBL1
LITAF1	3.35445450420308e-209	0.354137975911461	0.817	0.535	5.71699681151332e-205	5	LITAF
C12orf751	3.72015377834343e-208	0.350743683241263	0.628	0.303	6.3402580844307e-204	5	C12orf75
CTSC1	2.01667627866212e-187	0.3456508676687	0.753	0.469	3.43702138172384e-183	5	CTSC
RASSF1	6.68284086910896e-177	0.271143329230599	0.474	0.2	1.13895656932224e-172	5	RASSF1
RAP1B	2.19961268103853e-156	0.292646612118749	0.817	0.6	3.74879989229397e-152	5	RAP1B
ITGB2	6.53391726798025e-156	0.258391758898412	0.929	0.799	1.11357551998187e-151	5	ITGB2
SAMD31	8.59264617940995e-138	0.272015515550082	0.571	0.301	1.46444468835684e-133	5	SAMD3
LINC018711	3.89019652277315e-136	0.281380071305139	0.514	0.247	6.63006193376227e-132	5	LINC01871
APOBEC3G	4.43955068791095e-136	0.251012338675236	0.492	0.239	7.56632623740663e-132	5	APOBEC3G
APMAP1	4.40905506237659e-135	0.256718406770429	0.503	0.254	7.51435254280842e-131	5	APMAP
CD63	1.74254820437554e-131	0.26324693883662	0.514	0.268	2.96982490471722e-127	5	CD63
ABHD17A	1.40621016474434e-130	0.272016887264234	0.784	0.57	2.39660398377378e-126	5	ABHD17A
MTRNR2L8	1.62751753937358e-46	0.251161302150463	0.499	0.338	2.7737781423544e-42	5	MTRNR2L8
FOXP3	0	0.744632848098897	0.643	0.044	0	6	FOXP3
IKZF2	0	0.566132021565023	0.546	0.031	0	6	IKZF2
RTKN2	0	0.524551291649867	0.457	0.033	0	6	RTKN2
STAM	0	0.387813856532446	0.505	0.147	0	6	STAM
FCRL3	1.28676227707186e-305	0.30895676111153	0.378	0.089	2.19302894881357e-301	6	FCRL3
IL2RA	8.02709162444605e-283	0.273271257406323	0.274	0.053	1.36805722555434e-278	6	IL2RA
TTN	5.58622839397924e-266	0.376834818568419	0.37	0.096	9.52060905185882e-262	6	TTN
TIGIT	1.16881923904048e-254	0.444845951955071	0.662	0.303	1.99201862909669e-250	6	TIGIT
USP15	8.48881673354766e-242	0.419353209480971	0.796	0.501	1.44674903589853e-237	6	USP15
F5	7.42714620492015e-206	0.25602172184464	0.327	0.091	1.26580852770454e-201	6	F5
CTLA4	1.94911611171315e-203	0.343128707476895	0.488	0.189	3.32187858919272e-199	6	CTLA4
SELL	1.80777890758884e-156	0.382347788864148	0.781	0.494	3.08099759220366e-152	6	SELL
TBC1D4	1.82173492732497e-154	0.270597923595197	0.382	0.144	3.10478283663995e-150	6	TBC1D4
FCMR	3.07645935590543e-115	0.29642195835173	0.732	0.533	5.24320968026963e-111	6	FCMR
CD27	1.64779059715639e-108	0.291038059402843	0.723	0.506	2.80832951473363e-104	6	CD27
GBP5	1.07242232601861e-97	0.317325076422182	0.708	0.511	1.82772937023351e-93	6	GBP5
LEF1	1.52850243810184e-97	0.278387233972607	0.626	0.405	2.60502670525697e-93	6	LEF1
SKAP1	1.54457436381e-94	0.250524181942747	0.778	0.595	2.63241808824138e-90	6	SKAP1
NEAT1	0	0.699862839978193	0.9	0.611	0	7	NEAT1
XIST	0	0.629736349048265	0.643	0.218	0	7	XIST
MACF1	3.2669030538228e-278	0.564046972176849	0.803	0.451	5.5677828746302e-274	7	MACF1
RNF213	3.40912400227575e-224	0.446828784815911	0.902	0.744	5.81017003707856e-220	7	RNF213
SYNE2	2.90983513977005e-220	0.452861701803223	0.905	0.726	4.95923202871009e-216	7	SYNE2
AHNAK	4.07477221325188e-210	0.418346873272662	0.949	0.835	6.94463428304518e-206	7	AHNAK
SMCHD1	5.87023331199247e-193	0.405178613954122	0.869	0.658	1.00046386336288e-188	7	SMCHD1
FTX	1.30510234865732e-192	0.291639484112188	0.386	0.115	2.22428593281668e-188	7	FTX
CCNL1	1.3180802771634e-192	0.435468835250015	0.802	0.543	2.24640421636959e-188	7	CCNL1
DDX17	1.09078653587619e-185	0.385710379348272	0.869	0.652	1.8590274930938e-181	7	DDX17
PAG1	6.15299654763212e-183	0.427405197071015	0.674	0.35	1.04865520161294e-178	7	PAG1
NKTR	2.25470629238607e-175	0.413719841753084	0.724	0.427	3.84269593411358e-171	7	NKTR
TNFAIP3	1.28446594092096e-169	0.436295027434672	0.795	0.525	2.18911530311159e-165	7	TNFAIP3
CDC14A	5.80385377906664e-164	0.35934960531431	0.6	0.281	9.89150799566327e-160	7	CDC14A
RORA	1.44552399120444e-155	0.427615884476598	0.692	0.426	2.46360653820973e-151	7	RORA
PCNX1	5.60023565897892e-149	0.334242109713856	0.533	0.238	9.54448163359777e-145	7	PCNX1
KDM6A	2.50778937728494e-144	0.303731754270189	0.472	0.195	4.27402543570672e-140	7	KDM6A
KMT2C	1.02737033211172e-142	0.337330295130727	0.564	0.27	1.750947257018e-138	7	KMT2C
EML4	6.56811913997375e-142	0.353988503985095	0.816	0.611	1.11940454502573e-137	7	EML4
SERINC5	2.13418564497944e-141	0.342840457265479	0.552	0.264	3.63729259473846e-137	7	SERINC5
CELF2	2.43140331792536e-141	0.366262291590409	0.766	0.549	4.14384067474019e-137	7	CELF2
SMG1	1.30520090099996e-138	0.351772670161424	0.612	0.323	2.22445389557424e-134	7	SMG1
KIAA1109	2.92193912383809e-137	0.3389819192129	0.556	0.269	4.97986084875727e-133	7	KIAA1109
ANKRD44	1.02675459343873e-132	0.347031915013883	0.722	0.47	1.74989785359762e-128	7	ANKRD44
GLS	3.87973988351223e-126	0.345132505859701	0.64	0.369	6.61224068346989e-122	7	GLS
ANK3	4.15617190425759e-124	0.293909539161825	0.457	0.199	7.08336377642622e-120	7	ANK3
GPRIN3	1.03876689350555e-121	0.30721013000247	0.507	0.239	1.77037041660151e-117	7	GPRIN3
DOCK10	1.11948664292834e-119	0.326547789892151	0.624	0.353	1.90794108554276e-115	7	DOCK10
UTRN	1.03061239390987e-118	0.341819045857111	0.665	0.414	1.75647270294058e-114	7	UTRN
OGA	4.18375051884058e-115	0.322487083224321	0.643	0.391	7.13036600926001e-111	7	OGA
ANKRD11	3.30047577726364e-114	0.333482022145105	0.691	0.446	5.62500086719043e-110	7	ANKRD11
MED13L	2.00838432743882e-113	0.264536082808982	0.437	0.192	3.42288940925398e-109	7	MED13L
DDHD1	2.86557339551056e-112	0.271505855102436	0.43	0.19	4.88379673796865e-108	7	DDHD1
KANSL1	1.44702225835503e-110	0.29990270108694	0.547	0.287	2.46616003491448e-106	7	KANSL1
ANKRD12	4.34160846942911e-107	0.281373086846053	0.865	0.723	7.39940331444804e-103	7	ANKRD12
SLC4A7	4.38841098221152e-107	0.296757878286705	0.491	0.247	7.4791688369831e-103	7	SLC4A7
CD226	5.80324683212199e-107	0.272720630417099	0.46	0.215	9.89047357598551e-103	7	CD226
MYCBP2	7.29727661569465e-106	0.31398237117324	0.684	0.45	1.24367485361284e-101	7	MYCBP2
MARCH6	1.14052337496712e-105	0.250715496587277	0.458	0.211	1.94379398795646e-101	7	MARCH6
HNRNPU	1.16366491173324e-105	0.258928461721453	0.874	0.76	1.98323410906696e-101	7	HNRNPU
NFKBIZ	1.69847399215475e-105	0.317627321655378	0.557	0.304	2.89470922482934e-101	7	NFKBIZ
ZNF292	6.87020177481659e-105	0.303435251211658	0.612	0.36	1.17088848848199e-100	7	ZNF292
OGT	8.49984402932662e-104	0.311499255448023	0.62	0.372	1.44862841791814e-99	7	OGT
VPS13C	8.95160102651991e-104	0.317643715502185	0.65	0.416	1.52562136294979e-99	7	VPS13C
AKAP13	9.22932218341105e-104	0.307932551237091	0.747	0.55	1.57295337971874e-99	7	AKAP13
ANKRD36	9.26913202402316e-104	0.265318363531995	0.477	0.232	1.57973817085427e-99	7	ANKRD36
BCL11B	1.18016036808077e-103	0.293750241670381	0.8	0.629	2.01134731532005e-99	7	BCL11B
RIPOR2	6.39788515413953e-103	0.272001708688578	0.849	0.716	1.09039156682e-98	7	RIPOR2
TNRC6B	8.43331193273536e-102	0.307045459730707	0.645	0.407	1.43728935269609e-97	7	TNRC6B
PRKCH	2.40736733201463e-101	0.306365350586673	0.696	0.469	4.10287614395253e-97	7	PRKCH
HERC1	3.3866588255958e-101	0.257532603726275	0.445	0.208	5.77188263646292e-97	7	HERC1
TC2N	4.45785262147694e-101	0.294533978271262	0.737	0.545	7.59751822278315e-97	7	TC2N
ARAP2	5.92851055123821e-101	0.30324435226807	0.594	0.346	1.01039605324753e-96	7	ARAP2
CHD1	1.958934601884e-100	0.294453444469529	0.59	0.344	3.33861224199091e-96	7	CHD1
SRSF11	7.69482934783986e-99	0.290170467642064	0.772	0.562	1.31142976575235e-94	7	SRSF11
HUWE1	2.37422041151117e-98	0.275322057631927	0.476	0.239	4.04638384733848e-94	7	HUWE1
MAP3K2	5.62667193579477e-98	0.258126925005642	0.459	0.222	9.58953698017503e-94	7	MAP3K2
MBNL1	1.03486095147023e-97	0.250774119159469	0.876	0.776	1.76371351959071e-93	7	MBNL1
RESF1	1.70466979467086e-97	0.28239058735816	0.851	0.715	2.90526873105755e-93	7	RESF1
PDE3B	5.46442663269839e-97	0.271290078834794	0.457	0.224	9.31302231010786e-93	7	PDE3B
MYH9	9.28540511752422e-97	0.268656137450206	0.867	0.761	1.58251159417965e-92	7	MYH9
RNF19A	5.39723541953141e-96	0.300487006456131	0.586	0.346	9.19850832550738e-92	7	RNF19A
ATP2B1	1.43539775105291e-95	0.29059017035522	0.542	0.3	2.44634838711948e-91	7	ATP2B1
BIRC6	3.81173493609108e-95	0.287424439704422	0.519	0.282	6.49633985158002e-91	7	BIRC6
CLK1	4.31025140960777e-95	0.253061550286654	0.485	0.244	7.34596147739453e-91	7	CLK1
MAP3K1	1.52118556148168e-94	0.261579907181491	0.452	0.221	2.59255655243323e-90	7	MAP3K1
HELZ	8.41493159650772e-94	0.259143897681104	0.467	0.235	1.43415679199281e-89	7	HELZ
MCL1	5.21451582267837e-93	0.296299099656694	0.729	0.545	8.88709931659075e-89	7	MCL1
KAT6A	4.95890790350438e-92	0.254272773323888	0.473	0.238	8.45146673994252e-88	7	KAT6A
PRRC2C	6.35487995222102e-92	0.258773047715177	0.829	0.7	1.08306219025703e-87	7	PRRC2C
ATF7IP	1.92844659488018e-91	0.289697467317996	0.616	0.388	3.28665153165429e-87	7	ATF7IP
ASH1L	5.97441749098081e-91	0.270712168666322	0.553	0.31	1.01821997298786e-86	7	ASH1L
SPTAN1	9.14141095852899e-91	0.301773489579574	0.707	0.509	1.5579706696621e-86	7	SPTAN1
TUT4	5.63386669806639e-87	0.273813968829834	0.594	0.358	9.60179901351455e-83	7	TUT4
SESN3	1.09507069284817e-86	0.298944872513342	0.43	0.216	1.86632898182114e-82	7	SESN3
SLFN5	3.31193358270249e-86	0.306541282621749	0.688	0.499	5.64452840499986e-82	7	SLFN5
TPP2	7.54675315054906e-86	0.25583683870012	0.519	0.286	1.28619313944808e-81	7	TPP2
GBP51	1.36157129210831e-85	0.342525318869685	0.705	0.513	2.32052595314018e-81	7	GBP5
SFPQ	2.06856180923296e-85	0.269345693959703	0.768	0.599	3.52544989147574e-81	7	SFPQ
CD84	1.03411530118231e-81	0.256602116603309	0.463	0.242	1.76244270780501e-77	7	CD84
ATM	1.58200314377046e-81	0.279396070060004	0.632	0.414	2.69620795792799e-77	7	ATM
RBM25	2.78785173939563e-81	0.266414324365982	0.701	0.509	4.75133571945198e-77	7	RBM25
ITK	1.88173074416579e-80	0.273253093188765	0.663	0.46	3.20703370728176e-76	7	ITK
USP34	3.86475655612257e-80	0.26946722904268	0.577	0.361	6.5867045985997e-76	7	USP34
HNRNPH1	1.04252196451614e-79	0.258412066613389	0.587	0.364	1.77677018412486e-75	7	HNRNPH1
IL10RA	3.30537860650781e-79	0.253737248230239	0.813	0.678	5.63335675907126e-75	7	IL10RA
ITGA4	5.01462505766774e-79	0.305156884772004	0.783	0.693	8.54642548578312e-75	7	ITGA4
WNK1	4.32983887485519e-78	0.27970703763611	0.615	0.41	7.37934439441569e-74	7	WNK1
CAMK4	5.05485792029314e-78	0.266815323999867	0.62	0.404	8.6149943535556e-74	7	CAMK4
DYNC1H1	1.63487909445914e-77	0.26170343089921	0.568	0.349	2.78632444068672e-73	7	DYNC1H1
KMT2A	2.01336282367399e-77	0.273550952325367	0.716	0.554	3.43137426038759e-73	7	KMT2A
ZC3HAV1	8.75701484220784e-77	0.267371797281312	0.685	0.504	1.49245803955748e-72	7	ZC3HAV1
RSRP1	2.80725741883334e-76	0.25969042632058	0.725	0.562	4.78440881891766e-72	7	RSRP1
STK38	8.78699476309771e-76	0.260552743203679	0.621	0.408	1.49756751747474e-71	7	STK38
SORL1	1.49951525075785e-74	0.26896153229278	0.513	0.303	2.55562384186661e-70	7	SORL1
PIK3R1	9.71642498215759e-74	0.257860389256892	0.723	0.553	1.65597030970912e-69	7	PIK3R1
CHD2	4.04376316520666e-73	0.259579798320888	0.602	0.4	6.89178556246172e-69	7	CHD2
XRN1	5.90879368260357e-73	0.25280607272867	0.553	0.345	1.00703570732613e-68	7	XRN1
ATP2B4	3.27053151428162e-69	0.252904924414689	0.502	0.304	5.57396685979016e-65	7	ATP2B4
FOXP1	1.46358861060608e-68	0.25702160158044	0.673	0.491	2.49439406905594e-64	7	FOXP1
SLC2A3	4.02477665708701e-64	0.269263471453564	0.645	0.472	6.85942685667339e-60	7	SLC2A3
SYNE1	3.06778725910184e-63	0.259219235901055	0.567	0.377	5.22842982568727e-59	7	SYNE1
AL627171.2	0	1.31364660275405	1	0.633	0	8	AL627171.2
PLCG2	1.8451545685669e-112	0.403592524913032	0.483	0.214	3.14469693120857e-108	8	PLCG2
