# Supplementary material for: Single cell profiling of circulating autoreactive CD4 T cells from patients with autoimmune liver diseases suggests tissue imprinting
Source: Nat Commun. 2025 Jan 29;16:1161. doi: 10.1038/s41467-025-56363-2 (PMC11779892; doi:10.1038/s41467-025-56363-2)
Supplement: Supplementary file 11 — Supplementary Data 9 [file 41467_2025_56363_MOESM11_ESM.xlsx]

## Sheet: auto-reactivity
Supplementary Data 9. P values of the gene set score analysis (Figure 3E and supplementary Figure 12).
Figure 3E auto-reactivity Gene set score
Two sided, pairwise comparison with Kruskal Wallis test followed by a paired Wilcoxon rank test
	.y.	group1	group2	n1	n2	p	p.adj	p.adj.signif
1	mod_score	0	1	13443	5488	2.66e-01	2.82e-01	ns
2	mod_score	0	2	13443	3441	0.00e+00	0.00e+00	****
3	mod_score	0	3	13443	3246	2.00e-02	2.50e-02	*
4	mod_score	0	4	13443	1890	1.97e-07	3.38e-07	****
5	mod_score	0	5	13443	1766	1.62e-01	1.77e-01	ns
6	mod_score	0	6	13443	1579	7.57e-158	4.54e-157	****
7	mod_score	0	7	13443	1290	2.72e-10	6.12e-10	****
8	mod_score	0	8	13443	1029	6.20e-02	7.30e-02	ns
9	mod_score	1	2	5488	3441	0.00e+00	0.00e+00	****
10	mod_score	1	3	5488	3246	4.00e-03	5.00e-03	**
11	mod_score	1	4	5488	1890	4.05e-09	7.67e-09	****
12	mod_score	1	5	5488	1766	4.52e-01	4.65e-01	ns
13	mod_score	1	6	5488	1579	7.81e-157	4.02e-156	****
14	mod_score	1	7	5488	1290	5.63e-12	1.35e-11	****
15	mod_score	1	8	5488	1029	1.80e-02	2.40e-02	*
16	mod_score	2	3	3441	3246	1.27e-274	1.52e-273	****
17	mod_score	2	4	3441	1890	3.71e-187	2.67e-186	****
18	mod_score	2	5	3441	1766	3.30e-231	2.97e-230	****
19	mod_score	2	6	3441	1579	8.60e-10	1.72e-09	****
20	mod_score	2	7	3441	1290	4.44e-115	1.78e-114	****
21	mod_score	2	8	3441	1029	3.50e-119	1.58e-118	****
22	mod_score	3	4	3246	1890	2.00e-03	4.00e-03	**
23	mod_score	3	5	3246	1766	4.00e-03	6.00e-03	**
24	mod_score	3	6	3246	1579	1.49e-111	5.36e-111	****
25	mod_score	3	7	3246	1290	1.08e-05	1.77e-05	****
26	mod_score	3	8	3246	1029	6.72e-01	6.72e-01	ns
27	mod_score	4	5	1890	1766	7.42e-08	1.34e-07	****
28	mod_score	4	6	1890	1579	2.94e-79	8.82e-79	****
29	mod_score	4	7	1890	1290	6.20e-02	7.30e-02	ns
30	mod_score	4	8	1890	1029	9.70e-02	1.09e-01	ns
31	mod_score	5	6	1766	1579	1.57e-110	5.14e-110	****
32	mod_score	5	7	1766	1290	3.03e-10	6.42e-10	****
33	mod_score	5	8	1766	1029	1.30e-02	1.70e-02	*
34	mod_score	6	7	1579	1290	2.12e-50	5.45e-50	****
35	mod_score	6	8	1579	1029	1.04e-59	2.88e-59	****
36	mod_score	7	8	1290	1029	4.00e-03	5.00e-03	**

## Sheet: H1N1
Figure 3E H1N1 Gene set score
Two sided, pairwise comparison with Kruskal Wallis test followed by a paired Wilcoxon rank test
	.y.	group1	group2	n1	n2	p	p.adj	p.adj.signif
1	mod_score	0	1	13443	5488	0.00e+00	0.00e+00	****
2	mod_score	0	2	13443	3441	6.94e-23	8.62e-23	****
3	mod_score	0	3	13443	3246	0.00e+00	0.00e+00	****
4	mod_score	0	4	13443	1890	4.18e-09	4.85e-09	****
5	mod_score	0	5	13443	1766	0.00e+00	0.00e+00	****
6	mod_score	0	6	13443	1579	3.25e-78	4.68e-78	****
7	mod_score	0	7	13443	1290	1.50e-148	2.84e-148	****
8	mod_score	0	8	13443	1029	3.12e-01	3.12e-01	ns
9	mod_score	1	2	5488	3441	3.28e-107	5.37e-107	****
10	mod_score	1	3	5488	3246	0.00e+00	0.00e+00	****
11	mod_score	1	4	5488	1890	6.00e-111	1.03e-110	****
12	mod_score	1	5	5488	1766	0.00e+00	0.00e+00	****
13	mod_score	1	6	5488	1579	7.60e-304	1.82e-303	****
14	mod_score	1	7	5488	1290	0.00e+00	0.00e+00	****
15	mod_score	1	8	5488	1029	9.01e-77	1.20e-76	****
16	mod_score	2	3	3441	3246	0.00e+00	0.00e+00	****
17	mod_score	2	4	3441	1890	2.40e-02	2.50e-02	*
18	mod_score	2	5	3441	1766	0.00e+00	0.00e+00	****
19	mod_score	2	6	3441	1579	1.89e-102	2.96e-102	****
20	mod_score	2	7	3441	1290	2.99e-158	5.98e-158	****
21	mod_score	2	8	3441	1029	1.64e-05	1.79e-05	****
22	mod_score	3	4	3246	1890	0.00e+00	0.00e+00	****
23	mod_score	3	5	3246	1766	8.02e-08	9.02e-08	****
24	mod_score	3	6	3246	1579	0.00e+00	0.00e+00	****
25	mod_score	3	7	3246	1290	0.00e+00	0.00e+00	****
26	mod_score	3	8	3246	1029	7.76e-295	1.75e-294	****
27	mod_score	4	5	1890	1766	0.00e+00	0.00e+00	****
28	mod_score	4	6	1890	1579	1.81e-86	2.72e-86	****
29	mod_score	4	7	1890	1290	1.96e-137	3.53e-137	****
30	mod_score	4	8	1890	1029	4.00e-03	4.00e-03	**
31	mod_score	5	6	1766	1579	0.00e+00	0.00e+00	****
32	mod_score	5	7	1766	1290	0.00e+00	0.00e+00	****
33	mod_score	5	8	1766	1029	1.45e-279	3.07e-279	****
34	mod_score	6	7	1579	1290	8.95e-21	1.07e-20	****
35	mod_score	6	8	1579	1029	4.19e-39	5.39e-39	****
36	mod_score	7	8	1290	1029	1.40e-77	1.94e-77	****

## Sheet: Lung TRM
Supplementary Figure 12 Poon et al 2022 Human Lung TRM CD4 T cells Gene set score
Two sided, pairwise comparison with Kruskal Wallis test followed by a paired Wilcoxon rank test
	.y.	group1	group2	n1	n2	p	p.adj	p.adj.signif
1	mod_score	0	1	13443	5488	2.50e-02	3.10e-02	*
2	mod_score	0	2	13443	3441	0.00e+00	0.00e+00	****
3	mod_score	0	3	13443	3246	9.78e-01	9.78e-01	ns
4	mod_score	0	4	13443	1890	1.07e-78	4.28e-78	****
5	mod_score	0	5	13443	1766	3.26e-20	7.82e-20	****
6	mod_score	0	6	13443	1579	5.70e-02	6.50e-02	ns
7	mod_score	0	7	13443	1290	1.72e-11	2.69e-11	****
8	mod_score	0	8	13443	1029	4.85e-05	6.72e-05	****
9	mod_score	1	2	5488	3441	5.57e-263	1.00e-261	****
10	mod_score	1	3	5488	3246	6.60e-02	7.20e-02	ns
11	mod_score	1	4	5488	1890	1.17e-59	3.83e-59	****
12	mod_score	1	5	5488	1766	9.36e-13	1.60e-12	****
13	mod_score	1	6	5488	1579	6.53e-01	6.72e-01	ns
14	mod_score	1	7	5488	1290	9.53e-15	1.72e-14	****
15	mod_score	1	8	5488	1029	4.00e-03	5.00e-03	**
16	mod_score	2	3	3441	3246	5.92e-245	7.10e-244	****
17	mod_score	2	4	3441	1890	5.05e-52	1.52e-51	****
18	mod_score	2	5	3441	1766	1.36e-103	8.16e-103	****
19	mod_score	2	6	3441	1579	6.07e-133	4.37e-132	****
20	mod_score	2	7	3441	1290	1.81e-196	1.63e-195	****
21	mod_score	2	8	3441	1029	2.96e-79	1.33e-78	****
22	mod_score	3	4	3246	1890	1.22e-68	4.39e-68	****
23	mod_score	3	5	3246	1766	3.48e-17	6.96e-17	****
24	mod_score	3	6	3246	1579	8.10e-02	8.60e-02	ns
25	mod_score	3	7	3246	1290	1.54e-10	2.31e-10	****
26	mod_score	3	8	3246	1029	5.10e-05	6.80e-05	****
27	mod_score	4	5	1890	1766	3.17e-17	6.71e-17	****
28	mod_score	4	6	1890	1579	1.34e-36	3.45e-36	****
29	mod_score	4	7	1890	1290	3.37e-85	1.73e-84	****
30	mod_score	4	8	1890	1029	1.44e-17	3.24e-17	****
31	mod_score	5	6	1766	1579	5.69e-08	8.19e-08	****
32	mod_score	5	7	1766	1290	8.18e-37	2.27e-36	****
33	mod_score	5	8	1766	1029	2.70e-02	3.20e-02	*
34	mod_score	6	7	1579	1290	8.27e-12	1.35e-11	****
35	mod_score	6	8	1579	1029	2.90e-02	3.40e-02	*
36	mod_score	7	8	1290	1029	2.98e-16	5.65e-16	****

## Sheet: Skin TRM
Supplementary Figure 12 Poon et al 2022 Human Skin TRM CD4 T cells Gene set score
Two sided, pairwise comparison with Kruskal Wallis test followed by a paired Wilcoxon rank test
	.y.	group1	group2	n1	n2	p	p.adj	p.adj.signif
1	mod_score	0	1	13443	5488	8.81e-35	2.88e-34	****
2	mod_score	0	2	13443	3441	1.33e-24	2.99e-24	****
3	mod_score	0	3	13443	3246	3.60e-19	7.62e-19	****
4	mod_score	0	4	13443	1890	6.04e-01	6.40e-01	ns
5	mod_score	0	5	13443	1766	2.26e-05	3.01e-05	****
6	mod_score	0	6	13443	1579	1.75e-28	4.20e-28	****
7	mod_score	0	7	13443	1290	3.24e-73	3.89e-72	****
8	mod_score	0	8	13443	1029	9.03e-01	9.03e-01	ns
9	mod_score	1	2	5488	3441	7.83e-68	5.64e-67	****
10	mod_score	1	3	5488	3246	8.83e-63	5.30e-62	****
11	mod_score	1	4	5488	1890	1.64e-12	2.81e-12	****
12	mod_score	1	5	5488	1766	6.24e-30	1.73e-29	****
13	mod_score	1	6	5488	1579	2.56e-04	3.18e-04	***
14	mod_score	1	7	5488	1290	8.67e-30	2.23e-29	****
15	mod_score	1	8	5488	1029	3.30e-09	4.95e-09	****
16	mod_score	2	3	3441	3246	1.81e-01	1.97e-01	ns
17	mod_score	2	4	3441	1890	1.66e-13	2.99e-13	****
18	mod_score	2	5	3441	1766	5.11e-04	6.13e-04	***
19	mod_score	2	6	3441	1579	2.05e-52	1.05e-51	****
20	mod_score	2	7	3441	1290	1.86e-93	3.35e-92	****
21	mod_score	2	8	3441	1029	6.79e-08	9.78e-08	****
22	mod_score	3	4	3246	1890	3.84e-11	6.28e-11	****
23	mod_score	3	5	3246	1766	1.10e-02	1.20e-02	*
24	mod_score	3	6	3246	1579	1.12e-50	5.04e-50	****
25	mod_score	3	7	3246	1290	3.37e-94	1.21e-92	****
26	mod_score	3	8	3246	1029	1.69e-06	2.34e-06	****
27	mod_score	4	5	1890	1766	2.46e-04	3.16e-04	***
28	mod_score	4	6	1890	1579	3.15e-17	6.30e-17	****
29	mod_score	4	7	1890	1290	1.07e-47	4.28e-47	****
30	mod_score	4	8	1890	1029	7.00e-01	7.20e-01	ns
31	mod_score	5	6	1766	1579	6.68e-32	2.00e-31	****
32	mod_score	5	7	1766	1290	5.95e-68	5.35e-67	****
33	mod_score	5	8	1766	1029	9.00e-03	1.00e-02	**
34	mod_score	6	7	1579	1290	5.96e-11	9.33e-11	****
35	mod_score	6	8	1579	1029	1.03e-13	1.95e-13	****
36	mod_score	7	8	1290	1029	7.72e-37	2.78e-36	****

## Sheet: Jejunum TRM
Supplementary Figure 12 Poon et al 2022 Human Jejunum TRM CD4 T cells Gene set score
Two sided, pairwise comparison with Kruskal Wallis test followed by a paired Wilcoxon rank test
	.y.	group1	group2	n1	n2	p	p.adj	p.adj.signif
1	mod_score	0	1	13443	5488	4.75e-269	8.55e-268	****
2	mod_score	0	2	13443	3441	4.65e-72	1.52e-71	****
3	mod_score	0	3	13443	3246	9.24e-49	2.38e-48	****
4	mod_score	0	4	13443	1890	3.00e-03	4.00e-03	**
5	mod_score	0	5	13443	1766	1.19e-23	1.65e-23	****
6	mod_score	0	6	13443	1579	5.93e-39	1.19e-38	****
7	mod_score	0	7	13443	1290	3.41e-91	1.75e-90	****
8	mod_score	0	8	13443	1029	6.99e-05	8.39e-05	****
9	mod_score	1	2	5488	3441	0.00e+00	0.00e+00	****
10	mod_score	1	3	5488	3246	7.07e-46	1.59e-45	****
11	mod_score	1	4	5488	1890	2.51e-87	9.04e-87	****
12	mod_score	1	5	5488	1766	5.92e-43	1.25e-42	****
13	mod_score	1	6	5488	1579	7.44e-190	8.93e-189	****
14	mod_score	1	7	5488	1290	3.32e-01	3.41e-01	ns
15	mod_score	1	8	5488	1029	2.91e-38	5.51e-38	****
16	mod_score	2	3	3441	3246	8.05e-135	5.80e-134	****
17	mod_score	2	4	3441	1890	2.36e-46	5.66e-46	****
18	mod_score	2	5	3441	1766	2.00e-89	8.00e-89	****
19	mod_score	2	6	3441	1579	7.21e-01	7.21e-01	ns
20	mod_score	2	7	3441	1290	5.81e-153	5.23e-152	****
21	mod_score	2	8	3441	1029	5.83e-38	1.05e-37	****
22	mod_score	3	4	3246	1890	1.56e-14	2.08e-14	****
23	mod_score	3	5	3246	1766	5.90e-02	6.40e-02	ns
24	mod_score	3	6	3246	1579	5.83e-90	2.62e-89	****
25	mod_score	3	7	3246	1290	2.99e-26	4.31e-26	****
26	mod_score	3	8	3246	1029	1.63e-05	2.02e-05	****
27	mod_score	4	5	1890	1766	2.86e-07	3.68e-07	****
28	mod_score	4	6	1890	1579	1.01e-34	1.73e-34	****
29	mod_score	4	7	1890	1290	6.92e-55	1.92e-54	****
30	mod_score	4	8	1890	1029	1.26e-01	1.33e-01	ns
31	mod_score	5	6	1766	1579	3.85e-69	1.16e-68	****
32	mod_score	5	7	1766	1290	2.99e-29	4.68e-29	****
33	mod_score	5	8	1766	1029	3.00e-03	4.00e-03	**
34	mod_score	6	7	1579	1290	1.24e-116	7.44e-116	****
35	mod_score	6	8	1579	1029	4.05e-31	6.63e-31	****
36	mod_score	7	8	1290	1029	3.86e-29	5.79e-29	****

## Sheet: Liver HBV
Supplementary Figure 12 Zhang et al 2022 Human liver/HBV CXCL13+ CD4 T cells Gene set score
Two sided, pairwise comparison with Kruskal Wallis test followed by a paired Wilcoxon rank test
	.y.	group1	group2	n1	n2	p	p.adj	p.adj.signif
1	mod_score	0	1	13443	5488	0.00e+00	0.00e+00	****
2	mod_score	0	2	13443	3441	0.00e+00	0.00e+00	****
3	mod_score	0	3	13443	3246	0.00e+00	0.00e+00	****
4	mod_score	0	4	13443	1890	2.07e-261	9.32e-261	****
5	mod_score	0	5	13443	1766	0.00e+00	0.00e+00	****
6	mod_score	0	6	13443	1579	1.50e-126	4.15e-126	****
7	mod_score	0	7	13443	1290	1.04e-17	1.21e-17	****
8	mod_score	0	8	13443	1029	1.22e-17	1.37e-17	****
9	mod_score	1	2	5488	3441	7.65e-86	1.45e-85	****
10	mod_score	1	3	5488	3246	2.34e-193	8.42e-193	****
11	mod_score	1	4	5488	1890	3.38e-06	3.58e-06	****
12	mod_score	1	5	5488	1766	4.45e-48	7.28e-48	****
13	mod_score	1	6	5488	1579	9.90e-02	9.90e-02	ns
14	mod_score	1	7	5488	1290	1.66e-196	6.64e-196	****
15	mod_score	1	8	5488	1029	4.29e-37	6.71e-37	****
16	mod_score	2	3	3441	3246	1.57e-19	1.95e-19	****
17	mod_score	2	4	3441	1890	8.12e-33	1.12e-32	****
18	mod_score	2	5	3441	1766	1.50e-02	1.50e-02	*
19	mod_score	2	6	3441	1579	1.31e-48	2.36e-48	****
20	mod_score	2	7	3441	1290	0.00e+00	0.00e+00	****
21	mod_score	2	8	3441	1029	4.90e-115	1.26e-114	****
22	mod_score	3	4	3246	1890	7.86e-95	1.57e-94	****
23	mod_score	3	5	3246	1766	8.95e-28	1.19e-27	****
24	mod_score	3	6	3246	1579	4.78e-101	1.08e-100	****
25	mod_score	3	7	3246	1290	0.00e+00	0.00e+00	****
26	mod_score	3	8	3246	1029	6.76e-177	2.03e-176	****
27	mod_score	4	5	1890	1766	2.13e-19	2.56e-19	****
28	mod_score	4	6	1890	1579	1.45e-06	1.58e-06	****
29	mod_score	4	7	1890	1290	1.99e-188	6.51e-188	****
30	mod_score	4	8	1890	1029	2.07e-48	3.55e-48	****
31	mod_score	5	6	1766	1579	3.86e-34	5.56e-34	****
32	mod_score	5	7	1766	1290	2.45e-262	1.26e-261	****
33	mod_score	5	8	1766	1029	2.17e-96	4.60e-96	****
34	mod_score	6	7	1579	1290	3.56e-114	8.54e-114	****
35	mod_score	6	8	1579	1029	2.45e-20	3.15e-20	****
36	mod_score	7	8	1290	1029	1.63e-34	2.44e-34	****

## Sheet: Liver HCC
Supplementary Figure 12 Zhang et al 2027 Human liver/HCC CXCL13+ CD4 T cells Gene set score
Two sided, pairwise comparison with Kruskal Wallis test followed by a paired Wilcoxon rank test
	.y.	group1	group2	n1	n2	p	p.adj	p.adj.signif
1	mod_score	0	1	13443	5488	7.32e-05	1.01e-04	***
2	mod_score	0	2	13443	3441	1.92e-294	6.91e-293	****
3	mod_score	0	3	13443	3246	3.00e-03	3.00e-03	**
4	mod_score	0	4	13443	1890	2.23e-51	5.35e-51	****
5	mod_score	0	5	13443	1766	2.64e-36	5.00e-36	****
6	mod_score	0	6	13443	1579	2.88e-170	1.48e-169	****
7	mod_score	0	7	13443	1290	8.52e-01	8.76e-01	ns
8	mod_score	0	8	13443	1029	4.56e-01	4.97e-01	ns
9	mod_score	1	2	5488	3441	1.79e-276	3.22e-275	****
10	mod_score	1	3	5488	3246	9.56e-01	9.56e-01	ns
11	mod_score	1	4	5488	1890	1.44e-63	3.70e-63	****
12	mod_score	1	5	5488	1766	5.40e-22	9.72e-22	****
13	mod_score	1	6	5488	1579	1.26e-174	7.56e-174	****
14	mod_score	1	7	5488	1290	3.70e-02	4.30e-02	*
15	mod_score	1	8	5488	1029	1.10e-02	1.30e-02	*
16	mod_score	2	3	3441	3246	1.91e-202	1.72e-201	****
17	mod_score	2	4	3441	1890	5.82e-46	1.23e-45	****
18	mod_score	2	5	3441	1766	1.39e-249	1.67e-248	****
19	mod_score	2	6	3441	1579	3.00e-03	3.00e-03	**
20	mod_score	2	7	3441	1290	2.74e-92	9.86e-92	****
21	mod_score	2	8	3441	1029	4.18e-80	1.37e-79	****
22	mod_score	3	4	3246	1890	1.44e-50	3.24e-50	****
23	mod_score	3	5	3246	1766	5.69e-18	8.91e-18	****
24	mod_score	3	6	3246	1579	1.45e-140	6.52e-140	****
25	mod_score	3	7	3246	1290	8.00e-02	9.00e-02	ns
26	mod_score	3	8	3246	1029	2.50e-02	3.00e-02	*
27	mod_score	4	5	1890	1766	4.06e-103	1.62e-102	****
28	mod_score	4	6	1890	1579	1.34e-43	2.68e-43	****
29	mod_score	4	7	1890	1290	1.40e-21	2.40e-21	****
30	mod_score	4	8	1890	1029	2.08e-18	3.40e-18	****
31	mod_score	5	6	1766	1579	5.60e-184	4.03e-183	****
32	mod_score	5	7	1766	1290	7.34e-17	1.06e-16	****
33	mod_score	5	8	1766	1029	6.36e-18	9.54e-18	****
34	mod_score	6	7	1579	1290	3.42e-79	1.03e-78	****
35	mod_score	6	8	1579	1029	2.09e-71	5.79e-71	****
36	mod_score	7	8	1290	1029	6.91e-01	7.32e-01	ns

## Sheet: TPH 
Supplementary Figure 12 Argyriou et al 2022 Human TPH CD4 cells Gene set score
Two sided, pairwise comparison with Kruskal Wallis test followed by a paired Wilcoxon rank test
	.y.	group1	group2	n1	n2	p	p.adj	p.adj.signif
1	mod_score	0	1	13443	5488	2.82e-05	3.08e-05	****
2	mod_score	0	2	13443	3441	0.00e+00	0	****
3	mod_score	0	3	13443	3246	3.84e-267	1.54e-266	****
4	mod_score	0	4	13443	1890	2.94e-56	4.81e-56	****
5	mod_score	0	5	13443	1766	6.42e-286	2.89e-285	****
6	mod_score	0	6	13443	1579	7.01e-44	1.01e-43	****
7	mod_score	0	7	13443	1290	1.77e-249	5.31e-249	****
8	mod_score	0	8	13443	1029	1.72e-04	0.000182	***
9	mod_score	1	2	5488	3441	0.00e+00	0	****
10	mod_score	1	3	5488	3246	5.01e-192	1.13e-191	****
11	mod_score	1	4	5488	1890	3.51e-34	4.86e-34	****
12	mod_score	1	5	5488	1766	2.75e-239	7.62e-239	****
13	mod_score	1	6	5488	1579	2.07e-31	2.76e-31	****
14	mod_score	1	7	5488	1290	2.15e-252	7.04e-252	****
15	mod_score	1	8	5488	1029	7.40e-02	0.074	ns
16	mod_score	2	3	3441	3246	4.91e-255	1.77e-254	****
17	mod_score	2	4	3441	1890	0.00e+00	0	****
18	mod_score	2	5	3441	1766	2.91e-99	5.24e-99	****
19	mod_score	2	6	3441	1579	1.81e-160	3.83e-160	****
20	mod_score	2	7	3441	1290	0.00e+00	0	****
21	mod_score	2	8	3441	1029	7.25e-227	1.86e-226	****
22	mod_score	3	4	3246	1890	5.67e-49	8.5e-49	****
23	mod_score	3	5	3246	1766	6.04e-25	7.5e-25	****
24	mod_score	3	6	3246	1579	3.85e-09	4.33e-09	****
25	mod_score	3	7	3246	1290	0.00e+00	0	****
26	mod_score	3	8	3246	1029	9.29e-56	1.45e-55	****
27	mod_score	4	5	1890	1766	1.82e-106	3.45e-106	****
28	mod_score	4	6	1890	1579	2.00e-03	0.002	**
29	mod_score	4	7	1890	1290	4.52e-293	2.32e-292	****
30	mod_score	4	8	1890	1029	2.29e-10	2.66e-10	****
31	mod_score	5	6	1766	1579	2.69e-31	3.46e-31	****
32	mod_score	5	7	1766	1290	0.00e+00	0	****
33	mod_score	5	8	1766	1029	1.32e-93	2.26e-93	****
34	mod_score	6	7	1579	1290	1.13e-194	2.71e-194	****
35	mod_score	6	8	1579	1029	1.92e-11	2.3e-11	****
36	mod_score	7	8	1290	1029	1.11e-141	2.22e-141	****

## Sheet: TPH
Supplementary Figure 12 Law et al 2024 Human TPH CD4 cells Gene set score
Two sided, pairwise comparison with Kruskal Wallis test followed by a paired Wilcoxon rank test
	.y.	group1	group2	n1	n2	p	p.adj	p.adj.signif
1	mod_score	0	1	13443	5488	5.33e-124	2.13e-123	****
2	mod_score	0	2	13443	3441	0.00e+00	0.00e+00	****
3	mod_score	0	3	13443	3246	1.29e-106	4.22e-106	****
4	mod_score	0	4	13443	1890	2.13e-10	2.56e-10	****
5	mod_score	0	5	13443	1766	8.53e-16	1.14e-15	****
6	mod_score	0	6	13443	1579	7.43e-43	1.41e-42	****
7	mod_score	0	7	13443	1290	7.70e-74	1.63e-73	****
8	mod_score	0	8	13443	1029	8.09e-01	8.09e-01	ns
9	mod_score	1	2	5488	3441	0.00e+00	0.00e+00	****
10	mod_score	1	3	5488	3246	1.50e-02	1.50e-02	*
11	mod_score	1	4	5488	1890	1.46e-99	3.50e-99	****
12	mod_score	1	5	5488	1766	6.43e-13	7.98e-13	****
13	mod_score	1	6	5488	1579	2.36e-126	1.06e-125	****
14	mod_score	1	7	5488	1290	5.28e-07	6.13e-07	****
15	mod_score	1	8	5488	1029	3.02e-27	4.73e-27	****
16	mod_score	2	3	3441	3246	0.00e+00	0.00e+00	****
17	mod_score	2	4	3441	1890	4.28e-273	2.57e-272	****
18	mod_score	2	5	3441	1766	0.00e+00	0.00e+00	****
19	mod_score	2	6	3441	1579	7.87e-100	2.02e-99	****
20	mod_score	2	7	3441	1290	0.00e+00	0.00e+00	****
21	mod_score	2	8	3441	1029	9.92e-182	5.10e-181	****
22	mod_score	3	4	3246	1890	1.61e-101	4.46e-101	****
23	mod_score	3	5	3246	1766	1.06e-17	1.47e-17	****
24	mod_score	3	6	3246	1579	2.43e-121	8.75e-121	****
25	mod_score	3	7	3246	1290	2.00e-03	2.00e-03	**
26	mod_score	3	8	3246	1029	2.38e-31	3.89e-31	****
27	mod_score	4	5	1890	1766	2.99e-32	5.13e-32	****
28	mod_score	4	6	1890	1579	8.66e-14	1.11e-13	****
29	mod_score	4	7	1890	1290	1.22e-89	2.74e-89	****
30	mod_score	4	8	1890	1029	2.01e-05	2.19e-05	****
31	mod_score	5	6	1766	1579	2.12e-55	4.24e-55	****
32	mod_score	5	7	1766	1290	1.50e-22	2.25e-22	****
33	mod_score	5	8	1766	1029	1.07e-06	1.20e-06	****
34	mod_score	6	7	1579	1290	2.67e-102	8.01e-102	****
35	mod_score	6	8	1579	1029	8.12e-20	1.17e-19	****
36	mod_score	7	8	1290	1029	6.42e-35	1.16e-34	****
