# Supplementary material for: Single cell profiling of circulating autoreactive CD4 T cells from patients with autoimmune liver diseases suggests tissue imprinting
Source: Nat Commun. 2025 Jan 29;16:1161. doi: 10.1038/s41467-025-56363-2 (PMC11779892; doi:10.1038/s41467-025-56363-2)
Supplement: Supplementary file 12 — Supplementary Data 10 [file 41467_2025_56363_MOESM12_ESM.xlsx]

## Sheet: Feuil1
Supplementary Data 10. Genes data presented in the figure 5F.
ID	group	MAF	PRDM1	TOX	CXCL13	HLA-DRB1	TIGIT	CTLA4	LGALS1	CXCR3	CD74	IL13	IL4	FASLG	IL22	IL17A	IL23A	CCL20	IL3	IL2	TNF	IL21	IFNG	CXCR6	CXCR5	CCR5	CCR2	ENTPD1 (CD39)	HAVCR2 (TIM3)
minibulk_p8_BC2_AGACTCGT	None PD1neg	1.36489	3.41223	0	0	0	2.72979	0	13.6489	2.04734	33.4399	0	0	0	0	0	10.2367	0	0	IL2	1.36489	0	0	3.41223	0.682447	0	0.682447	0.682447	0
minibulk_p8_BC1_CGTCTAAT	None PD1neg	2.78494	2.78494	0.556987	0	0	3.34192	1.11397	12.8107	6.12686	37.8751	0	0	0	0	0	19.4945	0	0	0.682447	0	0	0.556987	1.11397	2.78494	0	3.89891	1.11397	0
minibulk_p8_BC3_GCACGTCA	None PD1neg	1.44409	5.05432	2.16614	0	0	2.16614	1.44409	20.2173	3.61023	25.9937	0	0	0	0	0	5.77637	0	0	1.11397	0.722046	0	0	6.49842	0	2.16614	0	0	0.722046
minibulk_p9_BC49_AACATTCT	None PD1neg	2.62791	3.37874	0.750831	0	0.750831	0.187708	2.4402	25.5283	3.94186	63.4452	0	0	0	0	0	15.5798	1.50166	0	0	2.25249	0	0.750831	1.50166	0	0.563124	4.31728	0	0.375416
minibulk_p9_BC50_CTACGCTG	None PD1neg	1.68775	4.21937	2.53162	0	2.53162	0.843873	2.53162	19.4091	0.843873	45.5692	0	0	0	0	0	9.28261	0	0	0.563124	0.843873	0	0	4.21937	0	0.843873	0.843873	0	0
minibulk_p9_BC51_GGGATTGT	None PD1neg	2.47572	4.95144	0	0	1.23786	0.825239	2.47572	20.631	2.0631	62.3056	0	0	0.825239	0	0	17.7426	1.65048	0	0	1.23786	0	0	1.65048	0	1.23786	0.825239	0.41262	0.825239
minibulk_p10_BC2_AGACTCGT	None PD1neg	2.03147	2.03147	0	0	2.03147	2.03147	0	15.8455	0.812589	13.0014	0	0	0.812589	0	0	10.9699	0.406294	0	0	1.21888	0	0	2.43777	0	0	5.28183	0.406294	0
minibulk_p10_BC1_CGTCTAAT	None PD1neg	2.03898	0	0	0	0	4.07796	2.03898	26.5067	0	48.9355	0	2.03898	0	0	0	6.11694	0	0	2.43777	10.1949	0	0	0	0	0	0	0	2.03898
minibulk_p10_BC3_GCACGTCA	None PD1neg	1.92657	4.33479	0.481644	0	2.40822	3.37151	1.92657	24.5638	1.44493	22.1556	0	0	1.44493	0	0	8.18794	2.40822	0	4.07796	2.40822	0	0.481644	5.29808	0	0	3.37151	0.481644	0
minibulk_p11_BC2_AGACTCGT	None PD1neg	2.45202	0	2.45202	0	4.90404	24.5202	0	4.90404	0	61.3005	0	0	0	0	0	9.80808	0	0	4.81644	9.80808	0	0	4.90404	7.35606	0	0	0	0
minibulk_p11_BC1_CGTCTAAT	None PD1neg	0.696374	2.08912	0.348187	0.696374	2.43731	6.26737	0	23.3285	0	59.1918	0	0	0	0	0	12.1865	0	0	7.35606	1.74094	0	0.348187	0.696374	5.91918	0	1.74094	1.04456	0.696374
minibulk_p11_BC3_GCACGTCA	None PD1neg	0.826745	9.0942	5.78722	0	4.13373	0	0	42.164	2.48024	76.0606	0	0	0	0	0	7.44071	0.826745	0	0.696374	0	0	0	0	0	0	2.48024	0	0
minibulk_p12_BC2_AGACTCGT	None PD1neg	7.45409	6.05645	0.46588	0	5.59056	1.39764	1.39764	42.3951	3.72704	46.588	0	0	3.26116	0	0	12.5788	0.931761	0	0	1.39764	0	1.86352	3.26116	0	1.39764	1.86352	0.46588	0
minibulk_p12_BC1_CGTCTAAT	None PD1neg	0	10.5832	0	0	0	0	0	10.5832	0	116.415	0	0	10.5832	0	0	21.1664	0	0	3.26116	10.5832	0	10.5832	0	0	0	0	0	0
minibulk_p12_BC3_GCACGTCA	None PD1neg	7.02379	7.02379	1.0034	0	5.01699	2.0068	2.0068	28.0952	4.01359	114.387	0	0	3.01019	0	0	9.03058	0	0	84.6657	2.0068	0	2.0068	1.0034	0	2.0068	3.01019	0	0
minibulk_p8_BC6_ATACAGAC	Stim PD1neg	4.41963	12.5223	0	0	0	5.15624	21.3615	23.5714	2.20982	25.0446	0	2.94642	13.2589	0	4.41963	24.308	69.9775	28.7276	6.02039	64.8212	0	8.83926	5.15624	0	0	0	0	0
minibulk_p8_BC5_ATTTAGCG	Stim PD1neg	0	11.4551	0	0	0	5.72753	17.1826	17.1826	0	51.5478	0	0	45.8202	0	0	80.1854	120.278	11.4551	519.307	120.278	0	34.3652	0	0	0	0	0	5.72753
minibulk_p8_BC4_TCAACGAC	Stim PD1neg	6.4195	11.4124	0	0	0.713277	3.56639	14.9788	39.2303	8.55933	47.7896	3.56639	5.70622	14.2655	2.13983	0.713277	23.5382	97.0057	29.9577	698.759	111.271	0	19.9718	2.13983	0.713277	0	0	0	0
minibulk_p9_BC6_ATACAGAC	Stim PD1neg	3.36345	33.6345	0	0	0	3.36345	60.5421	0	0	26.9076	0	0	3.36345	0	0	30.271	26.9076	3.36345	551.363	26.9076	0	0	0	0	0	0	0	0
minibulk_p9_BC5_ATTTAGCG	Stim PD1neg	7.37099	4.48041	0.433588	0	0.433588	9.39441	79.0575	13.8748	2.457	33.5308	13.8748	8.3827	19.3669	15.7537	6.79288	62.2921	194.681	46.972	242.168	175.17	7.08194	108.108	0.578117	0.578117	0	0	0	0
minibulk_p9_BC4_TCAACGAC	Stim PD1neg	7.10653	8.12175	0	0	0	2.03044	37.5631	10.6598	0.507609	14.7207	6.59892	2.53805	11.675	3.04566	23.35	22.3348	162.435	6.09131	2642.72	106.09	1.01522	36.5479	5.5837	0	0	0.507609	0.507609	0
minibulk_p10_BC6_ATACAGAC	Stim PD1neg	2.31642	9.26567	0	0	1.2473	10.513	8.73111	13.7203	1.42549	43.2992	2.13823	0.89093	14.9676	28.8661	3.56372	43.4774	149.676	9.08749	1186.79	76.0854	1.60367	73.4126	4.27646	0.356372	0.178186	0.178186	0.178186	0
minibulk_p10_BC5_ATTTAGCG	Stim PD1neg	4.78004	8.79961	0	0	0.977735	13.5796	10.3205	11.081	0.869097	15.3178	0.76046	2.49866	13.0365	16.8388	0.434549	38.023	204.129	9.88598	924.607	45.0844	4.01958	93.8625	4.23685	0	0	0.217274	0.217274	0
minibulk_p10_BC4_TCAACGAC	Stim PD1neg	3.66352	9.94383	0	0	0.785039	16.7475	11.5139	10.7289	1.3084	39.5136	0.26168	0.523359	15.7008	9.94383	2.87848	30.3548	131.625	10.2055	1598.6	69.8685	1.04672	23.8129	3.66352	0.523359	0.523359	0.523359	0	0.26168
minibulk_p11_BC6_ATACAGAC	Stim PD1neg	2.02929	4.50954	0	0	2.02929	16.4598	12.4012	26.8318	2.02929	61.7807	0.225477	1.57834	12.4012	0	0	29.0865	37.6547	10.8229	711.245	40.5859	0.450954	8.7936	2.48025	0	0	0	0.901908	0.676431
minibulk_p11_BC5_ATTTAGCG	Stim PD1neg	3.46309	6.92618	0	0	1.15436	7.69576	18.085	21.9329	1.15436	77.3423	0	0	12.3132	0	0	16.5459	68.877	0.384788	256.142	26.9351	0	2.30873	4.23267	0	0	0.384788	5.00224	0
minibulk_p11_BC4_TCAACGAC	Stim PD1neg	4.39185	3.51348	0.439185	0	0.439185	9.00329	9.44247	13.1755	1.09796	39.307	0	0	14.2735	3.73307	0	26.1315	80.1512	3.51348	566.408	48.7495	0	17.1282	1.75674	0	0	0	0	1.31755
minibulk_p12_BC6_ATACAGAC	Stim PD1neg	12.4212	11.3641	0	0	4.22851	16.6497	34.8852	30.1281	2.37853	30.6567	15.3283	10.307	25.6353	0.264282	0	58.6705	72.9417	25.371	267.463	128.441	5.54991	92.2343	1.32141	0	0.264282	0.792845	0.528563	1.58569
minibulk_p12_BC5_ATTTAGCG	Stim PD1neg	11.88	12.2194	0.678855	0	4.41256	19.008	27.8331	37.337	2.71542	54.6479	18.3291	7.80684	32.9245	3.39428	0.678855	72.6375	88.9301	30.5485	2090.47	208.069	7.12798	96.7369	3.05485	0.339428	0.339428	1.01828	0	1.35771
minibulk_p12_BC4_TCAACGAC	Stim PD1neg	10.1981	13.5975	0.566564	0	5.09907	12.4644	20.3963	36.2601	2.26626	55.5233	16.9969	0.566564	22.6626	11.8978	0	73.0867	95.7493	44.192	3006.31	141.074	3.39938	77.0527	4.53251	1.13313	0.566564	0.566564	0	0.566564
minibulk_p8_BC15_GAATGAGT	None TFH	2.68298	0.268298	1.07319	1.34149	0	14.4881	0.536596	4.56107	1.34149	22.537	0	0	0.268298	0	0	5.90256	1.07319	0	814.719	1.60979	0	0.268298	0.268298	2.95128	0	0	1.60979	0
minibulk_p8_BC13_GATGTCGA	None TFH	1.5227	1.5227	1.5227	0	0	12.9429	0	6.09079	0	30.4539	0	0	0	0	0	3.80674	0	0	0.804894	0.761348	0	0	0.761348	2.28405	0	0	0.761348	0
minibulk_p8_BC14_TTACGGGT	None TFH	2.61331	0	1.56799	1.04532	2.09065	15.6799	0	1.04532	0	24.5651	0	0	0	0	0	6.79461	0	0	0	1.56799	0	0	1.04532	5.74928	1.04532	0	0.522662	0
minibulk_p9_BC61_GCCATCTT	None TFH	10.1174	0	5.85743	0	0	19.1698	0.532494	22.8972	1.06499	28.7547	0	0	0	0	0	13.3124	2.12998	0	0	0	0	0	0	33.0146	0	0	2.12998	0
minibulk_p9_BC63_TCTATGGT	None TFH	6.58346	0.658346	2.19449	0	0	16.8976	1.75559	7.68071	3.73063	48.4982	0	0	0	0	0	13.6058	1.97504	0	0	1.97504	0	0.219449	0	18.8726	0	0	0	0.877795
minibulk_p9_BC62_TGCGACAT	None TFH	7.99695	1.59939	2.39908	0	0	26.7898	0.399847	5.99771	0	43.9832	0	0	0	0	0	4.79817	0	0	0.438898	2.39908	0	0.799695	0	3.59863	0	0	0	0.799695
minibulk_p10_BC15_GAATGAGT	None TFH	3.34595	2.23064	1.67298	0	1.67298	22.3064	0	3.90361	2.78829	42.9397	0	0	0.557659	0	0	11.7108	0.557659	0	0.399847	0.557659	0	0.557659	0	15.0568	0	0	0	0.557659
minibulk_p10_BC13_GATGTCGA	None TFH	8.62149	0	0	0	0	2.87383	0	2.87383	0	54.6027	0	0	0	0	0	17.243	5.74766	0	0.557659	0	0	0	2.87383	0	0	0	0	0
minibulk_p10_BC14_TTACGGGT	None TFH	11.0661	0.790433	0.790433	0	0.790433	14.2278	0.790433	0.790433	0	5.53303	0	0	0	0	0	9.4852	0	0	8.62149	0.790433	0.790433	2.3713	0	0	0	0	0	0.790433
minibulk_p11_BC15_GAATGAGT	None TFH	0	0	1.76072	0	1.17382	17.0203	0.586908	15.2596	0	31.1061	0	0	0.586908	0	0	14.6727	1.76072	0	1.58087	0	0	0	0	23.4763	0	0	1.17382	0
minibulk_p11_BC13_GATGTCGA	None TFH	3.50796	0.584661	0.584661	0	1.75398	16.9552	0	18.1245	0.584661	57.2968	0	0	0	0	0	5.26195	0	0	0	1.16932	0	1.75398	0	7.01593	0	0.584661	2.9233	0
minibulk_p11_BC14_TTACGGGT	None TFH	0	0.796363	0.796363	0	0	11.9454	1.59273	9.55635	0	24.6872	0	0	0	0	0	15.1309	0	0	1.75398	0.796363	0	0	0	11.9454	0	0	0	0
minibulk_p12_BC15_GAATGAGT	None TFH	4.36919	1.986	4.17059	0	1.1916	20.6544	1.1916	3.17759	2.97899	48.8555	0	0	0	0	0	12.5118	0.992998	0	0	1.5888	0.794399	0.397199	1.3902	7.14959	0.1986	0.1986	0.1986	0
minibulk_p12_BC13_GATGTCGA	None TFH	0	0	0	0	9.79891	0	0	78.3913	19.5978	19.5978	0	0	9.79891	0	0	9.79891	0	0	0.1986	0	0	0	0	0	0	9.79891	19.5978	0
minibulk_p12_BC14_TTACGGGT	None TFH	6.60362	0	1.72268	0	2.0098	18.6624	1.43557	4.30671	0.287114	18.3753	0	0.574228	0	0	0	8.3263	0.287114	0	68.5923	2.87114	0	0.574228	0.287114	2.58403	0	0	0	0
minibulk_p8_BC17_AGAGATCT	Stim TFH	0	10.4503	0	0	3.48345	62.702	22.6424	1.74172	0	60.9603	0	0	0	0	0	13.9338	6.96689	0	0.287114	27.8676	0	12.1921	0	1.74172	0	0	1.74172	0
minibulk_p8_BC16_CTTTGACA	Stim TFH	9.10219	12.7431	5.46132	9.70901	1.82044	74.638	41.8701	21.8453	6.06813	55.22	0	0	0.606813	0	10.9226	30.9475	37.6224	0	139.338	48.545	0	8.49538	0	20.0248	0	0	10.3158	0.606813
minibulk_p8_BC18_GAGTCCTG	Stim TFH	1.64498	9.86985	2.46746	1.64498	0	72.3789	33.722	21.3847	0.822488	23.8521	0	0	9.04737	0	4.11244	36.1895	50.9943	0	361.661	33.722	2.46746	9.04737	0	0	0	0	0.822488	0.822488
minibulk_p9_BC17_AGAGATCT	Stim TFH	5.78416	6.54523	2.131	0.304429	0.304429	60.277	87.219	7.45852	1.52215	22.3755	0	0	4.26201	0	70.7798	36.0749	137.906	0	459.771	59.9726	1.97879	7.61073	0	13.0905	0.152215	0	0.913288	0
minibulk_p9_BC16_CTTTGACA	Stim TFH	1.70645	15.3581	5.11935	0	0	92.1483	51.1935	0	0	40.9548	0	1.70645	8.53225	0	0	39.2484	80.2032	0	970.368	109.213	1.70645	0	0	11.9452	0	0	0	0
minibulk_p9_BC18_GAGTCCTG	Stim TFH	24.2868	4.04781	0	0	0	80.9561	157.864	8.09561	0	36.4303	0	0	16.1912	0	0	64.7649	52.6215	0	948.786	8.09561	0	20.239	0	20.239	0	0	0	4.04781
minibulk_p10_BC17_AGAGATCT	Stim TFH	9.36473	8.32421	1.73421	3.46842	0.173421	97.4626	39.3666	3.295	0.173421	13.7003	0	0	4.1621	0	0.867105	23.9321	42.6616	0	619.314	22.3713	2.42789	20.9839	0.346842	0.346842	0.173421	0	0.173421	0
minibulk_p10_BC16_CTTTGACA	Stim TFH	6.80268	13.9011	3.25346	0.295769	0	76.0126	22.1827	1.77461	1.77461	49.9849	0	0.295769	6.50691	4.7323	0.295769	28.6896	19.5207	0	1141.28	47.0272	1.77461	18.0419	0.295769	9.16883	0	0	0.295769	0.591537
minibulk_p10_BC18_GAGTCCTG	Stim TFH	4.39246	7.4334	3.37882	1.35153	0.675763	83.7946	31.7609	2.36517	1.35153	37.8427	0.337882	0	6.75763	0	2.36517	44.6004	25.3411	0	327.12	35.4776	3.37882	19.935	1.01364	3.37882	0	0	0.337882	0.337882
minibulk_p11_BC17_AGAGATCT	Stim TFH	5.04623	2.98186	2.52311	28.6717	2.75249	76.8403	19.9555	12.1568	2.75249	48.3979	0	0.458748	3.66998	0	0.229374	23.6255	51.1504	0	250.37	26.6074	2.75249	1.60562	0	5.96372	0	0	1.37624	0
minibulk_p11_BC16_CTTTGACA	Stim TFH	0	11.5014	0	0	0	19.1691	26.8367	3.83381	0	53.6734	0	0	0	0	3.83381	42.172	7.66763	0	125.238	7.66763	0	0	0	7.66763	0	0	0	0
minibulk_p11_BC18_GAGTCCTG	Stim TFH	0	0	0	0	0	0	0	0	0	91.5746	0	0	0	0	0	0	91.5746	0	49.8396	0	0	0	0	0	0	0	0	0
minibulk_p12_BC17_AGAGATCT	Stim TFH	7.61796	8.36482	4.03304	7.16984	1.19497	49.5914	47.0521	4.63052	1.0456	20.6133	0.298743	0.448115	2.98743	0.746859	3.43555	34.6542	100.975	0	824.172	56.0144	0.746859	7.31921	0	9.41042	0.149372	0.448115	0.149372	0
minibulk_p12_BC16_CTTTGACA	Stim TFH	11.9125	11.5515	4.51231	2.3464	1.62443	67.6846	74.9043	2.52689	2.70738	28.5178	0	0	4.33181	0	20.2151	44.7621	99.2707	0	1303.87	62.8113	1.62443	9.02461	1.80492	9.3856	0.541477	0.360985	0	0.360985
minibulk_p12_BC18_GAGTCCTG	Stim TFH	10.5052	9.10452	2.45122	11.5557	0	60.5801	54.6271	3.85191	1.4007	26.263	1.4007	1.4007	3.50174	1.05052	8.054	55.6777	115.557	0	1056.6	61.6306	2.80139	5.60278	0.700348	3.85191	0.700348	0.350174	0	0.700348
minibulk_p8_BC26_CGGCGTGG	None PD1posHLADRneg	0	10.5621	15.8432	5.28106	0	36.9674	10.5621	5.28106	10.5621	42.2485	0	0	0	0	0	10.5621	0	0	1234.71	0	0	0	0	0	0	0	0	0
minibulk_p8_BC27_GTGCATGA	None PD1posHLADRneg	7.65244	0	3.27962	0	2.18641	16.3981	2.18641	30.6097	2.18641	44.8214	0	0	0	0	0	13.1185	0	0	0	1.09321	1.09321	0	1.09321	0	0	0	0	0
minibulk_p8_BC25_TGCTCTCA	None PD1posHLADRneg	11.4613	11.4613	0	0	0	22.9226	0	11.4613	0	22.9226	0	0	0	0	0	0	0	0	0	0	0	0	0	0	0	0	0	0
minibulk_p9_BC73_ATTCCTAG	None PD1posHLADRneg	1.64348	2.87609	3.69784	0	3.69784	23.8305	0.410871	27.1175	7.80654	69.4371	0	0	0	0	0	10.2718	0	0	0	4.10871	0	0	2.05435	0	0	0.821741	2.87609	7.39567
minibulk_p9_BC75_TCCACACT	None PD1posHLADRneg	3.68771	4.79402	1.84385	0	2.21263	33.1894	2.21263	56.7907	5.90034	94.0366	0	0.737542	0.368771	0	0	7.37542	1.47508	0.368771	1.23261	3.31894	0	0	5.53156	1.10631	8.48173	0.737542	4.79402	12.907
minibulk_p9_BC74_TCGAACCG	None PD1posHLADRneg	13.9275	6.96376	5.22282	0	0	33.0779	0	15.6685	0	40.0416	0	0	1.74094	0	0	0	0	0	0.737542	0	0	0	3.48188	0	3.48188	6.96376	6.96376	3.48188
minibulk_p10_BC26_CGGCGTGG	None PD1posHLADRneg	0	0	9.51593	0	0	38.0637	0	19.0319	0	19.0319	0	0	0	0	0	28.5478	0	0	1.74094	0	0	9.51593	0	0	0	0	0	0
minibulk_p10_BC27_GTGCATGA	None PD1posHLADRneg	0	0	0	0	0	0	0	141.568	0	283.135	0	0	0	0	0	141.568	0	0	0	0	0	0	0	0	0	0	0	0
minibulk_p10_BC25_TGCTCTCA	None PD1posHLADRneg	5.8364	0	0	0	0	29.182	0	11.6728	17.5092	29.182	0	0	0	0	0	23.3456	0	0	141.568	0	0	0	0	0	5.8364	11.6728	5.8364	0
minibulk_p11_BC26_CGGCGTGG	None PD1posHLADRneg	6.4456	0	6.4456	0	25.7824	64.456	0	19.3368	0	83.7928	0	0	0	0	0	6.4456	0	0	17.5092	0	0	0	6.4456	0	0	0	6.4456	0
minibulk_p11_BC27_GTGCATGA	None PD1posHLADRneg	0	0	0	0	0	0	0	140.52	0	0	0	0	0	0	0	0	0	0	0	0	0	0	0	0	0	0	0	0
minibulk_p11_BC25_TGCTCTCA	None PD1posHLADRneg	0	0	9.70538	0	14.1848	71.6705	4.47941	26.1299	2.2397	100.04	0	0	0	0	0	13.4382	0	0	0	1.49314	0	0	0.746568	0	0	0	16.4245	1.49314
minibulk_p12_BC26_CGGCGTGG	None PD1posHLADRneg	13.5165	0	9.01098	4.50549	4.50549	49.5604	0	45.0549	9.01098	72.0879	0	0	0	0	0	0	0	0	0.746568	0	0	0	18.022	0	0	0	0	0
minibulk_p12_BC27_GTGCATGA	None PD1posHLADRneg	5.93693	10.3896	2.96846	1.48423	5.93693	38.59	0	38.59	5.93693	81.6327	0	0	2.96846	0	0	10.3896	0	0	4.50549	1.48423	0	1.48423	5.93693	0	1.48423	2.96846	1.48423	0
minibulk_p12_BC25_TGCTCTCA	None PD1posHLADRneg	8.03736	4.4652	13.3956	0	0.89304	33.9355	1.78608	34.8286	6.25128	41.0798	0	0	0.89304	0	0	4.4652	0.89304	0	0	1.78608	0	0.89304	12.5026	0	4.4652	6.25128	0	0
minibulk_p8_BC29_AGCTCCTT	Stim PD1posHLADRneg	0	0	0	0	0	0	0	0	0	218.479	0	0	0	0	0	0	0	54.6197	2.67912	0	0	0	0	0	0	0	0	0
minibulk_p8_BC28_GTCATTAG	Stim PD1posHLADRneg	11.6017	10.0548	3.86722	17.0158	8.50789	144.634	27.0706	19.3361	8.50789	54.1411	0	0	3.86722	0	5.41411	25.5237	29.3909	0	109.239	23.2033	1.54689	13.922	5.41411	0	2.32033	1.54689	9.28134	3.86722
minibulk_p8_BC30_TCACCCGA	Stim PD1posHLADRneg	4.17221	8.34442	12.5166	35.4638	4.17221	106.391	58.4109	6.25831	0	58.4109	0	0	0	0	0	14.6027	20.861	0	112.149	29.2055	0	2.0861	6.25831	0	6.25831	2.0861	27.1194	4.17221
minibulk_p9_BC29_AGCTCCTT	Stim PD1posHLADRneg	9.6474	17.5923	2.83747	0.567494	3.40496	138.469	114.066	15.3223	2.26998	119.174	1.70248	1.13499	5.67494	0	0	35.1846	47.102	34.6171	45.8943	56.1819	0.567494	8.51241	7.37742	0	1.70248	2.26998	1.13499	2.83747
minibulk_p9_BC28_GTCATTAG	Stim PD1posHLADRneg	3.74725	12.4908	7.49451	0	9.99268	116.165	112.418	44.967	0	68.6996	3.74725	0	11.2418	0	13.7399	21.2344	89.9341	0	236.645	26.2308	0	21.2344	0	6.24542	4.99634	0	4.99634	16.2381
minibulk_p9_BC30_TCACCCGA	Stim PD1posHLADRneg	0	28.5931	17.8707	0	0	53.6121	125.095	3.57414	3.57414	64.3345	121.521	0	7.14828	0	0	42.8897	53.6121	0	534.608	125.095	0	28.5931	0	0	0	0	0	0
minibulk_p10_BC29_AGCTCCTT	Stim PD1posHLADRneg	14.8913	21.5532	3.91876	17.2425	0.783752	134.414	34.877	15.675	0.391876	23.5126	4.31064	2.35126	9.7969	1.5675	3.91876	24.2963	30.1745	1.17563	1254.52	33.3095	1.95938	72.889	5.87814	0.391876	0.391876	0.783752	0	0.391876
minibulk_p10_BC28_GTCATTAG	Stim PD1posHLADRneg	14.9221	12.7904	9.94806	3.55288	7.81633	140.694	17.7644	13.5009	0	98.77	0	0	10.6586	0	0	18.475	12.7904	0	422.442	32.6865	0.710576	33.3971	4.97403	1.42115	0	0	0.710576	0.710576
minibulk_p10_BC30_TCACCCGA	Stim PD1posHLADRneg	7.57447	22.7234	9.46809	3.78724	0	111.724	53.0213	24.617	1.89362	83.3192	0	0	1.89362	0	0	30.2979	20.8298	0	75.321	51.1277	3.78724	37.8724	9.46809	0	0	0	0	0
minibulk_p11_BC29_AGCTCCTT	Stim PD1posHLADRneg	0	0	0	0	0	196.31	294.465	0	0	98.1551	0	0	0	0	0	0	0	0	24.617	0	0	0	0	0	0	0	0	0
minibulk_p11_BC28_GTCATTAG	Stim PD1posHLADRneg	6.6784	0	6.6784	0	20.0352	247.101	26.7136	53.4272	0	186.995	0	0	0	0	0	0	6.6784	0	196.31	6.6784	0	0	0	0	0	0	0	0
minibulk_p11_BC30_TCACCCGA	Stim PD1posHLADRneg	12.5451	7.84067	3.13627	0	0	211.698	47.044	18.8176	7.84067	100.361	0	0	3.13627	0	0	10.9769	0	0	13.3568	14.1132	0	29.7945	17.2495	0	0	0	72.1342	4.7044
minibulk_p12_BC29_AGCTCCTT	Stim PD1posHLADRneg	19.5319	11.1611	4.18541	0	4.18541	125.562	29.2979	57.2006	9.76596	46.0395	1.39514	2.79027	25.1125	0	0	27.9027	8.37082	15.3465	0	71.152	0	55.8055	0	0	0	0	0	0
minibulk_p12_BC28_GTCATTAG	Stim PD1posHLADRneg	24.0921	30.8873	11.1194	3.08873	4.32422	154.437	44.4777	37.0648	4.32422	63.6279	4.32422	3.08873	16.6791	0	0.617746	19.7679	1.23549	0	414.356	94.5152	0.617746	78.4538	6.17746	0	1.23549	0.617746	1.23549	2.47098
minibulk_p12_BC30_TCACCCGA	Stim PD1posHLADRneg	22.5371	19.9367	3.46725	0	6.93449	150.825	49.4083	45.0742	1.73362	63.2772	5.20087	3.46725	15.6026	0	0.866811	26.8712	9.53493	0.866811	192.737	82.3471	0.866811	79.7466	9.53493	0.866811	0	0	0.866811	0.866811
minibulk_p8_BC37_ACCTCAGC	None PD1posHLADRpos	8.19789	5.46526	2.73263	0	21.861	147.562	19.1284	32.7916	8.19789	142.097	0	0	0	0	0	8.19789	2.73263	0	107.485	2.73263	5.46526	2.73263	0	0	0	0	49.1874	2.73263
minibulk_p8_BC39_CCGGCGTC	None PD1posHLADRpos	6.34144	0	6.34144	6.34144	12.6829	196.585	6.34144	44.3901	6.34144	126.829	0	0	12.6829	0	0	19.0243	0	0	5.46526	0	0	6.34144	19.0243	0	0	0	6.34144	0
minibulk_p8_BC38_GGTGGACT	None PD1posHLADRpos	9.69527	4.84764	16.1588	14.5429	19.3905	116.343	12.927	53.324	11.3112	77.5622	0	0	1.61588	0	0	1.61588	0	0	0	0	0	0	8.07939	0	1.61588	3.23176	12.927	1.61588
minibulk_p9_BC87_ATATTCCC	None PD1posHLADRpos	10.6887	0	5.34434	0	26.7217	58.7877	8.01651	56.1156	13.3609	480.991	0	0	0	0	0	18.7052	0	0	0	5.34434	0	0	8.01651	0	2.67217	2.67217	18.7052	0
minibulk_p9_BC86_GGGACAAC	None PD1posHLADRpos	0	44.9524	3.45788	0	10.3736	31.1209	10.3736	76.0733	6.91575	318.125	0	0	0	0	0	6.91575	0	0	5.34434	0	0	3.45788	17.2894	0	13.8315	24.2051	51.8681	0
minibulk_p9_BC85_TCTTGCTG	None PD1posHLADRpos	6.07364	0	18.2209	0	60.7364	54.6628	0	60.7364	6.07364	406.934	0	0	0	0	0	60.7364	0	0	17.2894	0	0	0	12.1473	0	0	0	36.4419	0
minibulk_p10_BC37_ACCTCAGC	None PD1posHLADRpos	0	0	12.2535	12.2535	6.12677	91.9016	12.2535	55.141	12.2535	165.423	0	0	0	0	0	0	0	0	0	0	0	0	12.2535	0	0	6.12677	6.12677	0
minibulk_p10_BC39_CCGGCGTC	None PD1posHLADRpos	0	9.01037	9.01037	18.0207	0	27.0311	0	45.0519	9.01037	45.0519	0	0	0	0	0	45.0519	9.01037	0	12.2535	0	0	9.01037	0	0	0	0	0	0
minibulk_p10_BC38_GGTGGACT	None PD1posHLADRpos	6.17724	3.08862	6.17724	6.17724	33.9748	80.3041	6.17724	49.4179	18.5317	185.317	0	0	0	0	0	21.6203	0	0	0	3.08862	3.08862	6.17724	3.08862	6.17724	3.08862	3.08862	0	0
minibulk_p11_BC37_ACCTCAGC	None PD1posHLADRpos	0	7.93145	23.7944	0	75.3488	150.698	3.96573	174.492	7.93145	650.379	0	0	0	0	0	3.96573	0	0	0	0	0	0	59.4859	0	27.7601	3.96573	87.246	19.8286
minibulk_p11_BC39_CCGGCGTC	None PD1posHLADRpos	0	0	0	0	51.2274	61.4729	0	194.664	30.7365	440.556	0	0	0	0	0	30.7365	0	0	0	0	0	10.2455	0	0	20.491	10.2455	10.2455	0
minibulk_p11_BC38_GGTGGACT	None PD1posHLADRpos	30.7838	0	0	0	61.5675	164.18	10.2613	143.658	0	236.009	0	0	0	0	0	20.5225	0	0	0	0	0	0	61.5675	0	0	0	61.5675	0
minibulk_p12_BC37_ACCTCAGC	None PD1posHLADRpos	11.1386	11.1386	13.1638	0	29.3653	42.529	7.08817	123.537	11.1386	240.998	0	0	5.06298	0	0	5.06298	0	0	0	3.03779	0	2.02519	19.2393	0	10.126	9.11337	2.02519	0
minibulk_p12_BC39_CCGGCGTC	None PD1posHLADRpos	5.67006	0	8.5051	0	31.1854	48.1955	5.67006	127.576	8.5051	320.359	0	0	2.83503	0	0	11.3401	0	0	3.03779	0	0	2.83503	34.0204	0	0	2.83503	0	0
minibulk_p12_BC38_GGTGGACT	None PD1posHLADRpos	8.88478	11.106	11.106	0	32.2073	34.4285	5.55299	118.834	9.99538	319.852	0	0	6.66359	0	0	1.1106	0	0	0	1.1106	0	6.66359	17.7696	0	11.106	13.3272	0	0
minibulk_p8_BC41_ACACCGTG	Stim PD1posHLADRpos	8.73271	52.3962	52.3962	17.4654	17.4654	462.833	104.792	26.1981	34.9308	375.506	0	0	8.73271	0	0	26.1981	0	0	0	0	0	26.1981	34.9308	0	17.4654	8.73271	87.3271	61.1289
minibulk_p8_BC42_GTAGAACG	Stim PD1posHLADRpos	27.6463	42.0705	16.8282	2.40403	39.6665	341.372	46.8786	37.2624	3.60604	209.151	2.40403	0	1.20201	0	0	9.61612	2.40403	0	0	21.6363	0	22.8383	7.21209	0	6.01007	3.60604	48.0806	22.8383
minibulk_p8_BC40_TAACTCCG	Stim PD1posHLADRpos	29.8065	62.5936	26.8258	20.8645	23.8452	286.142	68.5549	14.9032	8.94194	190.761	2.98065	0	0	0	0	14.9032	0	0	8.4141	32.7871	5.9613	35.7678	14.9032	0	5.9613	0	86.4388	5.9613
minibulk_p9_BC41_ACACCGTG	Stim PD1posHLADRpos	41.4983	66.3973	20.7491	37.3485	37.3485	261.439	178.443	82.9966	16.5993	207.491	0	0	8.29966	0	0	0	29.0488	0	5.9613	145.244	0	24.899	29.0488	0	4.14983	0	70.5471	24.899
minibulk_p9_BC42_GTAGAACG	Stim PD1posHLADRpos	0	0	0	0	0	243.383	0	0	0	64.9022	0	0	0	0	0	129.804	454.316	0	0	64.9022	0	0	0	0	0	0	16.2256	0
minibulk_p9_BC40_TAACTCCG	Stim PD1posHLADRpos	48.9979	0	24.499	0	0	208.241	146.994	0	0	110.245	0	0	0	0	0	0	12.2495	0	4088.84	0	0	12.2495	61.2474	0	0	0	0	0
minibulk_p10_BC41_ACACCGTG	Stim PD1posHLADRpos	14.7612	18.4515	20.9117	40.5933	22.1418	211.577	36.903	17.2214	4.9204	107.019	2.4602	0	4.9204	0	0	9.84079	13.5311	0	0	36.903	1.2301	39.3632	20.9117	0	0	0	0	7.38059
minibulk_p10_BC42_GTAGAACG	Stim PD1posHLADRpos	28.7052	23.3229	28.7052	46.6459	46.6459	206.318	48.44	7.17629	3.58814	193.76	0	0	7.17629	17.9407	0	8.97036	16.1467	0	67.6554	53.8222	7.17629	46.6459	30.4992	0	0	1.79407	0	3.58814
minibulk_p10_BC40_TAACTCCG	Stim PD1posHLADRpos	207.717	0	103.858	0	0	311.575	0	0	0	519.292	0	0	0	0	0	0	0	0	16.1467	0	0	0	0	0	0	0	0	0
minibulk_p11_BC41_ACACCGTG	Stim PD1posHLADRpos	57.5184	17.2555	5.75184	0	97.7812	431.388	103.533	28.7592	11.5037	385.373	0	0	0	0	0	11.5037	0	0	0	46.0147	0	5.75184	0	0	0	0	166.803	23.0073
minibulk_p11_BC42_GTAGAACG	Stim PD1posHLADRpos	20.7954	8.31814	37.4316	0	49.9089	395.112	54.0679	66.5451	8.31814	540.679	0	0	0	0	0	12.4772	0	0	0	0	0	0	191.317	0	49.9089	0	95.6587	116.454
minibulk_p11_BC40_TAACTCCG	Stim PD1posHLADRpos	0	0	71.7712	17.9428	0	107.657	0	35.8856	0	412.684	0	0	0	0	0	0	0	0	0	17.9428	0	0	0	0	0	0	89.714	0
minibulk_p12_BC41_ACACCGTG	Stim PD1posHLADRpos	31.6477	41.142	10.5492	2.10985	15.8239	200.435	78.0643	77.0094	4.21969	122.371	0	0	37.9772	0	0	3.16477	0	0	0	162.458	3.16477	278.5	34.8125	0	4.21969	6.32954	4.21969	7.38446
minibulk_p12_BC42_GTAGAACG	Stim PD1posHLADRpos	48.0471	22.8796	16.7783	7.62652	17.541	218.119	73.9773	65.5881	5.33856	139.565	0	0.762652	50.335	0	0	1.5253	4.57591	0	1.05492	134.227	4.57591	208.967	24.4049	0	4.57591	4.57591	0.762652	12.2024
minibulk_p12_BC40_TAACTCCG	Stim PD1posHLADRpos	32.7128	31.6576	12.663	2.1105	16.884	168.84	50.6521	77.0334	10.5525	149.846	0	0	17.9393	0	0	3.16576	7.38676	0	0.762652	101.304	5.27626	115.022	12.663	0	1.05525	2.1105	4.22101	6.33151
