# Supplementary material for: Single cell profiling of circulating autoreactive CD4 T cells from patients with autoimmune liver diseases suggests tissue imprinting
Source: Nat Commun. 2025 Jan 29;16:1161. doi: 10.1038/s41467-025-56363-2 (PMC11779892; doi:10.1038/s41467-025-56363-2)
Supplement: Supplementary file 13 — Supplementary Data 11 [file 41467_2025_56363_MOESM13_ESM.xlsx]

## Sheet: Feuil1
Supplementary Data 11. List of the significant genes of HA-specific-CD4 T cells from the liver or the spleen (Figure 6G).
liver vs spleen
n	ID	logFC	AveExpr	P.Value	adj.P.Val	Abs-logFC
3670	Enpp2	8.18148116229646	1.89340516533982	6.28630745652809E-06	0.000582896166030474	8.18148116229646	Up
7223	Spp1	7.99983415949047	1.91327724091382	0.00102516215932954	0.0156600759683346	7.99983415949047	Up
13479	Penk	7.0931975319493	4.42647841237862	0.00546242303718275	0.0442724802396125	7.0931975319493	Up
2683	Ccl1	6.88339024923102	2.05407161333418	0.000135136198101722	0.00434977681461232	6.88339024923102	Up
6280	Ccna2	6.66570639214258	0.726792134249464	1.97579890108274E-06	0.00029678694826375	6.66570639214258	Up
6535	Bdh2	6.51611958048041	-0.762087857341128	6.50131796859896E-07	0.000141760189705628	6.51611958048041	Up
12565	Gzmk	6.48997847215757	3.56380302645237	0.000458183951421708	0.00955339497764471	6.48997847215757	Up
8829	Ccnb2	6.30657422618336	2.11343054836079	0.000239276400599676	0.00624474451680892	6.30657422618336	Up
8076	Plk1	5.98521518750757	-0.35864711256773	5.24403762896009E-07	0.000132395986760152	5.98521518750757	Up
243	Ube2c	5.9781839980962	0.613849796024882	0.000605728960780891	0.0112484200835122	5.9781839980962	Up
11776	Bub1b	5.82622693591581	0.389421355732992	4.60186130634503E-06	0.000505793195125841	5.82622693591581	Up
44075	Gm43411	5.69455158375775	-0.599454238261706	0.000197217499768027	0.00548583839892333	5.69455158375775	Up
10826	Ckap2	5.67084322062402	1.00628825122122	0.0000029118241290542	0.000377039025870032	5.67084322062402	Up
17654	Klk1b27	5.43521246701992	0.600470075599977	0.0000613931524665293	0.00260998122073903	5.43521246701992	Up
2100	Cd70	5.37261698022349	0.886441224834956	0.0000275664601338778	0.00157577588775091	5.37261698022349	Up
6245	Fam83d	5.30944964129991	1.05217728585909	0.0000165147927285049	0.00112759334796292	5.30944964129991	Up
6866	Stil	5.22899482165221	0.286833352012904	4.50680159799403E-06	0.000499405334453126	5.22899482165221	Up
11820	Pclaf	5.202483437421	2.18549026969066	0.0000152977652801169	0.00106603344753557	5.202483437421	Up
4899	Sectm1a	5.09634487161577	2.25276760032303	0.0016097718878235	0.0205700554324583	5.09634487161577	Up
76	Gcg	5.03057009178973	-0.141559791659006	0.00202044953283253	0.0237517019429243	5.03057009178973	Up
5688	Mcm10	5.00562288901715	-0.938619052344488	0.000109574770156521	0.00378859672057803	5.00562288901715	Up
2455	Hmmr	4.99369515350781	-0.686218677513133	0.000855210129127504	0.0139464242891131	4.99369515350781	Up
10793	Cdkn3	4.97207319545943	0.980575543597149	5.01465708018141E-06	0.000517504954709714	4.97207319545943	Up
10291	Ska1	4.97175535486494	0.0422373809670413	3.84018558372884E-06	0.000453313122834424	4.97175535486494	Up
5647	Cenpf	4.9715928671761	0.69367647861729	0.00172895687491368	0.0215735118813279	4.9715928671761	Up
20856	Spc24	4.95962652514044	1.02631010734183	0.000159508152015848	0.00477077590066868	4.95962652514044	Up
2846	Coch	4.94667471973384	2.68879937173129	0.00237563582946162	0.026281686398111	4.94667471973384	Up
31820	C2cd4b	4.91549460015215	-0.97156234497213	1.90502502151263E-06	0.00029678694826375	4.91549460015215	Up
10746	Cib2	4.9064487189153	1.05627003787498	0.00008833811740016	0.00328992564499384	4.9064487189153	Up
20183	Ccnf	4.90052899846753	-0.28973988054743	0.00490677521622073	0.0415530216143528	4.90052899846753	Up
10867	Sh2d4b	4.78857537481043	-0.365795164017161	0.0000670992978440047	0.00279112433093261	4.78857537481043	Up
4145	Cdca3	4.74748391968052	1.83856025109738	0.0000820878349242955	0.00315238171469512	4.74748391968052	Up
1836	Birc5	4.71209092650651	3.11225347382858	0.0000223542233535379	0.00136745133717863	4.71209092650651	Up
12519	Ccr8	4.70060652161846	5.68201970443764	2.96153558630135E-08	0.0000186428600919553	4.70060652161846	Up
2806	Aurkb	4.69813387829464	0.760930043776299	0.00113003045292193	0.0167143125744546	4.69813387829464	Up
6484	Dclk2	4.68317185112912	1.41793359321898	0.0000295293889401726	0.00163609757820571	4.68317185112912	Up
7938	Ddias	4.66043866946505	2.05647135375993	0.000282742334866714	0.00698792253210806	4.66043866946505	Up
51413	Gm33195	4.64018756597538	-1.70151877039337	0.000203777601056402	0.00561073195250814	4.64018756597538	Up
5340	Il1rl1	4.62514385394099	2.32126430987518	0.000497938958643694	0.00998759166454614	4.62514385394099	Up
49242	NA	4.58829727708606	-0.00078467379115178	1.19799518374478E-06	0.000218860768770888	4.58829727708606	Up
6314	Dclk1	4.53750200654622	1.58848811752015	0.000346862980239351	0.00801579594847144	4.53750200654622	Up
3125	Mxd3	4.5217108066661	-0.13871846075987	0.000353938177527898	0.00815724741125733	4.5217108066661	Up
12709	Muc1	4.49338675572245	1.12514111839002	0.0000423087484108895	0.00198069233397724	4.49338675572245	Up
15314	Tmem171	4.45416284316775	-0.0914889825273549	0.0000364628500968619	0.0018122840825716	4.45416284316775	Up
3820	Ccdc80	4.43153232185616	1.42355247405523	0.00013567316313443	0.00435668763043791	4.43153232185616	Up
5894	Frzb	4.42054550309502	-0.899258723541535	0.0008078816795144	0.0135003120214526	4.42054550309502	Up
27397	C230038L03Rik	4.40938112806513	-0.2516701237072	0.000101427796963635	0.00358953504489892	4.40938112806513	Up
6140	Tpx2	4.39794282021649	1.86737165828777	0.000323407658110962	0.00767043531579315	4.39794282021649	Up
3444	Esco2	4.37389514808126	-0.844627779636899	0.00162406413539697	0.0206544901659752	4.37389514808126	Up
5232	Tspan17	4.37131659420446	1.93203990889427	0.0000532849872952196	0.00233883033520803	4.37131659420446	Up
19324	Cenpm	4.33421543375866	0.77698373421054	0.000147453136392007	0.00461682715650601	4.33421543375866	Up
181	B9d1	4.33315866799373	-1.02506760412452	0.000653875970612892	0.0118297899667422	4.33315866799373	Up
6410	Vcam1	4.31549489264472	-1.28451118600508	0.00085480948252725	0.0139464242891131	4.31549489264472	Up
42129	Gm20045	4.30334432113304	-0.952515247312538	0.000084602436756798	0.00320375446082676	4.30334432113304	Up
7281	Cdkl2	4.27186864700874	-0.229488534435853	0.000109556911403674	0.00378859672057803	4.27186864700874	Up
387	Clgn	4.26859065516157	-1.63503501469596	0.00287075395222542	0.0296710418043849	4.26859065516157	Up
19442	Psrc1	4.26247544343246	-0.500600980010366	0.00159608254019282	0.0204913958792657	4.26247544343246	Up
4276	Galnt14	4.25821994071965	-1.63493425240822	0.00323298785760059	0.0318562411420571	4.25821994071965	Up
10454	Kif15	4.23466366597587	4.46541407142148	0.000319987577844144	0.00761215157002423	4.23466366597587	Up
10345	9530077C05Rik	4.19594712008735	-0.686324122158762	0.00173010379704328	0.0215735118813279	4.19594712008735	Up
14270	Mlf1	4.18759382582656	4.17734450045726	4.81302363100043E-09	7.22969627416609E-06	4.18759382582656	Up
4767	Kcnk7	4.18749822608942	1.25831110268333	0.0000309035088451229	0.0016373041405351	4.18749822608942	Up
12563	Esm1	4.18188309432985	4.9957306419459	2.35688380968441E-07	0.0000740993307514502	4.18188309432985	Up
379	Rapsn	4.17786346398657	0.476017605404868	0.000386844378079592	0.00864746276811234	4.17786346398657	Up
5343	Il1r2	4.11746963742481	4.45350723900223	0.00520822525528075	0.0430905735778093	4.11746963742481	Up
19650	Spdl1	4.11039036697069	-1.1984219593795	0.00156194847366616	0.0202843241263139	4.11039036697069	Up
22608	Gm14295	4.10838804807861	0.0532695119374189	0.0000195280088966366	0.00124323127155545	4.10838804807861	Up
8554	Mt3	4.10410781681969	0.730447638368964	6.13168991851516E-06	0.000575654972280601	4.10410781681969	Up
9819	Unc13a	4.08523913248105	0.819828565579345	0.000147530833020978	0.00461682715650601	4.08523913248105	Up
46804	Gm45235	4.05419552509398	-1.3787621842024	0.000097716142088328	0.0035133630981173	4.05419552509398	Up
258	Tubb6	4.03054989467248	1.06394375399312	0.000326818431022447	0.00769201732811985	4.03054989467248	Up
651	Hlf	4.01996701291871	1.81759805543188	0.0000498118932222585	0.00225219727248065	4.01996701291871	Up
1574	Map2	4.01759297573771	1.01130094076341	0.0000249465381048895	0.00145996644432901	4.01759297573771	Up
8259	Cenpi	4.01509557012145	-0.163316765182318	0.00148865090100907	0.0196726016918295	4.01509557012145	Up
8436	Adam9	3.98852655917624	1.91494458190691	0.000943699326919571	0.0149308030450614	3.98852655917624	Up
28615	Eldr	3.98174656070612	-0.0142366821948972	0.000425425740836274	0.00911582331093631	3.98174656070612	Up
35667	2810029C07Rik	3.97128741056228	-0.805859167458099	0.00630894536188866	0.0481595891289513	3.97128741056228	Up
53357	NA	3.95103153065452	2.92968280028107	0.0000121252305215621	0.000890874953374986	3.95103153065452	Up
2361	Rab36	3.93222945936695	-1.27708951871572	0.00134109076863583	0.018406300610343	3.93222945936695	Up
2079	Grb7	3.90393159802866	1.01742308865919	0.000115584446496591	0.00394519592962338	3.90393159802866	Up
10853	Adh4	3.89626774794145	-0.483057514368549	0.00250867852567456	0.027186211121182	3.89626774794145	Up
12378	Phlda3	3.89058437620064	1.57896365496422	0.00181059455238546	0.0221916842735258	3.89058437620064	Up
2032	Ccl4	3.88995616431853	6.51593834716614	0.0000756247672763405	0.00298067413646894	3.88995616431853	Up
7765	Atp2b2	3.84391994333657	-0.798533743391026	0.00535254138271072	0.0437490973112855	3.84391994333657	Up
1668	Ncapg	3.82202057362542	2.58944699599165	0.000617019042279002	0.0113433925575263	3.82202057362542	Up
14018	Mis18bp1	3.81803143880359	1.02036994216048	0.000846441198721189	0.0139209714908902	3.81803143880359	Up
9064	Traip	3.80298442923703	0.702561308329351	0.00333263999014411	0.0326061920028855	3.80298442923703	Up
13117	1700001O22Rik	3.77082254771101	0.0856927207595502	0.000673156307453361	0.0119500802890542	3.77082254771101	Up
39698	Gm19325	3.77023781363714	-0.904331584574275	0.00184239448739111	0.0223986790243169	3.77023781363714	Up
2201	Ptprk	3.7613113739963	-0.0501740336376463	0.00182307424511372	0.0222438093138017	3.7613113739963	Up
47950	Gm45453	3.75861866344028	-0.458016956173065	0.000107642546368782	0.00375056593907105	3.75861866344028	Up
12434	Rapgef5	3.75804552201106	0.527814593531104	0.00440026034546574	0.0387675021133009	3.75804552201106	Up
6136	Slc52a3	3.75092547111276	2.45673312675222	0.000501488677591907	0.0100290317046819	3.75092547111276	Up
40773	Gm37368	3.71760608919825	-0.593798958125159	0.000914679985390945	0.0145306212955349	3.71760608919825	Up
6045	Knl1	3.70757013506997	1.59795865119708	0.00358221192352738	0.0341176939914904	3.70757013506997	Up
9903	Ccl5	3.68540104434297	7.67332028668949	1.05723482166376E-06	0.000201306444423554	3.68540104434297	Up
51302	NA	3.67988049291946	0.726313335757134	0.000664257679480092	0.0118314882330584	3.67988049291946	Up
11349	Slco4a1	3.66836193048101	2.15173040869048	0.00180282872168537	0.022173509450807	3.66836193048101	Up
6183	Chmp4c	3.66336903529875	0.783567093924452	0.000355483466143466	0.00817309690271006	3.66336903529875	Up
43559	Gm42671	3.65511648780784	-0.433932624774926	0.000907909312645595	0.0144792282767303	3.65511648780784	Up
1715	Pls3	3.64928080911091	2.92504881669158	0.00140009473269338	0.0188524708080497	3.64928080911091	Up
1972	Dusp14	3.62792081907689	7.03506916097146	1.30803691496349E-08	0.0000147361258778261	3.62792081907689	Up
9441	Mnd1	3.62632792509556	-1.00370229553417	0.000801542828484244	0.013427580543096	3.62632792509556	Up
10421	Ccdc148	3.6223352874857	-1.26213483349675	0.000415627175200259	0.00901288013357593	3.6223352874857	Up
45104	Gm40304	3.59623104655263	-1.14412240495281	0.00127264184663493	0.0179030646458455	3.59623104655263	Up
50514	NA	3.58693519670077	-1.74899712826187	0.000529435759079007	0.0103821325381214	3.58693519670077	Up
16676	Hist1h1b	3.58470221328785	0.0474903369006715	0.00208609514360246	0.0242948137918285	3.58470221328785	Up
9645	Brip1	3.57493162419785	0.667877342127854	0.000805813370055318	0.0134824145418043	3.57493162419785	Up
1401	Kif11	3.55149192839323	3.03817486420254	0.000419829665102122	0.00903770261547067	3.55149192839323	Up
17401	Cd200r4	3.53675287249481	1.88108799298142	0.00308343209544761	0.0309694788249303	3.53675287249481	Up
15154	Fam229b	3.52331603329475	0.194856351076739	0.000413625017055073	0.00900450339060793	3.52331603329475	Up
41585	Gm38302	3.46331270422577	-0.833803225889375	0.000737874035008249	0.0126653386802451	3.46331270422577	Up
12412	Slc16a6	3.43727242735609	2.54738352677584	0.00537962834469355	0.0438232783294984	3.43727242735609	Up
25857	Rnf138rt1	3.43505248026537	-2.12747471535073	0.00344679706784921	0.0332137504769989	3.43505248026537	Up
12775	Tnp2	3.43137267161835	1.05461916255138	0.000461083886943488	0.00957048290224322	3.43137267161835	Up
19768	Prss36	3.41080382314188	0.205428150419224	0.00159182367441069	0.0204782033152736	3.41080382314188	Up
6163	Fam209	3.40301122690229	-0.68773803731256	0.00369942124552853	0.0348276293999305	3.40301122690229	Up
13294	Ubtd2	3.38328509858739	-0.333887870318559	0.00462937735954666	0.0400413003990475	3.38328509858739	Up
167	Ccl3	3.3657057349087	5.97422688768135	0.00015621746973623	0.00471407136911627	3.3657057349087	Up
12803	Ppp2r3a	3.31847726786508	2.4129888206164	0.0000575156808334322	0.00250017520638961	3.31847726786508	Up
2865	Galc	3.30902582659394	1.95780086183229	0.00138741324365668	0.0187190016377193	3.30902582659394	Up
11009	P3h2	3.29021617270367	0.330134860585343	0.00271184277357698	0.0285524941246007	3.29021617270367	Up
6823	Mfsd2a	3.27638964019643	2.70601044201926	0.00186606379581398	0.0226051222720513	3.27638964019643	Up
2179	Perp	3.26673088921395	3.70315523470722	0.000907894194487602	0.0144792282767303	3.26673088921395	Up
29336	Gm25395	3.26012489461431	0.148484474896261	0.00111267977518212	0.0165300196491067	3.26012489461431	Up
14264	Tprg	3.24369681211765	0.15410893079924	0.00174133086990523	0.0216369963513316	3.24369681211765	Up
20091	Tigit	3.23739846117802	8.40576531957555	8.657755372818E-10	3.90147316283755E-06	3.23739846117802	Up
1600	Gzmb	3.22818853140421	5.06426802253481	0.00386513208909193	0.0359372219480288	3.22818853140421	Up
46316	Gm44851	3.21901062326798	1.664516088685	0.000103586155284653	0.00363291052760421	3.21901062326798	Up
10188	Dennd5a	3.20455004807847	3.84995708021311	0.0000328476978266423	0.00168207585953931	3.20455004807847	Up
4185	Flywch2	3.19629642108109	0.289361317060098	0.00128096406322062	0.0179640593056843	3.19629642108109	Up
50369	NA	3.19099128782982	-2.05314704431731	0.000100798763413852	0.00358604863839965	3.19099128782982	Up
11738	Dtx4	3.18096991820349	1.59345307358253	0.00231826484221105	0.0259073928279259	3.18096991820349	Up
41089	Gm37083	3.16784693149974	-1.47242416467493	0.00218166931835097	0.0249526121106487	3.16784693149974	Up
15772	Pabpc1l	3.15245153622839	0.50632687426806	0.00294041671813471	0.0300692084814396	3.15245153622839	Up
6654	Bspry	3.13313942012697	2.50393673967174	0.00250944749758775	0.027186211121182	3.13313942012697	Up
12272	Irf8	3.10028991363488	5.2142668732106	0.0000730481422925678	0.00293037933428256	3.10028991363488	Up
10602	Psd	3.09478609561152	1.99448195990809	0.0000184243655020837	0.00119639943142249	3.09478609561152	Up
6555	Cryz	3.08544850042813	1.84328645007669	0.00210415759880967	0.0243514419127967	3.08544850042813	Up
10120	Melk	3.0781923485897	1.03904690628881	0.00403888652158139	0.0369429681226379	3.0781923485897	Up
19282	Sptbn2	3.07562347465812	-2.375304235173	0.00226231370960891	0.0254958461762469	3.07562347465812	Up
3284	Plpp1	3.0740428395378	0.133685598530012	0.00422686380423657	0.0379183621562536	3.0740428395378	Up
20221	Gm10369	3.06651250505219	-0.135999065214698	0.00601636317304038	0.0466639206748898	3.06651250505219	Up
13009	Gls2	3.06047894036785	-1.1235244872378	0.0057047402730773	0.0452141068501774	3.06047894036785	Up
48839	Gm30934	3.05702024816663	-1.09677046237136	0.00130336499663497	0.0181091381187134	3.05702024816663	Up
20196	Klf12	3.05664799338532	1.58520970189072	0.00012266912441059	0.00407617348486334	3.05664799338532	Up
13310	Fzd5	3.05013286262161	0.501305432284796	0.00547091313875541	0.0442881884567871	3.05013286262161	Up
9504	Aspm	3.03887893700115	0.614376543271375	0.00650879652745881	0.049025925547095	3.03887893700115	Up
2411	Adarb1	3.02105961830885	0.54383103390259	0.00236440777208534	0.0262414638034339	3.02105961830885	Up
8135	Mki67	3.01635111582665	4.2378649822541	0.00279937006311864	0.029156150911634	3.01635111582665	Up
30707	Ier5l	3.00690184503941	4.80702618811703	1.07560784292774E-07	0.0000440640679652731	3.00690184503941	Up
5118	Tk1	2.96945214645187	3.48405682874559	0.000244120320655671	0.00631025356585855	2.96945214645187	Up
1832	Ada	2.96512483306726	3.74849223653662	0.00136334550324963	0.0185609948221871	2.96512483306726	Up
12700	Nmnat2	2.95149647830623	-1.23239850710918	0.0038920959412633	0.0361134145709942	2.95149647830623	Up
1687	Stk32c	2.94441246659567	0.514027058877293	0.000574789355427243	0.0109162283045262	2.94441246659567	Up
4184	Paqr4	2.94438794889781	1.17179233402001	0.00622213913151263	0.047766666052765	2.94438794889781	Up
3967	Cd86	2.94133719447595	5.44759688682359	1.16335057021829E-08	0.0000142975785079828	2.94133719447595	Up
18100	Snora41	2.937575471158	-0.875338989609305	0.00152127468706479	0.0198763822274562	2.937575471158	Up
15598	Bcl2a1c	2.91708212416542	0.140544908939568	0.000485145354402985	0.00988518996043999	2.91708212416542	Up
7012	Tnfrsf9	2.91017349299917	6.96242089111467	6.8088696395077E-07	0.000146109696280166	2.91017349299917	Up
13097	Ctla2a	2.89116952553693	4.66275615104467	0.000268684610966504	0.00675157482463972	2.89116952553693	Up
7028	Ctnnbip1	2.88988720088226	1.13955221479701	0.00128995353214926	0.0180261544646389	2.88988720088226	Up
5893	Nckap1	2.87104555983848	2.46900282172577	0.00491467595279415	0.0415530216143528	2.87104555983848	Up
7109	Crmp1	2.86408949751987	4.35100939176075	0.00164906924424939	0.020912941607967	2.86408949751987	Up
2225	Cdk1	2.85008808002718	2.73765674759859	0.00642518574022923	0.0486077705775931	2.85008808002718	Up
8396	Tnfsf13b	2.84875656098117	3.45412924871468	0.000574920819056338	0.0109162283045262	2.84875656098117	Up
30664	Slain1os	2.84489595678363	0.494123506524708	0.00136228023582182	0.0185609948221871	2.84489595678363	Up
12440	Ncapg2	2.83953758127723	2.12490834494299	0.00322150217630831	0.0318522867353015	2.83953758127723	Up
483	Epdr1	2.8349942732134	1.82270405362422	0.00552458893174612	0.0445309556085596	2.8349942732134	Up
35872	Gm2449	2.82809693493039	-1.33822436918527	0.00225284486708251	0.0254297227607098	2.82809693493039	Up
5372	Sema4c	2.81186773558836	-0.14923785421012	0.00317616555005793	0.0316215377727268	2.81186773558836	Up
6284	Il2	2.80600976996759	3.02934646140639	0.00180583134147041	0.022173509450807	2.80600976996759	Up
12924	0610009L18Rik	2.79418539992425	0.631122125854011	0.00231135152652087	0.0259073928279259	2.79418539992425	Up
48164	Gm45716	2.77567367057047	5.42930095219965	5.69371144030752E-06	0.000561848795339543	2.77567367057047	Up
43174	Gm43336	2.77395398153492	1.26258022583991	0.00213046722264327	0.0245121586237569	2.77395398153492	Up
27477	Gm15952	2.76897040106787	-0.984451570745588	0.00316457082547133	0.0315966270232991	2.76897040106787	Up
8417	Dusp4	2.75331229020762	5.05334687385552	1.45186715907053E-06	0.000245347401543431	2.75331229020762	Up
38503	Gm28100	2.73030212992652	-0.909062034976994	0.00250720021668975	0.027186211121182	2.73030212992652	Up
3072	Tpmt	2.72736248894593	1.06449218368772	0.00541216814362224	0.0440235265545301	2.72736248894593	Up
7746	Bcat1	2.72635730159384	3.45255406640597	0.00106234611973011	0.0159576191029237	2.72635730159384	Up
48504	Gm45731	2.7241090915108	1.5690954195361	0.00115842350916443	0.016923484192382	2.7241090915108	Up
13320	Cetn4	2.72058839170652	0.922009381466099	0.000833270736633556	0.0137882338905129	2.72058839170652	Up
12856	Hexim2	2.71657296455307	1.76054551052548	0.000617555804596446	0.0113433925575263	2.71657296455307	Up
5418	Glb1l	2.69636637415031	1.12403870564776	0.00060282138643225	0.0112098243785111	2.69636637415031	Up
2821	Top2a	2.66828960643596	4.88022535454432	6.2199545320407E-07	0.000137848467735505	2.66828960643596	Up
13110	Cdkn2a	2.66194691085291	-0.425817568635675	0.0028455870744212	0.0295237848496548	2.66194691085291	Up
1935	6330403K07Rik	2.65284854467604	2.48978491240197	0.00560701884517123	0.0448243909043785	2.65284854467604	Up
5890	Galnt3	2.63410776250822	2.17625228483316	0.00555870313112401	0.0446512820140615	2.63410776250822	Up
5572	Rgs16	2.62830899121107	5.88079931497235	8.56918820739855E-06	0.000706383264486714	2.62830899121107	Up
29552	Gm24289	2.60836529301326	1.51781099844058	0.000175941367416285	0.00510418743798445	2.60836529301326	Up
1338	Phlda2	2.59373031276549	-2.25996231047676	0.0031885913445575	0.0316759199825543	2.59373031276549	Up
8865	Acsbg1	2.58675980483185	4.08696542852421	0.00231350252818587	0.0259073928279259	2.58675980483185	Up
6158	Aurka	2.57523992136422	3.06758229472466	0.00323749040066829	0.0318773727069443	2.57523992136422	Up
27373	Slc36a3os	2.56180954336829	3.88065823337417	1.4335876392581E-07	0.0000510017665661322	2.56180954336829	Up
28960	4930506C21Rik	2.55845983754701	-1.34081346282961	0.00331847490684863	0.0325326049787431	2.55845983754701	Up
27644	Gm13807	2.53490380663628	0.591584541891034	0.00304376828824743	0.0307538890050949	2.53490380663628	Up
1583	Gadd45b	2.51720511170043	8.68228796222432	3.03382588965911E-08	0.0000186428600919553	2.51720511170043	Up
3684	C1qtnf6	2.49979525709923	1.74872280833382	0.00646722786604876	0.0488984639379828	2.49979525709923	Up
14677	Ankrd55	2.49328370077703	3.84437738691692	0.00106493919782308	0.0159788157773255	2.49328370077703	Up
45097	Gm42726	2.4880104473328	-1.16160797457433	0.00553054770817157	0.0445309556085596	2.4880104473328	Up
5624	Xcl1	2.48450656081654	5.52919807330241	0.00105148507296485	0.0158827113982254	2.48450656081654	Up
35904	Gm26767	2.47791285222227	3.01232207970912	0.00287394945389684	0.0296813771331027	2.47791285222227	Up
650	Mmd	2.46648749132797	4.45879795657014	0.000543240757338371	0.0105518272966343	2.46648749132797	Up
41859	Gm37529	2.46647731486383	3.11189082902778	0.00268099001927356	0.028271688042558	2.46647731486383	Up
19182	Bmpr2	2.45995823824703	3.07860566870312	0.00215641020455436	0.0247264712089655	2.45995823824703	Up
13061	Nkrf	2.41322889533821	2.31105890676567	0.0009911657818012	0.0153313160230783	2.41322889533821	Up
51736	NA	2.40703239770496	1.43406543494538	0.00335608470110703	0.0327587791149934	2.40703239770496	Up
3080	Cenpp	2.40304456776279	-0.154757348289947	0.00458368996536758	0.0397989111379604	2.40304456776279	Up
13386	Morn2	2.38752485504743	1.5435078739639	0.00255297768287001	0.0274353778177422	2.38752485504743	Up
8845	Irak1bp1	2.38507401977344	2.21661437189474	0.00161590345952147	0.0205700554324583	2.38507401977344	Up
3609	Rida	2.38506099555069	3.96898345554472	0.000437559025669657	0.00928628016958885	2.38506099555069	Up
6130	Gins1	2.37221695369462	1.42174794060259	0.00446736346349452	0.0391154706366466	2.37221695369462	Up
1422	Ptprs	2.3642893940093	3.28663916132944	0.00197850248765432	0.0235452245867947	2.3642893940093	Up
13792	Cystm1	2.35186001811056	2.57282340180064	0.00152318455415671	0.0198763822274562	2.35186001811056	Up
38716	C230024C17Rik	2.34661830373371	1.85041045869754	0.00141238699648111	0.0189630612482162	2.34661830373371	Up
545	Ebi3	2.32700123960692	4.19718023850594	0.0000769095214861503	0.00300502838431002	2.32700123960692	Up
8556	Mt1	2.31512884106671	5.01080970837996	0.000100399486661905	0.00358126823267097	2.31512884106671	Up
730	Nkg7	2.30854993774542	9.594979523594	2.10017002899909E-09	5.71614604005903E-06	2.30854993774542	Up
12699	Bex2	2.30796031640904	2.50185038706542	0.00132094375431809	0.0182302358167196	2.30796031640904	Up
6558	Ccne2	2.30506700485391	2.44087711948456	0.00119851933489537	0.0172737557446167	2.30506700485391	Up
4669	Ehd1	2.30388872838248	6.33371808849884	1.82171519943256E-08	0.0000156707008766091	2.30388872838248	Up
27263	Foxd2os	2.29584520669183	1.73455056652809	0.00351977838905123	0.0337474354904849	2.29584520669183	Up
15225	F730043M19Rik	2.28454220156002	3.8271292100565	0.00548726099734907	0.0443525308599995	2.28454220156002	Up
6927	Stmn1	2.27754440774775	3.4047948491868	0.00310818588256307	0.0311256036639779	2.27754440774775	Up
2325	Plek	2.27197991315425	5.28725594568191	0.0000274946183984201	0.00157577588775091	2.27197991315425	Up
11437	Akap7	2.26495849686959	1.9003859765224	0.00298957861620473	0.0304567545685544	2.26495849686959	Up
14085	Utf1	2.25836542665943	3.86574940503599	0.000115556687542	0.00394519592962338	2.25836542665943	Up
12997	Ccrl2	2.25804192729589	6.72880458989535	2.5102366940179E-10	0.0000016967944933214	2.25804192729589	Up
10963	Smim3	2.24467840037877	5.24067977768429	2.35085052684566E-07	0.0000740993307514502	2.24467840037877	Up
11729	Hip1	2.23054905266039	4.32132625620422	0.0000864833061336996	0.00326583188721085	2.23054905266039	Up
2269	Socs2	2.21505211945494	5.27897952159803	0.000660913768922685	0.0118314882330584	2.21505211945494	Up
18424	Gm24616	2.19260593583008	3.14443971368895	0.000949932622134635	0.0149628155973627	2.19260593583008	Up
43484	Gm42641	2.18597631540565	-0.407588686491129	0.00661558723450831	0.0495216632465768	2.18597631540565	Up
17427	Tgif2	2.18376998067563	0.793284027790607	0.00321989563305597	0.0318522867353015	2.18376998067563	Up
15560	Dennd4a	2.17370602278268	6.63357859913987	5.81026626386768E-07	0.000136979388523554	2.17370602278268	Up
5675	Suv39h2	2.16180058933582	3.74979191886551	0.0000235318649034071	0.00140658281292647	2.16180058933582	Up
11447	Rbpj	2.16028303422114	5.30703800482531	3.32925394746188E-09	6.32735910361224E-06	2.16028303422114	Up
1151	Fhl2	2.15917791765813	4.27609581941617	0.00147211779656666	0.0195125687663596	2.15917791765813	Up
805	Wisp1	2.14689959559991	5.10059041433561	0.000621021550625024	0.0113761386760158	2.14689959559991	Up
31818	Gm17709	2.14643142202125	1.36234738899024	0.00216747785135071	0.0248227022064229	2.14643142202125	Up
6134	Fam110a	2.14475862167473	6.47951509488752	2.10574729310041E-08	0.0000156707008766091	2.14475862167473	Up
23376	Gm9115	2.13995147718779	0.0326302473381383	0.00339586488152849	0.0329803860153619	2.13995147718779	Up
48497	A530010L16Rik	2.13291408907408	6.5851728227811	0.0000303665936184358	0.0016373041405351	2.13291408907408	Up
11414	Nrn1	2.09531706075665	4.93296249573775	0.0000158423684408396	0.00109271928036587	2.09531706075665	Up
6474	Lmna	2.07687464694977	6.36148453941447	4.98085073537753E-06	0.000517504954709714	2.07687464694977	Up
2071	Ahr	2.06089824074554	4.77408221291511	0.000246319123654037	0.00633077610775462	2.06089824074554	Up
1116	Bcl2l1	2.05291864491987	5.84258556085785	3.93071389342591E-07	0.000110706919010885	2.05291864491987	Up
42551	Gm37423	2.03472392647748	1.22369150943487	0.00587932093779228	0.045943664600008	2.03472392647748	Up
3349	Gpr65	2.0227445327719	5.12521704798946	0.0000107091827255093	0.000804319118145334	2.0227445327719	Up
9840	Cxcl10	2.01595912297369	5.57343305851738	0.0000816871102385434	0.0031462337416378	2.01595912297369	Up
2768	Cpd	2.0149554603005	4.28011882959152	0.000629014736314793	0.0114759112283936	2.0149554603005	Up
11118	Pmepa1	2.01008745527815	3.92062716353023	0.000223019724232365	0.00595983109931907	2.01008745527815	Up
9320	Chst2	2.00462002295713	4.56681969120952	0.000435837029349858	0.00926427798707662	2.00462002295713	Up
19221	A430093F15Rik	1.9990502498881	7.05853075790562	6.10170610010202E-08	0.0000305514684323256	1.9990502498881	Up
9920	Egln3	1.98520587681789	4.73021176083067	0.000411008746332499	0.00898077770425889	1.98520587681789	Up
27216	Gm13684	1.97698899242559	2.97998923267306	0.000174245913908351	0.0050877548814838	1.97698899242559	Up
42192	Gm38126	1.97508827397283	3.75375749139231	0.0000276713990393225	0.00157577588775091	1.97508827397283	Up
1672	Dstn	1.97389305082368	4.66422587783375	0.00010372834260339	0.00363291052760421	1.97389305082368	Up
6627	Nr4a3	1.97105192640785	5.91799175278179	2.25837620740006E-08	0.0000156707008766091	1.97105192640785	Up
33689	Gm4899	1.94021479738426	-0.222478543885746	0.00521287806143115	0.043102690221705	1.94021479738426	Up
20434	Runx2os1	1.9335393166179	1.61893333993888	0.00491199482597123	0.0415530216143528	1.9335393166179	Up
6955	Cdca8	1.92954781889518	3.78485530407192	0.00109017732952363	0.0163032160595464	1.92954781889518	Up
6537	Wls	1.91083178749072	7.41775472773237	3.31884231479997E-06	0.00041543915975723	1.91083178749072	Up
1816	Atad5	1.89754430320924	4.09390284847609	0.000424464458098267	0.00911582331093631	1.89754430320924	Up
4054	Cdkn1a	1.8921851667872	6.34924657243277	0.0000381893761708329	0.00185713013112766	1.8921851667872	Up
35818	2310010J17Rik	1.89076572020692	3.30362485177898	0.0000203340426753067	0.00127266630984941	1.89076572020692	Up
13508	Spred2	1.88978358852793	1.45352669330249	0.00360233688070624	0.0341754331861527	1.88978358852793	Up
4579	Lmnb1	1.88435708582547	5.08029668141706	1.32979410185404E-06	0.000233473850168374	1.88435708582547	Up
32903	Eif4e3	1.8837227266206	3.38213571695902	0.00190702850928248	0.0229369380934073	1.8837227266206	Up
1798	Aldoc	1.87939128264266	3.96832320500566	0.00236799687530707	0.0262414638034339	1.87939128264266	Up
15032	Zgrf1	1.85879358519788	2.94806490342014	0.00491472104348898	0.0415530216143528	1.85879358519788	Up
10669	Tacc3	1.84386280735608	4.21802364694368	0.00360504649772542	0.034177155401648	1.84386280735608	Up
28136	Etaa1os	1.82840494931235	2.60461383183316	0.000429452550099604	0.00917183100283815	1.82840494931235	Up
466	Prkra	1.82704279773005	3.85669706290812	0.000431288741874964	0.00919651814102151	1.82704279773005	Up
1358	Odc1	1.82208840676302	8.51774376751557	5.9780929971815E-07	0.000136979388523554	1.82208840676302	Up
8248	Itm2a	1.82147829157525	5.68974075100347	0.0000730395970896271	0.00293037933428256	1.82147829157525	Up
10734	Klf10	1.81800626963059	6.92937991375188	0.0000303234990410308	0.0016373041405351	1.81800626963059	Up
7585	Anxa4	1.81786754622985	5.02483477474209	0.000155396586091654	0.00469979071000686	1.81786754622985	Up
12457	Arsb	1.81390080344707	2.89116255269854	0.00348929292362044	0.0335264755042109	1.81390080344707	Up
17447	Cks2	1.80986702574508	5.47259037327488	4.9178836330804E-08	0.0000265939475342455	1.80986702574508	Up
22933	Rbpsuh-rs3	1.80059026279316	3.54530916821043	0.0000146530046607688	0.00103714120423526	1.80059026279316	Up
8719	Usp2	1.79427906033155	2.60183223091107	0.00627922110819328	0.0480671448699255	1.79427906033155	Up
4850	Gsto1	1.77922712549954	5.43253981441462	0.0000187420617368644	0.0012065425362889	1.77922712549954	Up
9656	Ramp1	1.7710563207041	9.15235562152567	1.54134396228332E-07	0.0000534293051951491	1.7710563207041	Up
45090	Gm7993	1.77096967935131	4.48407490960213	0.000191918849721578	0.00543107840586281	1.77096967935131	Up
8495	N4bp1	1.76928541333908	6.20867807859031	4.19341645696391E-06	0.000483933700006452	1.76928541333908	Up
2503	Pttg1	1.7486452498275	5.76821348955037	1.83150155225322E-07	0.0000613257831533418	1.7486452498275	Up
10808	Inf2	1.74294186729766	3.91762882642268	0.00246337074020292	0.0269624936424549	1.74294186729766	Up
8479	Casp3	1.72446271967106	6.36150960557267	8.34580438618018E-06	0.000700788381967515	1.72446271967106	Up
20446	Lst1	1.70154341164202	3.31017012942001	0.000874266382494487	0.0142374244056676	1.70154341164202	Up
5731	Nek6	1.69930537870082	3.58393717723308	0.00182292279249911	0.0222438093138017	1.69930537870082	Up
38373	Bcl2a1d	1.6973531051806	6.90991880430381	1.27509560384995E-07	0.0000478833818567987	1.6973531051806	Up
49660	Lilr4b	1.69587193534399	5.66701567654536	0.00166942382912784	0.0210727738057697	1.69587193534399	Up
3109	2010111I01Rik	1.69581693667978	6.57222136041495	0.0000373384634768794	0.00184225798446691	1.69581693667978	Up
10118	Tnfsf9	1.69306670783969	4.95033614201596	0.00017479188657284	0.00509269722969445	1.69306670783969	Up
47546	Gm45266	1.68211946363356	3.02971370414106	0.0021527817954235	0.0247058209612311	1.68211946363356	Up
46501	Gm44694	1.68111136641039	4.11945118047648	0.000639958146564676	0.011612878098534	1.68111136641039	Up
11242	Trps1	1.67751773886144	6.2432820963292	3.40863182793996E-06	0.000418920851653822	1.67751773886144	Up
7119	Fosl2	1.67637799515774	4.98262511072841	0.000408589146939662	0.00898077770425889	1.67637799515774	Up
5783	Nr4a2	1.66808843048931	6.17974850477706	7.66712261349442E-06	0.000664434811614302	1.66808843048931	Up
7083	Tnfrsf4	1.65142763117997	9.50938884644103	7.05610205890507E-07	0.000149049130834903	1.65142763117997	Up
6181	Fabp5	1.64415187335545	4.15076444480741	0.000331734291101937	0.00772188055692713	1.64415187335545	Up
408	Cd320	1.64185390636827	3.62277642239646	0.00066218676356793	0.0118314882330584	1.64185390636827	Up
9058	Cish	1.63440849386083	6.87783760487545	0.000203081723947193	0.00560298331845328	1.63440849386083	Up
5236	Smad7	1.62993586970184	5.00471331546555	0.0000053469546334169	0.000543499847286941	1.62993586970184	Up
36355	Snhg4	1.6236281483094	3.20840592666526	0.000516291325902749	0.0102339336657278	1.6236281483094	Up
11301	Gngt2	1.61670592085991	2.4212024963904	0.00395683139767231	0.0364389670743406	1.61670592085991	Up
16950	Hspa2	1.61450472213877	4.74399601761509	0.0000335802196484443	0.00170665785498992	1.61450472213877	Up
5339	Il18rap	1.61417509635008	7.19768111250118	0.0000522143773051483	0.00229930347488046	1.61417509635008	Up
11497	Tnfsf10	1.6119853852053	4.5890904063645	0.000222168623835948	0.00595932068579005	1.6119853852053	Up
36861	Lockd	1.61177271577399	2.44773049887074	0.00160166126032648	0.0205240365671599	1.61177271577399	Up
6248	Skil	1.6001470037619	7.05960317440211	2.9955287721291E-07	0.0000880359858052463	1.6001470037619	Up
29100	1500009L16Rik	1.59865611469084	3.90957543495419	0.00573664422536599	0.045339232730579	1.59865611469084	Up
13981	Tgif1	1.5947132210793	7.80071889888351	2.56013730812677E-07	0.0000786602187921951	1.5947132210793	Up
7650	Bhlhe40	1.59010852322786	10.2678972906402	3.74427641311472E-09	6.32735910361224E-06	1.59010852322786	Up
11472	Stx11	1.58511562223172	6.53200746232846	0.000087841506702941	0.00328046775999188	1.58511562223172	Up
2034	Map2k3	1.57635755100417	8.01882017044121	9.2669203648705E-08	0.0000404127407782853	1.57635755100417	Up
286	Ifrd1	1.5744209221848	8.54318188080223	1.9597390629844E-08	0.0000156707008766091	1.5744209221848	Up
20310	Rybp	1.56690877254576	1.90872829061733	0.00639426662711347	0.048602286205983	1.56690877254576	Up
5579	Coq8a	1.55296228371847	5.62525253858697	0.000215896993992502	0.00582577138080767	1.55296228371847	Up
6024	Ehd4	1.54301579104506	4.75777194378118	0.000679622350598713	0.0119945359761671	1.54301579104506	Up
20675	Ggh	1.54260672599455	4.70421462885192	0.0000149281376179671	0.00105111193988175	1.54260672599455	Up
14938	Insl6	1.5367885007596	4.5880143579096	0.0000438587368625296	0.00202363912506668	1.5367885007596	Up
20779	Gm6166	1.53335403307574	1.97634306254573	0.00255740985883706	0.0274385434429273	1.53335403307574	Up
887	Sh2d1a	1.52967350354439	7.05131932407755	0.0000385898792011701	0.00186988020401655	1.52967350354439	Up
10160	Pim3	1.52747561271772	6.60645346755358	0.0000838945174699126	0.00318729077727964	1.52747561271772	Up
12422	Tnfrsf18	1.52212210853438	8.28217819636926	4.81749347330371E-07	0.000127701361305084	1.52212210853438	Up
12868	Hilpda	1.49975214885323	6.69222164904803	0.000171594407604071	0.00503207114186428	1.49975214885323	Up
20978	Gm14005	1.49042786027147	3.94473187548294	0.00194251491098811	0.0232191503816519	1.49042786027147	Up
7130	Ociad2	1.48960713977666	4.60562649909348	0.00199486841656318	0.0236232432066208	1.48960713977666	Up
20577	Cdkn2b	1.48622694461507	4.60752118517586	0.000247562155833628	0.00635065044537917	1.48622694461507	Up
35001	Ptrhd1	1.47598428350777	3.48392279720559	0.000458625145387338	0.00955339497764471	1.47598428350777	Up
7570	Mad2l1	1.47258427995573	5.4268405027244	0.0000421188589387629	0.00198069233397724	1.47258427995573	Up
8251	Hmgn5	1.47031099680398	4.84779214077892	0.000214532290707563	0.00582008588447143	1.47031099680398	Up
2618	Gna13	1.4677995184226	8.74332772551401	0.0000010399045389348	0.000201306444423554	1.4677995184226	Up
8971	Cmtm7	1.45689839432247	6.03669357885125	0.00352425916353553	0.0337664490657951	1.45689839432247	Up
16796	Hopx	1.45313496568321	2.57956086480382	0.00618895926424006	0.0476472325132468	1.45313496568321	Up
10638	Zfyve28	1.4529105736962	4.93177488764633	0.000517982651855491	0.0102377302199333	1.4529105736962	Up
2421	Rel	1.44862051248115	8.09072331032939	1.85986915399587E-07	0.0000613257831533418	1.44862051248115	Up
8897	Tspan3	1.4417095321016	6.32335300602782	0.0000402229121890304	0.00192146130700884	1.4417095321016	Up
4975	Acot9	1.44098142691666	7.18098844708793	0.000183579666547144	0.00528045428095923	1.44098142691666	Up
4298	Hnrnpll	1.43679131528661	7.28196343377082	4.75939171808092E-07	0.000127701361305084	1.43679131528661	Up
17475	Borcs7	1.42758969131608	3.80144600638397	0.0010113283143984	0.0155467564787529	1.42758969131608	Up
11002	Prdm1	1.42319849780958	6.13914313452954	0.0000387528083437604	0.00187106862856892	1.42319849780958	Up
36048	Mir155hg	1.42301384034511	4.0953806554208	0.0000437865405338049	0.00202363912506668	1.42301384034511	Up
12665	Arrdc4	1.42060185549623	4.97540677519829	0.000457666224794765	0.00955339497764471	1.42060185549623	Up
4460	Stard4	1.41744994414091	5.42534149723795	0.0000675370800560311	0.00280071713275302	1.41744994414091	Up
9253	Rnf125	1.4157794616997	7.20648305083464	2.33861247172553E-06	0.000331531917233469	1.4157794616997	Up
2875	Nfkbia	1.41529930718094	11.0252431737581	2.31832249080687E-08	0.0000156707008766091	1.41529930718094	Up
5710	Cenpl	1.41486618384662	5.1244284764025	0.00289426897547967	0.0297548458399313	1.41486618384662	Up
34307	Gm14325	1.40892597635453	3.08493521346239	0.00356650528660303	0.0340505543570525	1.40892597635453	Up
7335	Kdm2b	1.40478886713569	5.76233772799597	8.6389124359388E-07	0.000176953723062813	1.40478886713569	Up
3896	Tfrc	1.40336857823975	5.7897720895992	0.000102120785037341	0.00360462374130499	1.40336857823975	Up
12672	Zc3h12a	1.38889874622738	5.66291060449918	0.000833172501942372	0.0137882338905129	1.38889874622738	Up
1597	Cd83	1.38594564835355	7.00652543890398	0.0000722511817467126	0.00291571261502629	1.38594564835355	Up
5295	Coq10b	1.38118345221739	7.75531810858525	0.0000375917564753298	0.00184801074832722	1.38118345221739	Up
40566	Gm37004	1.38052481865019	5.22097370910447	0.0000356875017425452	0.00178688642984247	1.38052481865019	Up
4246	Pim1	1.37940287174894	8.46497577202585	1.58434181254341E-06	0.000258056830888847	1.37940287174894	Up
964	Mob1b	1.37490429194402	4.35920362598967	0.00383256069932302	0.0357573416798812	1.37490429194402	Up
3982	Chaf1b	1.37455875974324	4.60022236042564	0.000113197658848816	0.00389394185744819	1.37455875974324	Up
27065	Mir22hg	1.37394559762576	5.161388870739	0.000156945717780272	0.00471993453932349	1.37394559762576	Up
7944	Coq7	1.36790231164964	4.34269762238829	0.00067487899033827	0.011957652779008	1.36790231164964	Up
20746	Sdhaf1	1.36615471525927	4.86138787511364	0.0000839319118804313	0.00318729077727964	1.36615471525927	Up
9370	Cdc14a	1.36600905273801	4.93975945340106	0.000587962547093134	0.0110092322356677	1.36600905273801	Up
17625	Ing2	1.36501431798549	5.62707352514766	9.79309633589489E-06	0.000765276701531578	1.36501431798549	Up
16990	Serpinb6a	1.3625820895117	6.34534578443492	5.88069240581724E-07	0.000136979388523554	1.3625820895117	Up
208	Mxd1	1.35834644872599	6.56842379384706	0.000110031027604	0.00379466699535324	1.35834644872599	Up
5541	Csrp1	1.34644000155173	5.92466079044218	6.1838231542057E-07	0.000137848467735505	1.34644000155173	Up
110	Hk2	1.34497991641059	3.97141205282102	0.0040857996574837	0.0372209741034515	1.34497991641059	Up
40403	1810041H14Rik	1.33240080980314	3.97304643046446	0.00583948795126362	0.045791938890271	1.33240080980314	Up
836	Fbxo11	1.33050413877076	5.76897296020355	0.000418252330018091	0.00901810725600411	1.33050413877076	Up
5919	Ube2l6	1.32987455987966	6.40930931600307	8.56107982598665E-06	0.000706383264486714	1.32987455987966	Up
4912	Got1	1.32954117657857	6.71006063752913	0.0000127704362173237	0.00092322741829946	1.32954117657857	Up
281	Ergic1	1.3262417515361	5.85941643157997	9.44523581263033E-06	0.000751118487946762	1.3262417515361	Up
8794	Slc37a2	1.32183985214315	5.05317440826332	0.000719563637344909	0.0124555452154492	1.32183985214315	Up
6591	Gbp3	1.31936459084199	6.85088180893966	0.000296137723134213	0.00722650880695203	1.31936459084199	Up
20885	Cass4	1.31477002405809	3.56101017093708	0.00660914663855353	0.0495008606130777	1.31477002405809	Up
5720	Vim	1.30195997215866	8.92426958182501	1.32614012468849E-06	0.000233473850168374	1.30195997215866	Up
3821	Cd200r1	1.29112462233524	6.22177495791881	0.0000151962579799867	0.00106444669239088	1.29112462233524	Up
256	Cyp51	1.29002686462201	5.42955366948699	0.0000211294419325036	0.00130433299308455	1.29002686462201	Up
6430	Pla2g12a	1.28323870526653	4.12605659178551	0.00137278801995519	0.0185772985403146	1.28323870526653	Up
1467	Tctex1d2	1.27497583753017	3.3852171786416	0.0058791441810943	0.045943664600008	1.27497583753017	Up
2594	Nampt	1.27408367395622	6.11142608933154	0.0000155509642396625	0.0010781204387487	1.27408367395622	Up
4301	Twsg1	1.26712192371713	6.31933817121597	0.000157532988517732	0.00472214738751934	1.26712192371713	Up
10216	Fnip1	1.26240055175965	5.01369934032973	0.000410815545671805	0.00898077770425889	1.26240055175965	Up
16821	Gm8116	1.26235299934862	2.99216142118042	0.00208841009115512	0.0242948137918285	1.26235299934862	Up
13536	Ifitm10	1.26050714616624	5.65704876509758	0.00453441480018858	0.039515170816356	1.26050714616624	Up
7862	Gas2	1.25274527213934	3.63690055670118	0.00170719484273703	0.0213897748646542	1.25274527213934	Up
9360	Cysltr2	1.25074711078591	4.84815431805174	0.00137082546242825	0.018569328082733	1.25074711078591	Up
11003	5033430I15Rik	1.2417945464358	3.99193026357132	0.00318676042626394	0.0316759199825543	1.2417945464358	Up
4374	Taf11	1.24166066358553	5.60678299769793	0.0000100815582043291	0.000777809859245983	1.24166066358553	Up
14825	Fam241a	1.24083376115362	2.90572134601236	0.00254658488000722	0.0273984255311512	1.24083376115362	Up
44244	Gm43430	1.23976671147075	3.95970266905868	0.0030675549224684	0.030878834696091	1.23976671147075	Up
1827	Wsb1	1.23472784606167	8.29336941296697	9.68918246788734E-06	0.000765276701531578	1.23472784606167	Up
5159	Nmb	1.23373356675063	5.27696694017507	0.0000200689316936613	0.0012654583228861	1.23373356675063	Up
2018	Irf1	1.2180117753587	9.26028248093279	5.4089368962839E-07	0.000132395986760152	1.2180117753587	Up
9769	Tdg	1.21772899090892	3.2183835295117	0.00193406401790113	0.0232191503816519	1.21772899090892	Up
5308	Ctla4	1.21673764091837	10.1607924346684	0.000297538454060593	0.00724760785665794	1.21673764091837	Up
5177	Tyms	1.21379234118923	5.50951813364377	0.000136234536809478	0.0043643476377425	1.21379234118923	Up
30416	Gm23823	1.21107631195715	3.37441872218393	0.0032301122238855	0.0318522867353015	1.21107631195715	Up
31227	Tex9	1.20659077639383	3.89783912577259	0.0021237113568723	0.024476090224686	1.20659077639383	Up
5307	Icos	1.20643633976839	9.47103947859288	1.31966937066805E-06	0.000233473850168374	1.20643633976839	Up
13888	D030056L22Rik	1.20348194929013	5.05142457653553	0.000878604998786609	0.0142374244056676	1.20348194929013	Up
15064	Ywhag	1.2022661200661	4.83203812535601	0.000236373391758668	0.00621698809958255	1.2022661200661	Up
14189	Entpd1	1.19544183578346	5.98103210887054	0.00144624339960701	0.019270482744024	1.19544183578346	Up
12396	Mcm3	1.19401659726543	5.92073302726042	0.00070029771508296	0.0122117489216918	1.19401659726543	Up
9622	Batf	1.19363819544362	8.54824623802053	1.18806279582677E-07	0.0000458897741050917	1.19363819544362	Up
10747	Nenf	1.19340289908893	3.98800785644603	0.00410861187127799	0.0373532776649678	1.19340289908893	Up
7084	Sdf4	1.19169158338337	9.96895727742115	2.06147265507736E-08	0.0000156707008766091	1.19169158338337	Up
7919	Mfge8	1.18797719456967	3.69891753255293	0.00583163554942964	0.045791938890271	1.18797719456967	Up
16232	Capg	1.17812641067371	9.00507945242397	0.000181387710434453	0.00523970183197301	1.17812641067371	Up
21210	Cenpw	1.17809832548201	4.48301851388553	0.000274963201012318	0.00684572286277262	1.17809832548201	Up
14744	Snip1	1.17707043012491	6.39184342682477	0.0000127193947188281	0.00092322741829946	1.17707043012491	Up
3056	Irf4	1.17554015003689	5.62556873578202	0.0010974009642622	0.0163569610097692	1.17554015003689	Up
6254	Gnb4	1.17537586645493	4.63307957987989	0.00428739124524467	0.038258245705916	1.17537586645493	Up
2193	Reep3	1.17419784775936	6.25529288324607	0.0000166689554736706	0.00113240004547012	1.17419784775936	Up
3691	Twf1	1.17333703592566	4.44139558848503	0.00344512251508369	0.0332137504769989	1.17333703592566	Up
11347	Supt3	1.17052170579174	5.20133484355811	0.000450915933487074	0.00946573370312383	1.17052170579174	Up
4541	Impa2	1.16909408136592	4.84959165032841	0.00102155818521422	0.0156568754484071	1.16909408136592	Up
17822	Crem	1.16854194726062	6.27435349053388	0.00179382983156392	0.0220863255855306	1.16854194726062	Up
7253	Rfc5	1.16438852045556	5.92424723049459	0.000226440348456501	0.00603219228712273	1.16438852045556	Up
4262	Sik1	1.16317035074417	4.37722055472256	0.00130103939935314	0.0180954234977933	1.16317035074417	Up
1049	Gmnn	1.16277401168929	5.37324825641059	0.000139275864001653	0.00441988358084119	1.16277401168929	Up
30825	Bcl2a1b	1.16116556975037	4.20459767350829	0.00187888200446829	0.0226993796411142	1.16116556975037	Up
15045	Gfod1	1.15634947089568	4.9425779350193	0.00236811789630811	0.0262414638034339	1.15634947089568	Up
1573	Hmgb3	1.15498070139371	4.34463749680018	0.000140477744685353	0.00442551701759501	1.15498070139371	Up
1912	Kpna2	1.15239049172681	4.93451393160165	0.00211801937184655	0.0244521809461943	1.15239049172681	Up
50960	NA	1.14831414030641	4.46709320401401	0.00147983554951841	0.0195944140978838	1.14831414030641	Up
27071	Snhg15	1.14752287635744	6.21634176144584	0.0000603382229443931	0.00258136846830775	1.14752287635744	Up
14294	Tyw5	1.1437118916726	4.60347133958977	0.00612103202487387	0.0473128827583018	1.1437118916726	Up
469	Ykt6	1.14357415020507	4.68935783390494	0.00367554726949655	0.0347480584170097	1.14357415020507	Up
8261	Gla	1.14246513726251	4.77241972078386	0.00485127381975645	0.0412221060774906	1.14246513726251	Up
5924	Itgav	1.13902126810115	6.59741745466829	0.000042275269693523	0.00198069233397724	1.13902126810115	Up
6531	Ppp3ca	1.1386367486427	4.93614103044639	0.00179296054739916	0.0220863255855306	1.1386367486427	Up
16374	Uxs1	1.13749287495413	4.36249315986431	0.000908231790714352	0.0144792282767303	1.13749287495413	Up
10368	Eea1	1.13577122611922	7.98524542640414	2.07481556619625E-06	0.000301606791821582	1.13577122611922	Up
3379	Mapk8	1.13541725604623	4.59052641948519	0.00545412724540561	0.0442583110628082	1.13541725604623	Up
10914	Ninj1	1.1326083040658	6.19024418064262	8.43624328122281E-06	0.000704009709375625	1.1326083040658	Up
7913	Nfkbib	1.1316072812483	7.13381612647276	3.85612908691166E-06	0.000453313122834424	1.1316072812483	Up
18973	Tmem42	1.13131095475521	4.70625972820349	0.00484156271253461	0.0411657249806448	1.13131095475521	Up
4599	Psat1	1.12793886509449	5.97664000902672	0.000320387176813654	0.00761215157002423	1.12793886509449	Up
6233	Dsn1	1.12548074866723	4.11738435701025	0.00567482924154058	0.0451017145892928	1.12548074866723	Up
9996	Cops4	1.12427832928108	7.61844987230382	2.45976351175116E-06	0.000335894372882464	1.12427832928108	Up
2255	Pex7	1.12299038241588	4.93121177634784	0.000545920720023356	0.0105734988739194	1.12299038241588	Up
8437	Tm2d2	1.12252897682002	6.34567554688047	4.44437574282162E-06	0.000496557980720706	1.12252897682002	Up
4490	Ttc39c	1.12008026207476	6.22842691051953	0.00105603664337713	0.0159158967467285	1.12008026207476	Up
8468	Sap30	1.11382562418259	4.47373438043537	0.00038709231054693	0.00864746276811234	1.11382562418259	Up
8926	Plscr1	1.11322506608554	6.80972965450968	0.0000286504114617216	0.00159601438508365	1.11322506608554	Up
6087	Bcl2l11	1.1131050515251	5.02213118029831	0.00548647786597157	0.0443525308599995	1.1131050515251	Up
19582	Tmem19	1.1124648268769	5.22656432569226	0.00102263636518555	0.0156568754484071	1.1124648268769	Up
13635	Adamts6	1.11066301647082	5.98048463356518	0.00388839771541213	0.0361038796117146	1.11066301647082	Up
406	Dbf4	1.10434923358688	5.63571381118723	0.000551731826808903	0.0106251603513242	1.10434923358688	Up
8194	Plp2	1.10334988292667	5.73745452628547	0.000252204934300088	0.00642101413710527	1.10334988292667	Up
7626	Frmd4b	1.10164161301881	6.33414649942787	0.000552574783581124	0.010626256755666	1.10164161301881	Up
16267	Glipr1	1.09588060619714	6.69795989096833	0.0000253044905579491	0.00147453193040049	1.09588060619714	Up
16761	Skap2	1.09543454319005	5.43981716869406	0.0000960929250917378	0.00347347661581605	1.09543454319005	Up
19621	Msi2	1.09536235978186	4.94093943948947	0.000269992549487172	0.00677185394530071	1.09536235978186	Up
3781	Ly6e	1.09342861256664	8.75284125093794	0.0000175233214352323	0.00116126363962208	1.09342861256664	Up
10775	Gch1	1.08963162295266	7.20652578479005	1.63973477823611E-06	0.000263899696035405	1.08963162295266	Up
11153	Prr3	1.08831355111325	5.28543520524555	0.000329457291689366	0.00770576665458225	1.08831355111325	Up
2189	Crybg1	1.08633083366263	6.12698738765894	0.0001518755616588	0.00463382641496353	1.08633083366263	Up
5973	Dut	1.07989778321271	6.8395248540987	0.0000236181891067615	0.00140658281292647	1.07989778321271	Up
5180	Plk4	1.07757832827653	5.68405160105574	0.000471721902651752	0.00973619603350998	1.07757832827653	Up
8841	Fem1b	1.07538725340344	5.97347035916335	0.00597393834403985	0.0465153116855309	1.07538725340344	Up
8009	Thap12	1.07030335715248	6.02856178006506	4.96943727548614E-06	0.000517504954709714	1.07030335715248	Up
3806	Alcam	1.06994588056791	5.37742849469118	0.00161047014429056	0.0205700554324583	1.06994588056791	Up
9755	Tiparp	1.06812935368705	7.15861095181226	0.000484165208802199	0.00988518996043999	1.06812935368705	Up
5715	Rabgap1l	1.06566279284265	9.16731327712997	8.06735736727716E-08	0.0000376077945683517	1.06566279284265	Up
5716	Trdmt1	1.061678763501	3.90793973970796	0.00557811569190962	0.044754033257523	1.061678763501	Up
14310	Tob2	1.0592685906207	6.50052563344371	0.0000183177410719951	0.00119639943142249	1.0592685906207	Up
173	S100a4	1.0576734499666	5.33504937476255	0.000139811604786491	0.00442112486553204	1.0576734499666	Up
1727	Pdcd1lg2	1.05573645360092	4.94396515154841	0.00274114718057413	0.0287490835796599	1.05573645360092	Up
4023	Racgap1	1.05409157963959	5.85228614882371	0.00435867993456629	0.0386140196824389	1.05409157963959	Up
800	Cd44	1.05328272499792	8.22078860903039	1.37926258883513E-06	0.000239054499211052	1.05328272499792	Up
15340	Adam17	1.05275866555427	7.05086345850748	0.000214825272309434	0.00582008588447143	1.05275866555427	Up
9670	Spata6	1.05253339791825	5.95590100625333	0.000530909592910651	0.0103821325381214	1.05253339791825	Up
4977	Prdx4	1.05173408811752	5.76912656384137	0.000609186552292755	0.0112620013204058	1.05173408811752	Up
8838	Rora	1.049455790398	8.06455469665202	0.000013048493024454	0.000938311580838263	1.049455790398	Up
17518	Gm12751	1.04645861155625	3.3833275935167	0.00275506476036095	0.0288279570397211	1.04645861155625	Up
13528	Mms22l	1.04291297134322	5.22378102344179	0.00152301824503542	0.0198763822274562	1.04291297134322	Up
11258	Atp5l	1.03961842948062	3.63092109220849	0.00600677537024075	0.0466475497066777	1.03961842948062	Up
9019	Csrnp1	1.03741968472232	7.04712233714547	0.0000309937818043503	0.0016373041405351	1.03741968472232	Up
17586	Phactr2	1.03646124164886	6.01812092682799	0.000682744541481849	0.0120339288869532	1.03646124164886	Up
12191	Rbbp8	1.03522375774818	5.24660278233229	0.000828079057973244	0.01375282651688	1.03522375774818	Up
1298	Slc3a2	1.03465253208594	8.95024389850255	2.79530593039114E-06	0.000370487655617234	1.03465253208594	Up
5341	Il18r1	1.03289320096601	7.83831413401748	0.000544100595044115	0.0105533657738901	1.03289320096601	Up
6582	Tstd3	1.03173123066745	4.61222679243592	0.00203621114538564	0.0238954327035316	1.03173123066745	Up
17257	Nol10	1.03115911813909	5.26599714265617	0.00116994654930877	0.017022638497988	1.03115911813909	Up
11038	Tlcd2	1.01967443881449	5.06847832638086	0.00562636546437696	0.0448813501635974	1.01967443881449	Up
841	Mcm5	1.01862984498605	5.75626546706382	0.00434377000674081	0.038588862194093	1.01862984498605	Up
1697	Hsd11b1	1.01790922823151	7.34533337692347	4.65768839728931E-06	0.000507800721314147	1.01790922823151	Up
41429	Gm37728	1.01653321508028	5.07129085986887	0.00153612083850279	0.0200258607673281	1.01653321508028	Up
5880	Ly75	1.01483503631975	5.68773535437338	0.000089660442303662	0.00331294722309389	1.01483503631975	Up
3496	Fbxl3	1.01183169568463	5.47653261651932	0.00166416440469131	0.0210456862366902	1.01183169568463	Up
6557	Trp53inp1	1.00928560017077	8.12783411811678	0.00166791337566617	0.0210727738057697	1.00928560017077	Up
19332	Cst7	1.00892632063462	8.03023962983219	0.000679041242129277	0.0119945359761671	1.00892632063462	Up
2849	Dtd2	1.00017165963501	3.82580662250865	0.00255936114220958	0.0274385434429273	1.00017165963501	Up
2237	Sgk1	1.00000913460918	8.67440844199334	0.000460738938090533	0.00957048290224322	1.00000913460918	Up
14035	Frat2	-1.0029312774985	5.38994906191651	0.00393143844308253	0.0363537047277925	1.0029312774985	Down
2430	Ahsa2	-1.00657202984716	4.94166609925531	0.00303886874304034	0.0307273496912209	1.00657202984716	Down
5502	Ccnt2	-1.00926766741304	6.3291184564404	0.00165057391047421	0.020912941607967	1.00926766741304	Down
860	Insr	-1.01065827169895	4.60957518822133	0.00649467213251518	0.0489963574550629	1.01065827169895	Down
1692	Fli1	-1.01241811093093	6.48881253923067	0.000223069349526995	0.00595983109931907	1.01241811093093	Down
3855	Riox2	-1.01369089145915	5.18764538868259	0.0000735387837929544	0.00293265728052198	1.01369089145915	Down
12014	Madd	-1.0140019781904	6.42668606959633	0.00210569092359341	0.0243514419127967	1.0140019781904	Down
7961	Maz	-1.01596952545434	4.97557763989698	0.000511439468677248	0.0101978616180645	1.01596952545434	Down
15016	Tmem199	-1.01630284989002	4.92849061649339	0.00322976882100707	0.0318522867353015	1.01630284989002	Down
16646	Zfp110	-1.01684144062918	6.36324253464145	0.000326715587857418	0.00769201732811985	1.01684144062918	Down
9679	Zfp707	-1.01894155774447	4.58924390205085	0.00174018075603963	0.0216369963513316	1.01894155774447	Down
2710	Gga3	-1.02560213511432	4.46612976619045	0.00151299540286016	0.0198763822274562	1.02560213511432	Down
8702	2810004N23Rik	-1.03007919482318	4.42096441256286	0.00641495051606345	0.048602286205983	1.03007919482318	Down
19602	Pcgf1	-1.03165424291448	4.50603444077884	0.00110704023856048	0.0164643311167207	1.03165424291448	Down
11721	Pik3cd	-1.03897026598656	6.90746894898938	0.00325825381555676	0.032058466763109	1.03897026598656	Down
5158	Wdr73	-1.04314014229545	5.51417221336517	0.000400787377451819	0.00885334077740383	1.04314014229545	Down
12548	Ikbke	-1.04486185655484	7.12810469810758	0.00176760504957817	0.0218657867635509	1.04486185655484	Down
38169	BE692007	-1.04699452185781	5.9844302776002	0.00650620267303457	0.049025925547095	1.04699452185781	Down
12057	Cept1	-1.04911169510891	7.7862323918629	0.000276837068967473	0.00687970649884424	1.04911169510891	Down
12624	Gtpbp1	-1.04945728879341	5.28457001070936	0.00212570530165623	0.0244782027028029	1.04945728879341	Down
9424	Ccar2	-1.0547617503055	5.53124186700852	0.00507709390021071	0.0423948316472814	1.0547617503055	Down
8171	Elf4	-1.0607059538557	5.78028859305526	0.000194739489565602	0.00543896633002285	1.0607059538557	Down
9446	Tmem131l	-1.06774088941887	5.90228750282987	0.0014908605570433	0.0196825623736996	1.06774088941887	Down
11755	Cox15	-1.06980174245234	4.86892402665539	0.00479164788461037	0.0409402872626086	1.06980174245234	Down
32110	Gpank1	-1.07203140983653	4.94151332007743	0.000829812644866815	0.0137647081545454	1.07203140983653	Down
8864	Tle3	-1.07302908190544	4.56510464435553	0.00200815206979587	0.023661793731976	1.07302908190544	Down
20110	Eml3	-1.07884914379003	4.94189174643757	0.000894481192383536	0.0143449348059326	1.07884914379003	Down
15398	Prkcb	-1.07957853403782	5.80762958533018	0.00551986950781273	0.0445245321456565	1.07957853403782	Down
14403	Ccdc125	-1.08139518703999	4.75461833304688	0.00472830883917779	0.0405596492365764	1.08139518703999	Down
20241	Slfn2	-1.08216656299605	9.04159247557375	7.86419691182317E-08	0.0000376077945683517	1.08216656299605	Down
10354	Thap11	-1.08255008305915	5.19404328808677	0.00104105987191899	0.0157958343529437	1.08255008305915	Down
8989	Nck1	-1.08311972901481	6.22884010141358	0.000115176061585072	0.00394519592962338	1.08311972901481	Down
11544	Morc3	-1.08315517861889	6.93834672690061	0.000226690757479385	0.00603219228712273	1.08315517861889	Down
9310	Fbxl8	-1.09591654261963	4.70105471961901	0.00284291443176888	0.0295187098333975	1.09591654261963	Down
12821	Tmem64	-1.0979900620822	5.67398266768108	0.00535024803829689	0.0437490973112855	1.0979900620822	Down
1888	Stard3	-1.09862999189919	5.65764051072589	0.00628261298802858	0.0480671448699255	1.09862999189919	Down
2160	Utrn	-1.1046162032366	9.04941450901999	1.05346274804797E-06	0.000201306444423554	1.1046162032366	Down
7791	Tnfrsf1a	-1.10772464236615	4.38342656324051	0.0055885565486114	0.0448032078469532	1.10772464236615	Down
3281	Map3k1	-1.10824890943046	5.25265685214618	0.000119613717692757	0.00403488164718115	1.10824890943046	Down
13094	Pced1b	-1.10985666562163	4.17233904975433	0.00170946455481321	0.0213983808486295	1.10985666562163	Down
3026	Ppp1r13b	-1.11350504766943	5.26897867044551	0.000454128921869079	0.00951723438326655	1.11350504766943	Down
7458	Pot1a	-1.11892008519125	5.8952346943519	0.0015935401943685	0.0204782033152736	1.11892008519125	Down
13790	Cdc42se1	-1.11893514174516	8.17253808968173	1.88378338459146E-08	0.0000156707008766091	1.11893514174516	Down
15205	Lax1	-1.12286218396167	8.47542314351244	0.000029979338070349	0.0016373041405351	1.12286218396167	Down
8967	Zfp949	-1.12373484129569	4.79533866917224	0.000150608495908806	0.00463382641496353	1.12373484129569	Down
17907	Gimap8	-1.1313884607042	6.61453276588985	0.0000331805530438076	0.0016927090437707	1.1313884607042	Down
5640	Ralgps2	-1.1322265380865	5.53124873869927	0.000617269854135388	0.0113433925575263	1.1322265380865	Down
5879	Psd4	-1.13610496186822	6.45197533914689	0.00255798150234703	0.0274385434429273	1.13610496186822	Down
12688	Naa25	-1.1382137584903	5.49034140428039	0.00156777712117451	0.0203209768946866	1.1382137584903	Down
3533	6030458C11Rik	-1.13903114735486	5.92282216650446	0.000539476614228529	0.0105089111639128	1.13903114735486	Down
6909	Phc2	-1.14073286219991	6.64133862227818	0.0000509267771620159	0.0022722082523211	1.14073286219991	Down
4859	Ablim1	-1.14432006320479	8.12935728219534	0.0000064473912623416	0.000584981761581182	1.14432006320479	Down
8700	Arv1	-1.14565848254798	4.35127709615985	0.0042687737661462	0.0381676934818323	1.14565848254798	Down
565	Csnk1g2	-1.14769266748315	6.93794652124997	0.000282297508240617	0.00698792253210806	1.14769266748315	Down
9349	Gtpbp6	-1.14818353377894	3.22440063720306	0.00440181342879775	0.0387675021133009	1.14818353377894	Down
22700	D130040H23Rik	-1.1507529328183	5.51287607852805	0.00157324564098336	0.0203528304501953	1.1507529328183	Down
16057	Fto	-1.15357529747181	5.45902741165206	0.00299512280504678	0.0304874226021255	1.15357529747181	Down
8125	Uros	-1.15737736292302	5.12726057328401	0.00135539239856194	0.0185609948221871	1.15737736292302	Down
18927	Dhrs3	-1.15832478504919	4.85482319931019	0.00559634060039188	0.044820455317949	1.15832478504919	Down
5876	Dph7	-1.16852126176626	5.69957309342243	0.0000543848151947752	0.00237937966543096	1.16852126176626	Down
11494	BC017643	-1.17010376541395	6.92833517225555	5.45185609275521E-06	0.000550027182969833	1.17010376541395	Down
7710	Fam234b	-1.17241147338785	4.78220199554296	0.00426343280059703	0.038145167459478	1.17241147338785	Down
1985	Dync1h1	-1.17683307166638	5.59409628406596	0.000293440287289662	0.00718662906497995	1.17683307166638	Down
655	Ssbp2	-1.1778398193614	6.29705702880222	0.00130076510030024	0.0180954234977933	1.1778398193614	Down
11342	Rccd1	-1.1790111638565	5.47945221965404	0.000686527630451589	0.012084852911556	1.1790111638565	Down
2823	Acly	-1.17914137402487	7.56045349140558	3.99477132531793E-06	0.000465563047818733	1.17914137402487	Down
734	Chn2	-1.1816220536432	5.04325620939204	0.00228652909399012	0.0257167943607757	1.1816220536432	Down
16135	Cep70	-1.18184128116659	4.25165762179577	0.00429936873906265	0.0383398192502559	1.18184128116659	Down
3264	Parp8	-1.1896325094201	5.66880747655957	0.000577167384475946	0.0109435145452038	1.1896325094201	Down
11655	Orai2	-1.19149106870757	5.60395571342155	0.000547876584993656	0.0105912928381469	1.19149106870757	Down
15878	Nfic	-1.19173641193503	3.74521668200912	0.00584170517005148	0.045791938890271	1.19173641193503	Down
27593	Lin52	-1.19332290141429	4.27809818761483	0.000342204284740753	0.00792167761200384	1.19332290141429	Down
9584	Faah	-1.19454395079817	7.75092638706864	7.54687783969241E-06	0.000662508061784427	1.19454395079817	Down
18991	Numa1	-1.20178453330523	6.13471203396275	0.000556235937873995	0.0106663172257001	1.20178453330523	Down
10246	Slf2	-1.20260992637127	5.62494231547503	0.0000183935175683419	0.00119639943142249	1.20260992637127	Down
14141	Kcna3	-1.20413294790763	6.13641610654976	0.000188471921933653	0.00538679051294092	1.20413294790763	Down
12768	Nemp2	-1.20971533936439	5.57489246883025	0.000707160673710247	0.0122880528893173	1.20971533936439	Down
3413	Spata13	-1.21377837836945	6.98303835484803	0.000881479712075139	0.0142374244056676	1.21377837836945	Down
10658	Gemin5	-1.2240921229162	4.81442355935473	0.00050813694005323	0.0101469767984928	1.2240921229162	Down
4885	Lrrc45	-1.22509169261564	5.3361717547041	0.00111612202351369	0.0165629567902103	1.22509169261564	Down
4703	Rad9a	-1.22589778048986	5.88843933994918	0.00023884249637563	0.00624474451680892	1.22589778048986	Down
2929	Pigh	-1.2303436256131	3.55584682611789	0.00234284512571513	0.0260998618024124	1.2303436256131	Down
2275	Cry1	-1.23070316058188	4.55911567061244	0.00396337638622641	0.0364670886948824	1.23070316058188	Down
969	Tep1	-1.23124909871344	4.28928607943945	0.00240756051965349	0.0265263330604691	1.23124909871344	Down
17966	Selenop	-1.23359217953876	7.31005998198273	0.000151090626701217	0.00463382641496353	1.23359217953876	Down
26780	Mir142hg	-1.23461297933957	5.96780592762123	0.0000076379918352349	0.000664434811614302	1.23461297933957	Down
910	Uqcc1	-1.23793831648238	4.88164651701178	0.00600735143422782	0.0466475497066777	1.23793831648238	Down
4008	Kansl2	-1.23894152477406	4.84216321290224	0.000095457485642021	0.00346632892776123	1.23894152477406	Down
3649	Trmu	-1.23988785930072	4.43704616213587	0.0034022305792868	0.0329948028704291	1.23988785930072	Down
1347	Vac14	-1.24009289648162	5.87812892961772	0.00115919419795441	0.016923484192382	1.24009289648162	Down
10125	Arhgap45	-1.24503477661513	8.91647789359725	9.74556510294394E-06	0.000765276701531578	1.24503477661513	Down
222	Gramd1a	-1.24542131509813	8.56445856667491	0.0000475538979538972	0.00217925812352114	1.24542131509813	Down
16947	9430015G10Rik	-1.24585621071588	5.06547842725912	0.0061118617158863	0.047269026623036	1.24585621071588	Down
11067	Nop2	-1.24637577895075	5.42990514305181	0.000849656614522272	0.0139399366161731	1.24637577895075	Down
5841	Sec16a	-1.24717058323482	4.67669013832162	0.00534777657302344	0.0437490973112855	1.24717058323482	Down
15451	Mapk11	-1.24884674025603	5.91986328070027	0.00540321304739019	0.0439771446042553	1.24884674025603	Down
3791	Cep97	-1.25451588881747	5.17903483535025	0.00294738433099578	0.030117678587099	1.25451588881747	Down
8335	Arhgap4	-1.25726266833691	7.21616684059675	0.0000184960042286634	0.00119639943142249	1.25726266833691	Down
16723	Sh2d3c	-1.25752255924684	6.62034433428141	0.0000875302719238379	0.00328046775999188	1.25752255924684	Down
1660	Nfe2l2	-1.26280901155588	5.66554578059366	0.000368628299580627	0.00838970704045539	1.26280901155588	Down
13252	Zfp36	-1.26354692930732	9.58675145287887	1.54368683208691E-06	0.000254549212271339	1.26354692930732	Down
13306	1110034G24Rik	-1.26935531032551	5.63230092032964	0.00113924301996865	0.016813784265236	1.26935531032551	Down
227	Itgb7	-1.2789980019692	8.98814084357485	0.0000232280526014416	0.00140187519249504	1.2789980019692	Down
7594	Zfp638	-1.28009599750259	7.0802225526165	5.53145079075629E-06	0.000553923579557291	1.28009599750259	Down
7927	Tmem126b	-1.28057139717718	4.54202838019409	0.000693212692795932	0.0121502427961329	1.28057139717718	Down
5748	Prkcq	-1.28101627316284	8.35507726690848	0.0000124541003836934	0.000910091800471087	1.28101627316284	Down
1669	Lcorl	-1.28421384876062	4.43113853064396	0.00386208933488336	0.0359336446787943	1.28421384876062	Down
15714	Kcnn4	-1.28506578499649	7.7108427625668	0.0000595687522000921	0.00255653955870808	1.28506578499649	Down
9422	Smyd5	-1.28905868553292	5.31097771777825	0.00148797008927163	0.0196726016918295	1.28905868553292	Down
11425	Camk1d	-1.29111435460089	4.44106766828836	0.00270019574114096	0.0284520235576653	1.29111435460089	Down
17186	Zfp143	-1.29231565369633	5.94445716057564	0.00174581495948092	0.0216529104928647	1.29231565369633	Down
10887	Rcor1	-1.29305030843034	5.88733249765043	0.00111869520400955	0.0165829391041723	1.29305030843034	Down
5764	Ttf1	-1.29402696067949	5.30851267260154	0.000136861570835727	0.00437406991992482	1.29402696067949	Down
9746	Pik3ip1	-1.29419372369514	5.60926375355626	0.0000592119173511058	0.00254931818684586	1.29419372369514	Down
21065	Nxpe3	-1.29600518191838	4.69534312251504	0.0000752830230221176	0.00297588066735675	1.29600518191838	Down
3559	Zscan26	-1.3002537155108	3.63104793839126	0.0029870774094143	0.0304567545685544	1.3002537155108	Down
16147	Tyw1	-1.30031658411139	5.0918045593171	0.0022099635131364	0.0251485662744874	1.30031658411139	Down
15602	H2-T24	-1.30061391781309	4.74695888724446	0.00253027842024158	0.0273654671705967	1.30061391781309	Down
7057	Acap3	-1.30428695736833	4.39686928716492	0.00431020659291082	0.0384073198183747	1.30428695736833	Down
12766	Klhl6	-1.3066379305668	7.90507037070888	2.92840429886481E-06	0.000377039025870032	1.3066379305668	Down
39228	2810454H06Rik	-1.31114006149148	2.22501320652675	0.00630460784908698	0.0481555747820839	1.31114006149148	Down
16106	Trim34a	-1.31255007300419	3.48283348310778	0.00152212207154971	0.0198763822274562	1.31255007300419	Down
4921	Cwf19l1	-1.31630130900915	4.34030678548903	0.00633078389914707	0.0482717808982342	1.31630130900915	Down
1544	Tsen15	-1.3206239389261	4.13920494815102	0.000767168791628056	0.0130457294264399	1.3206239389261	Down
791	Ccdc130	-1.3262533446433	5.30191950808731	0.000696863466573254	0.0121717018147336	1.3262533446433	Down
2507	Btg2	-1.32707949334809	9.12553571072703	1.0251953471618E-08	0.0000138596158982803	1.32707949334809	Down
5002	Dgka	-1.33116053583805	9.51197901493898	1.15131243272058E-06	0.000213213599697938	1.33116053583805	Down
8990	Cdc25a	-1.33501065415966	4.3316739613516	0.00167657938312464	0.0211039820116033	1.33501065415966	Down
3143	Zfp369	-1.34221466756791	4.36402455031557	0.00394616168209665	0.0364389670743406	1.34221466756791	Down
7421	Ptcd1	-1.34605481584688	4.0210474037562	0.00545838902708589	0.0442663234896066	1.34605481584688	Down
39302	Gm10138	-1.36447617236109	2.83538402767731	0.00581831511384206	0.0457338209668088	1.36447617236109	Down
4908	R3hcc1l	-1.38145117110276	5.88381926402838	0.000022657244473496	0.00137974454070807	1.38145117110276	Down
5937	Slc12a6	-1.38657519611133	4.39568413150206	0.0018076026451967	0.0221751181128986	1.38657519611133	Down
1449	Tnfaip8l2	-1.38724371501265	6.86009014769268	1.06027021307662E-07	0.0000440640679652731	1.38724371501265	Down
4700	Frmd8	-1.39083631434988	7.32064631446802	3.80796851200846E-06	0.000453313122834424	1.39083631434988	Down
3573	Rad1	-1.39158495788109	4.32341246030035	0.000578542366380434	0.0109445515060793	1.39158495788109	Down
9810	Gna11	-1.39270125627432	4.48542144091518	0.0057655730407193	0.0454753686916477	1.39270125627432	Down
4132	Slc17a9	-1.39294694232752	5.43203041248329	0.00244096583671262	0.0267635175559756	1.39294694232752	Down
2602	Fam49a	-1.40212962039639	5.74510657416553	0.0000343043710666942	0.00173693180693123	1.40212962039639	Down
11127	Egr1	-1.4056291285292	7.8573472405595	0.00113497968288656	0.0167691697627797	1.4056291285292	Down
35939	Gm26532	-1.40672170314483	4.44510918278324	0.000878855222002123	0.0142374244056676	1.40672170314483	Down
2695	Pecam1	-1.41086811249668	6.82650057131135	4.27182610927507E-07	0.000117858810553652	1.41086811249668	Down
20225	Ptrh2	-1.41701666128462	4.43577089680822	0.00136898277758972	0.018569328082733	1.41701666128462	Down
15287	Nrros	-1.42312218041604	6.09541484564777	0.0000761240650343723	0.00298296010202806	1.42312218041604	Down
10926	Rara	-1.42528582855104	4.31013632882378	0.00435506473694292	0.0386140196824389	1.42528582855104	Down
22562	Slfn1	-1.42617585175807	7.38064406754105	6.03317547095611E-06	0.000575654972280601	1.42617585175807	Down
2999	Fos	-1.4275001390303	10.4434005783473	0.0000895389851487721	0.00331294722309389	1.4275001390303	Down
6821	Trit1	-1.4280410496116	4.91731451160086	0.000357282122728462	0.00820050427362662	1.4280410496116	Down
21542	Trbj1-6	-1.43047942348225	3.48108574370359	0.00322074182146245	0.0318522867353015	1.43047942348225	Down
8181	Slc9a9	-1.43609432308463	6.94193256695593	0.000178856920199779	0.00517765889546213	1.43609432308463	Down
726	Arhgef18	-1.43771206887639	4.93055076498845	0.000117239367211263	0.00397232833415807	1.43771206887639	Down
5836	Brd3	-1.43943034368315	4.6181017725054	0.00202389759295854	0.023771565212169	1.43943034368315	Down
2984	Numb	-1.44168232392556	4.50480259233098	0.000887086159828649	0.0143078597729112	1.44168232392556	Down
1158	Scrn3	-1.44269774867706	4.60670452100922	0.00265723115304469	0.0281510997061295	1.44269774867706	Down
14713	Tmc8	-1.44455690745461	4.6918625357246	0.000195125280720547	0.00543896633002285	1.44455690745461	Down
666	Dnaja3	-1.45387682242173	5.50739218318291	0.000411206553660496	0.00898077770425889	1.45387682242173	Down
3847	Zbtb20	-1.45456830043389	7.02924339458603	3.82135840341467E-07	0.000109916902671836	1.45456830043389	Down
6482	Pear1	-1.45864444151809	5.83635066856231	0.000769092647927821	0.0130607716583607	1.45864444151809	Down
1914	Cep95	-1.46283677773152	4.75763323557759	0.00235912240634748	0.0262210084862309	1.46283677773152	Down
8426	Kat6a	-1.46517800905684	6.11951145454864	0.000039313865104678	0.00189140264181545	1.46517800905684	Down
3044	Zkscan3	-1.46853013890583	6.03642655301834	0.0000574642382470684	0.00250017520638961	1.46853013890583	Down
19599	Marcks	-1.48685582548502	2.32503799642912	0.00621213500254053	0.0477169619882644	1.48685582548502	Down
10378	Card11	-1.48747267066545	5.48100045676416	0.00356278855307678	0.0340505543570525	1.48747267066545	Down
19400	B630019A10Rik	-1.48770828163852	3.2524599619357	0.00446003090573604	0.0390765766783185	1.48770828163852	Down
9230	Micall1	-1.49206667491008	3.11507415572597	0.00581863836547903	0.0457338209668088	1.49206667491008	Down
12174	Prkd2	-1.51735021589143	6.73469991906562	0.0000242217355277703	0.00142992857030536	1.51735021589143	Down
190	Luzp1	-1.52531930785032	3.90955068173508	0.000843668434122023	0.01390539706577	1.52531930785032	Down
11014	Mylip	-1.53172406626502	4.09862335315805	0.00396528000454746	0.0364670886948824	1.53172406626502	Down
135	Tcf7	-1.53385539448771	9.13547263462181	0.0000201252710570686	0.0012654583228861	1.53385539448771	Down
5461	Mterf4	-1.53897789341653	3.91308674859575	0.00556879876550009	0.0447058138425153	1.53897789341653	Down
19106	Fbxl12	-1.54676977749907	4.527490614259	0.00143399333815442	0.0191373701268604	1.54676977749907	Down
1497	Pkd2l2	-1.55757034178404	2.69086565083564	0.00342177663165735	0.0330657600310048	1.55757034178404	Down
2755	Sec14l1	-1.56314887568638	4.5169608990564	0.00199729025705804	0.0236232432066208	1.56314887568638	Down
21725	Traj20	-1.5666676153824	1.90068560963957	0.00373290816955493	0.0349966612650576	1.5666676153824	Down
14210	A630023P12Rik	-1.57253463087303	7.44347492479621	9.07811318707992E-06	0.000730517929619842	1.57253463087303	Down
777	Apba3	-1.57746116260168	4.79615012474207	0.00184177702494496	0.0223986790243169	1.57746116260168	Down
1959	Phf23	-1.60186744097006	4.51615221107676	0.00395514706358841	0.0364389670743406	1.60186744097006	Down
13157	Rin3	-1.60440961619	5.86333147253893	0.000472570117983788	0.00973883448936407	1.60440961619	Down
16855	Tor4a	-1.60753332335424	5.80930745308608	0.00189085841084524	0.022803313877089	1.60753332335424	Down
634	Dnase2a	-1.611712282499	3.22081847775461	0.00441172508332054	0.0388294996102932	1.611712282499	Down
5050	Usp33	-1.61402118905916	4.65077820292851	0.000307414747389001	0.00741283517676238	1.61402118905916	Down
15575	Dusp7	-1.61426500494559	4.1988782525232	0.000880371156308087	0.0142374244056676	1.61426500494559	Down
7914	Fbxo17	-1.61446306239192	4.28632304205354	0.00213956650770557	0.0245750209156089	1.61446306239192	Down
22636	Tgtp1	-1.61642446147943	3.47795994998295	0.00641727057309561	0.048602286205983	1.61642446147943	Down
21543	Trbj1-7	-1.61738677088555	3.78130572528058	0.00180572571673273	0.022173509450807	1.61738677088555	Down
45647	Gm44148	-1.62048318774872	1.20949956971281	0.0060638419295758	0.0469782687942322	1.62048318774872	Down
38588	Gm20324	-1.62738233736492	3.114709824442	0.00510934249102973	0.04258520415304	1.62738233736492	Down
15998	Kbtbd11	-1.63646389589505	3.78503993687117	0.000722152440572605	0.0124843719234029	1.63646389589505	Down
11633	Ncoa7	-1.64148858726829	5.68741293813735	0.00124354347261585	0.0175852136049098	1.64148858726829	Down
11646	Trp53rka	-1.64276685145053	4.21484100496639	0.000889143821602747	0.0143099230050566	1.64276685145053	Down
1926	Gid4	-1.64287019575829	3.7807986407233	0.00506366148422976	0.0423611631220929	1.64287019575829	Down
3122	Aaed1	-1.64439103506186	3.56381314995894	0.00288648624262667	0.0297548458399313	1.64439103506186	Down
3493	Rnf219	-1.64843259668646	3.84233418876104	0.00570903767980271	0.0452141068501774	1.64843259668646	Down
5584	Efcab2	-1.65230194541506	2.37797066838764	0.00667065275417502	0.0498235108197194	1.65230194541506	Down
36188	6430590A07Rik	-1.65984012009434	3.10479379109419	0.00282771187091295	0.0293834256593944	1.65984012009434	Down
11174	Osbpl7	-1.66743274924533	4.07256330955286	0.0023735351207256	0.0262799519222682	1.66743274924533	Down
5421	Dnajb2	-1.67077765956422	4.13531438402191	0.00519990066386383	0.0430480447487906	1.67077765956422	Down
1745	Cmah	-1.67392835548667	5.98839654085856	0.000073870746334518	0.00293723123440103	1.67392835548667	Down
7689	Rad52	-1.67860574559284	4.50254212180193	0.0000732687314405484	0.00293053248622714	1.67860574559284	Down
10218	Ripor2	-1.67929271944977	7.74865030977891	5.62413865361786E-08	0.0000292433578685615	1.67929271944977	Down
6048	Cdc25b	-1.68493449277836	6.28845074766427	0.00104788471795338	0.0158637777178183	1.68493449277836	Down
4377	Fkbp5	-1.68798532061513	5.3167574546285	0.000248633509615108	0.00636371722386198	1.68798532061513	Down
35988	A430046D13Rik	-1.69085070456586	2.92829837517922	0.000609868299333146	0.0112620013204058	1.69085070456586	Down
9423	Lrrc24	-1.69684679644978	2.73966051787887	0.00248658956496764	0.0270879970417385	1.69684679644978	Down
6463	Zbtb7b	-1.70079629016677	4.25683020697533	0.000312946521204877	0.00748489872971545	1.70079629016677	Down
8384	Erlin2	-1.70305273239464	3.75501353990581	0.00327615365871032	0.032164358251347	1.70305273239464	Down
31994	Neat1	-1.70611689774225	6.4347958761623	2.83578183952801E-06	0.000372203249403681	1.70611689774225	Down
9353	Lpar6	-1.72452766021892	5.46169799485908	0.0000312386308872312	0.0016373041405351	1.72452766021892	Down
26978	4933421O10Rik	-1.74191231159581	1.72855445804528	0.00476815669514488	0.0408496263381899	1.74191231159581	Down
11698	Rere	-1.76142960969837	4.0288717347498	0.0000982523523565489	0.00352327201991561	1.76142960969837	Down
3138	B4galt7	-1.77035157963269	4.51040555787623	0.000233075986317535	0.00614221103124124	1.77035157963269	Down
6647	Ugcg	-1.77603938934071	5.93226479469997	0.0000100077793933355	0.000777558446083345	1.77603938934071	Down
4277	Ehd3	-1.78148204538058	7.01123389458278	0.0000497813982057228	0.00225219727248065	1.78148204538058	Down
13598	Stard5	-1.78247149325651	6.14204515832663	1.86596780818672E-06	0.000296776691751486	1.78247149325651	Down
5188	Ly96	-1.79869348440497	4.41622024096267	0.000119790476665683	0.00403488164718115	1.79869348440497	Down
10606	Aff3	-1.79980359997466	4.80431101342257	0.00265889324731549	0.0281510997061295	1.79980359997466	Down
305	Il16	-1.80467586056838	7.80859149554119	3.88746863655986E-08	0.0000228498645641969	1.80467586056838	Down
9575	Cipc	-1.80545117981534	3.92746061910118	0.00241943270565459	0.0266089334485361	1.80545117981534	Down
13422	Tnfrsf26	-1.81330602637528	5.51945878419883	0.000120279407042977	0.00403488164718115	1.81330602637528	Down
2611	Trib2	-1.81419204294981	5.98872832139187	1.94282958224491E-06	0.00029678694826375	1.81419204294981	Down
12641	Sh2b3	-1.82460011575681	4.66803150683081	0.000313370270065755	0.00748489872971545	1.82460011575681	Down
1177	Pou2f2	-1.82857498791903	4.88337599416773	7.88222411709943E-06	0.000674478665815292	1.82857498791903	Down
28058	Ftx	-1.83339232171606	3.14835352795067	0.00572489192827408	0.0452866085303319	1.83339232171606	Down
16370	Sphk2	-1.83695193205543	3.67076620297565	0.00281047158734275	0.0292267426071436	1.83695193205543	Down
9198	Rasgrp2	-1.84945513963	6.13774866715199	3.74697667100649E-06	0.000452280157279792	1.84945513963	Down
4791	AI846148	-1.85121146709452	2.84461157491126	0.00135911512111707	0.0185609948221871	1.85121146709452	Down
19647	9930111J21Rik1	-1.85160674713277	4.08625238478821	0.000997008040537981	0.0153859663804739	1.85160674713277	Down
49052	A830035O19Rik	-1.8565102290597	2.19159678090547	0.00660378983989189	0.0495008606130777	1.8565102290597	Down
178	Icam2	-1.86360528155534	5.94437324154956	2.52424334995979E-06	0.00033787372126838	1.86360528155534	Down
7215	Cdc7	-1.87196165211852	4.59553022598375	0.000166593005475587	0.00490669028545636	1.87196165211852	Down
27250	Snhg17	-1.89598358220779	4.85710371074377	0.0000714793524692924	0.00290783908372549	1.89598358220779	Down
4397	Thada	-1.89955161573768	5.58900339591326	0.0000968999961153414	0.00349330945995547	1.89955161573768	Down
15836	Txk	-1.90646646756122	5.91884142269681	0.000878382159713541	0.0142374244056676	1.90646646756122	Down
20865	A430078G23Rik	-1.90944922744869	4.04244722334871	0.00216847483584477	0.0248227022064229	1.90944922744869	Down
20730	AW146154	-1.92705924270593	3.8769050242096	0.00656469925432316	0.0493231449304326	1.92705924270593	Down
21	Axin2	-1.93713179285278	2.13114912941942	0.00309602845022589	0.0310498580256705	1.93713179285278	Down
10682	Slc9a7	-1.9433082071607	4.34278298555543	0.000740267484273006	0.0126840001519477	1.9433082071607	Down
46022	4930417O13Rik	-1.9484604601699	4.19537399046556	0.000164103686927042	0.00485452460299054	1.9484604601699	Down
12954	D830025C05Rik	-1.95898074280927	2.33655682125776	0.000797759049064352	0.0133807749184876	1.95898074280927	Down
9908	Dhx57	-1.96996211573158	3.60932285344003	0.00640409371492111	0.048602286205983	1.96996211573158	Down
19624	Slfn9	-1.97571098180807	3.77531072953831	0.00036335421359773	0.00831160056382424	1.97571098180807	Down
48099	Gm45552	-1.98160205375971	3.8745979432526	0.000977990046757501	0.0152145540185439	1.98160205375971	Down
13922	Neurl3	-1.99603106174364	5.90068849672011	0.00013279523569142	0.00429487749117778	1.99603106174364	Down
8812	Lysmd2	-2.01148602787305	4.32594719885424	0.00138015840730064	0.0186583615082973	2.01148602787305	Down
13735	Fam43a	-2.01813765869669	4.48186765645007	0.00046156926194708	0.00957048290224322	2.01813765869669	Down
16585	Hist1h2bg	-2.03369718803236	2.47847005720385	0.00122694934482279	0.0175154468771482	2.03369718803236	Down
1691	Celsr1	-2.04037334648672	2.63418224603109	0.00518786435718968	0.0429747170617937	2.04037334648672	Down
36047	Gm26669	-2.04230194791296	1.57563072838084	0.00293989642318057	0.0300692084814396	2.04230194791296	Down
10664	Ldlrap1	-2.04426772951246	5.68278302095859	3.64893226374733E-06	0.000444413651113515	2.04426772951246	Down
15438	Lins1	-2.05293500638149	3.18581407468198	0.00476280544044204	0.0408296555163829	2.05293500638149	Down
4236	Nfya	-2.05517496494964	2.64578117879631	0.00663801259354538	0.0496620322369341	2.05517496494964	Down
19646	9930111J21Rik2	-2.05527927968992	5.69860527492272	8.85179791620199E-06	0.000717283413643745	2.05527927968992	Down
20150	Zhx2	-2.06955326329933	2.43557658577537	0.00220545377686894	0.0251417877311951	2.06955326329933	Down
3859	St3gal6	-2.07079148234942	5.4391310022365	0.00151920555907531	0.0198763822274562	2.07079148234942	Down
13360	AI467606	-2.09175823362343	6.00478615244606	6.08997757998868E-06	0.000575654972280601	2.09175823362343	Down
2420	Papolg	-2.09741830855935	5.26866125497152	0.00114070666900092	0.0168170266719993	2.09741830855935	Down
9328	Fntb	-2.10646284863347	2.68969718761402	0.00640083909360388	0.048602286205983	2.10646284863347	Down
7070	Fam213b	-2.11003321430359	3.77488107764057	0.00016362459942935	0.00485452460299054	2.11003321430359	Down
11905	Mterf1a	-2.11420018699704	2.4627520923459	0.00485814851079872	0.0412545915310854	2.11420018699704	Down
8373	Rasa3	-2.12050068997203	7.19119269768901	0.0000032643162145645	0.000412432625277546	2.12050068997203	Down
12849	Filip1l	-2.14018351620002	5.4406862812384	0.00114483664104702	0.016841182318079	2.14018351620002	Down
12347	Coro2b	-2.15769590833056	3.61132164311827	0.000241412910800196	0.00627627142520741	2.15769590833056	Down
13154	Zfp507	-2.16163518537127	3.32718166063145	0.00447470284497753	0.0391290477110292	2.16163518537127	Down
46198	Prkcz2	-2.17533003142753	1.77583011310407	0.00169715244002113	0.0213034390312401	2.17533003142753	Down
7679	Klrb1f	-2.17740976889853	5.61320670722148	0.00656717663102143	0.0493231449304326	2.17740976889853	Down
19193	B3galt4	-2.17868568265513	3.22870903243853	0.00100746706654543	0.0155124684198493	2.17868568265513	Down
21315	Zfp652	-2.19086752862713	2.98845427254393	0.000666543164329239	0.011856575050746	2.19086752862713	Down
12225	Rgl2	-2.21781880990231	5.07253685833947	0.00102158455539475	0.0156568754484071	2.21781880990231	Down
16700	Rsl1	-2.24505506243751	1.67452768844852	0.00650947084525745	0.049025925547095	2.24505506243751	Down
53303	NA	-2.28538309031266	6.69477350993431	6.13044674244379E-06	0.000575654972280601	2.28538309031266	Down
9891	Dpp4	-2.29667111538188	6.23022299483362	0.000035390541210069	0.00177860493166886	2.29667111538188	Down
4346	Pot1b	-2.30809344451453	2.22644166944695	0.00447929101315342	0.0391438495196	2.30809344451453	Down
2771	Rflnb	-2.30812630524134	6.20862968131997	1.17966056023877E-07	0.0000458897741050917	2.30812630524134	Down
36334	Gm6225	-2.31049670700937	0.661772465865251	0.00508817931668068	0.0424349760531808	2.31049670700937	Down
15718	Rhob	-2.31380359526967	4.39371551841566	0.000138819743409445	0.00441577437918186	2.31380359526967	Down
10962	Nod1	-2.31903610264457	4.59098402011068	0.00157151050242951	0.020349856783855	2.31903610264457	Down
933	Ankrd13d	-2.33486780962665	2.56222105103597	0.00517675389036283	0.0429627637811772	2.33486780962665	Down
36234	Mirt1	-2.34682595897072	3.80932689177707	0.000123427040533202	0.00408973078668714	2.34682595897072	Down
13339	S1pr1	-2.38179222356002	7.98994659517076	4.35128270653178E-08	0.0000245104128790013	2.38179222356002	Down
18250	Gm23444	-2.38882009278457	0.182619074087564	0.00435838057913244	0.0386140196824389	2.38882009278457	Down
27745	Gm13572	-2.41202071040418	1.2164143651376	0.00389770726783996	0.0361262776347062	2.41202071040418	Down
10753	Bcdin3d	-2.41231828726373	2.67203612750577	0.00212213296798195	0.024476090224686	2.41231828726373	Down
12758	Sbk1	-2.41248499032482	2.89879559611184	0.00319587953034743	0.0317218027685514	2.41248499032482	Down
859	Igf1r	-2.42230743711873	3.98698405908122	0.0000220587900928907	0.00135551265120813	2.42230743711873	Down
15899	Klf2	-2.42501658360912	8.24874723560209	6.74223478361319E-11	9.11482720396667E-07	2.42501658360912	Down
15009	Gpr183	-2.42538433611691	8.82721469272916	0.0000023582639965287	0.000331531917233469	2.42538433611691	Down
10382	Slc38a7	-2.43281755551464	2.80812209545423	0.00351847789209505	0.0337474354904849	2.43281755551464	Down
6993	Espn	-2.43585531674196	3.89412715148699	0.000271586691416455	0.00679151429083714	2.43585531674196	Down
12393	Card6	-2.43660694607607	3.48909938878999	0.00142406837012353	0.0190425126564787	2.43660694607607	Down
9617	Arhgap27	-2.45140510446548	4.82632496227274	0.0000792627393027519	0.00308804891248963	2.45140510446548	Down
29122	Gm11712	-2.46107885653521	0.778617876366217	0.00359076702127388	0.0341375382282712	2.46107885653521	Down
5015	Tepsin	-2.46823136674016	3.8523251321739	0.000762643649963651	0.0129851127252627	2.46823136674016	Down
14944	Gdpgp1	-2.47068584079992	3.47320143740261	0.000246307141775127	0.00633077610775462	2.47068584079992	Down
32954	Gm25082	-2.47921983490674	-1.28168748951498	0.00352887010933617	0.0337681408367961	2.47921983490674	Down
36363	4833407H14Rik	-2.49544959643916	2.76147267356096	0.00492624300341153	0.0415717098396508	2.49544959643916	Down
7408	Oas1b	-2.51069480519655	3.14621125384716	0.000251640107240937	0.00641872190526459	2.51069480519655	Down
48387	Gm45778	-2.51134756001388	3.5287303805307	0.000953969355141899	0.0149961764094922	2.51134756001388	Down
13249	Scml4	-2.52464204958116	4.73677137444647	0.000029783136628714	0.0016373041405351	2.52464204958116	Down
35706	1110036E04Rik	-2.56143114032573	-0.827821168474039	0.00125243868101839	0.0176637343266003	2.56143114032573	Down
7308	Bcl7a	-2.56168933788257	1.18174936420228	0.00209001171979411	0.0242948137918285	2.56168933788257	Down
31650	2010016I18Rik	-2.59376457245394	3.71251518259848	0.0000109093042001632	0.000814822560674067	2.59376457245394	Down
17699	Bcl9l	-2.60115167541311	3.30212499682222	0.000694736125557419	0.0121502427961329	2.60115167541311	Down
16910	Dbp	-2.61094012023678	2.88451461843179	0.000412755021800707	0.00900005667697379	2.61094012023678	Down
51218	Gm19605	-2.61153839226809	3.0282144629865	0.000853602778448574	0.0139464242891131	2.61153839226809	Down
35926	Gm26686	-2.61163733886348	1.67135595282183	0.00350352233717516	0.0336392886905334	2.61163733886348	Down
6377	Dennd2d	-2.6315004885796	8.81723766114548	2.61568289722539E-09	5.89356951459834E-06	2.6315004885796	Down
10559	Zfp113	-2.63659484299417	2.51645541969462	0.00616230809330684	0.0474961477271466	2.63659484299417	Down
30757	1700023H06Rik	-2.65806337203702	1.48412809254595	0.00240135704116627	0.0264795643063025	2.65806337203702	Down
19246	Tuba3a	-2.67630428156912	-0.525934809426169	0.00370789193791514	0.0348588255275903	2.67630428156912	Down
8636	Ces2d-ps	-2.67737261103908	0.159863077479763	0.00136972089037996	0.018569328082733	2.67737261103908	Down
20108	Tut1	-2.70327890806044	3.78837798940199	0.000425481508188536	0.00911582331093631	2.70327890806044	Down
17241	Zfp873	-2.72105111932799	3.66432436828185	0.000197618411145474	0.00548583839892333	2.72105111932799	Down
15629	Gm12474	-2.7372869651606	0.552134970390514	0.00505087324900495	0.0422897012037789	2.7372869651606	Down
21523	Trbv13-1	-2.73903703902287	5.35245935543498	0.00453639656091313	0.039515170816356	2.73903703902287	Down
9228	Calhm2	-2.74146070167564	3.24205779120873	0.0034675932747627	0.033341673884436	2.74146070167564	Down
25941	Gm13369	-2.77096363122204	0.410853986632427	0.00338937699863134	0.0329410407221402	2.77096363122204	Down
15462	Mterf1b	-2.79062437937401	1.16415595674345	0.0024852987529163	0.0270879970417385	2.79062437937401	Down
8510	Smad1	-2.80037669805695	4.06058743200037	0.00343331905358949	0.0331536002039116	2.80037669805695	Down
18853	Gm26316	-2.8169803225017	-1.72057755306434	0.000931029827814364	0.0147556767200731	2.8169803225017	Down
13845	Tefm	-2.85376288496137	2.73876607884595	0.00463852571318853	0.0400435690399717	2.85376288496137	Down
16988	Atp8b4	-2.85441185950703	4.49373327169377	0.0000173349746448973	0.00115444099617915	2.85441185950703	Down
11191	Ift172	-2.87076934407431	-0.332789221540856	0.00460274941607376	0.0399131297985254	2.87076934407431	Down
13767	Rbm12b1	-2.87949804717465	2.68460975361234	0.000581805661931093	0.0109546389187276	2.87949804717465	Down
38983	Gm5511	-2.88259776193344	1.23295198364694	0.00224104676801006	0.0253953992093278	2.88259776193344	Down
44362	4930580E04Rik	-2.88283241721093	1.25539332610498	0.00260219939494198	0.0277437962304579	2.88283241721093	Down
1369	Zfp790	-2.88807567636288	3.82493686536954	1.97298495012411E-06	0.00029678694826375	2.88807567636288	Down
17624	Zfp780b	-2.90326381564358	2.22916966332355	0.000443567658700034	0.00934048470088125	2.90326381564358	Down
17335	Ces2c	-2.90354933393929	3.22790259983585	0.000278436187343463	0.0069067501223785	2.90354933393929	Down
1162	Relt	-2.90666282175081	3.7325149373043	0.00331059709110371	0.0324789274852185	2.90666282175081	Down
7918	Zfp626	-2.90741093710785	1.27870032073088	0.00144681855057211	0.019270482744024	2.90741093710785	Down
1418	Gfod2	-2.91191592826406	2.03392422789092	0.00614282164076572	0.0474043570895353	2.91191592826406	Down
4780	Esrra	-2.92082642001863	0.156050611709846	0.00131864171725651	0.0182302358167196	2.92082642001863	Down
13629	Fut10	-2.95003433863736	2.77117389576089	0.00452800657304816	0.0394929812006697	2.95003433863736	Down
21539	Trbj1-3	-2.95282354368916	1.85894321156242	0.00418815486951925	0.0376711753130352	2.95282354368916	Down
6111	Mgme1	-2.96980356896909	3.1310759457766	0.00293465363437973	0.0300557443054391	2.96980356896909	Down
15357	Jun	-2.96998349601724	8.28918096048914	4.75126265757469E-06	0.000513858558942018	2.96998349601724	Down
48741	Olfr156	-2.9718312122519	-0.487578788630316	0.00277774300677724	0.0290427747166446	2.9718312122519	Down
26849	Gm15585	-3.00055606202265	-1.42125195680065	0.00424741782684685	0.0380774811678664	3.00055606202265	Down
13734	Zfp526	-3.00284462602306	-1.031544545056	0.00356511077264855	0.0340505543570525	3.00284462602306	Down
5807	Miga2	-3.02128893219317	2.60344805752308	0.000998113212195843	0.0153859663804739	3.02128893219317	Down
1109	Gtpbp3	-3.02586720045715	3.17576533049086	0.00194464895552143	0.023224124761214	3.02586720045715	Down
44708	Gm36266	-3.02675092779623	0.453705117576782	0.000586903100601252	0.011004636639429	3.02675092779623	Down
2799	Nr1d1	-3.03061707063597	4.00352166815054	0.00129823205358318	0.0180936073529804	3.03061707063597	Down
10267	Prickle1	-3.03318491360033	3.56645407304721	0.00178862774420299	0.0220624621112046	3.03318491360033	Down
42871	Gm43058	-3.04128898475819	1.86118839060267	0.000967697521647717	0.015108144061934	3.04128898475819	Down
27433	Gm11346	-3.07678677841577	5.41956305337481	2.37877032115145E-06	0.000331531917233469	3.07678677841577	Down
13516	Thtpa	-3.10280868717892	0.703065164298707	0.00419811431875504	0.0377237292711419	3.10280868717892	Down
2434	Nsg2	-3.10471623619229	2.94321737861681	0.000596531081104284	0.0111081317981389	3.10471623619229	Down
8748	Pou2af1	-3.12729389547583	3.12883304051407	0.00631553252821083	0.048182666054674	3.12729389547583	Down
16312	Ebf1	-3.14309272833696	-1.33469215000471	0.00587225530011768	0.0459415621541036	3.14309272833696	Down
10288	Znrd1as	-3.17758359549609	1.66392837267021	0.00318891390607711	0.0316759199825543	3.17758359549609	Down
2793	Cacnb1	-3.20759988643643	1.04822640688658	0.00595079031832029	0.0464484609199607	3.20759988643643	Down
21537	Trbj1-1	-3.22870542436958	1.93378482390262	0.00016638118252422	0.00490669028545636	3.22870542436958	Down
11167	Fchsd1	-3.25348132323534	2.52985648310455	0.00266282988543495	0.0281680729430322	3.25348132323534	Down
229	Rarg	-3.25443001164368	3.40889258813836	0.00136792936784478	0.018569328082733	3.25443001164368	Down
3036	Gpr137b	-3.26683252343828	0.632002775735721	0.00337892632471003	0.0329313574471086	3.26683252343828	Down
5760	Fam129b	-3.26811681813654	0.197657816491053	0.00193612986972103	0.0232191503816519	3.26811681813654	Down
10187	Gramd4	-3.2774071483848	4.47955828047865	0.000391622285769805	0.00870779881796381	3.2774071483848	Down
4961	Fam120c	-3.33846003319739	0.237615275591923	0.000383319792235425	0.00860813998543306	3.33846003319739	Down
35785	Gm6297	-3.35009988124119	0.282252428514663	0.00480504972099998	0.0409838909641632	3.35009988124119	Down
28475	Gm15708	-3.35454457032052	0.149606192725015	0.00436616146065861	0.0386296706718873	3.35454457032052	Down
40532	Snrpn	-3.4103826431063	-0.965177653628733	0.00322381027204214	0.0318522867353015	3.4103826431063	Down
4624	Ms4a4d	-3.4199457382978	-0.152693706568991	0.00415808110749496	0.0374690722280545	3.4199457382978	Down
9849	Tbxa2r	-3.4271684572556	3.41176731445447	0.00077917653222589	0.0131835889100899	3.4271684572556	Down
4186	Slc25a27	-3.4373836464841	-1.09452456039781	0.00620342220453626	0.0477042461792524	3.4373836464841	Down
16573	Ube2e2	-3.43941646287646	0.404255542069366	0.00597635177327961	0.0465153116855309	3.43941646287646	Down
52391	NA	-3.4522105698723	-0.371100978913759	0.000950740335685672	0.0149628155973627	3.4522105698723	Down
41110	Gm37137	-3.46826997231166	-0.999008299118185	0.00223968112989742	0.0253953992093278	3.46826997231166	Down
14121	Cxcr5	-3.46984609906682	4.51396180559802	0.00507589053772835	0.0423948316472814	3.46984609906682	Down
52401	NA	-3.47109490737842	0.285377207214026	0.000489197926513398	0.00988518996043999	3.47109490737842	Down
9098	1700025G04Rik	-3.49404754787478	0.327281283791769	0.00302632626821186	0.0306693439429956	3.49404754787478	Down
15319	Nav2	-3.49900525886051	3.02523350168182	0.000530625447179406	0.0103821325381214	3.49900525886051	Down
52518	NA	-3.49942082701737	2.10674620473435	0.00163088252896648	0.0207022543747397	3.49942082701737	Down
6028	Ubox5	-3.53576150611315	2.76435808918674	0.00312520353516419	0.0312497238105656	3.53576150611315	Down
22564	Zfp566	-3.54469532149086	2.11418265374799	0.000211075036031566	0.00576469376183988	3.54469532149086	Down
42180	Gm37772	-3.56936090760483	-1.45157520990851	0.00571951773611627	0.0452705856408407	3.56936090760483	Down
95	Itga5	-3.62657668766446	-1.25149107781535	0.00394513039836722	0.0364389670743406	3.62657668766446	Down
30697	Matr3-ps2	-3.62791987450184	-1.56766351746351	0.00399803160572782	0.036618827424007	3.62791987450184	Down
41507	Gm37802	-3.65247256068694	-0.0614494062265215	0.00546632077172853	0.0442775257717184	3.65247256068694	Down
8675	Adat1	-3.65367240021136	1.73979718047989	0.0012207969894292	0.0174733117453664	3.65367240021136	Down
11644	Ralyl	-3.67162535034079	-1.37505922550807	0.00541950182841351	0.0440566718089731	3.67162535034079	Down
41937	Gm36932	-3.70581494854819	0.870918825594769	0.0000795434597583678	0.00309008055308441	3.70581494854819	Down
5604	Ifi202b	-3.71005254176116	3.08220236693493	0.0000431446238442064	0.00200437171735335	3.71005254176116	Down
19943	Il1rl2	-3.71163543149867	1.19610199083371	0.00167169792706558	0.0210817950335816	3.71163543149867	Down
19983	1700029J07Rik	-3.714987300299	0.479163823997947	0.00359359442561837	0.0341404097258853	3.714987300299	Down
22696	Mef2b	-3.72460640544604	-0.463602986084003	0.00206839661900141	0.0241891469656402	3.72460640544604	Down
7407	Dtx1	-3.72794119830903	5.78132513418879	0.0000228323516917007	0.00138417292609911	3.72794119830903	Down
7149	Klf3	-3.72837099739383	6.41906546362012	2.03755106698145E-08	0.0000156707008766091	3.72837099739383	Down
9241	Gas7	-3.74350350875511	0.0778917763019694	0.00128055418257406	0.0179640593056843	3.74350350875511	Down
27742	Gm15411	-3.7652610007839	1.92511931900446	0.0007277367095902	0.0125488170624361	3.7652610007839	Down
31563	Hist2h4	-3.77680889194073	2.95524299198635	0.000410403753520033	0.00898077770425889	3.77680889194073	Down
47531	Gm38414	-3.81912998996482	-1.35898983828741	0.00157712645393644	0.0203835301441364	3.81912998996482	Down
45277	Gm43372	-3.83053819161342	-0.428773390031133	0.00250968203855574	0.027186211121182	3.83053819161342	Down
33967	Gm3604	-3.86041679200883	0.292803671087689	0.00299813696604479	0.0304874226021255	3.86041679200883	Down
5632	Sell	-3.89374698263362	5.54945542925128	0.0028563479965642	0.0296127059551774	3.89374698263362	Down
41679	Gm37409	-3.90122817962243	-0.405573030861174	0.00177803933973267	0.021951884779768	3.90122817962243	Down
8352	Plp1	-3.91265050247135	-0.381791570846649	0.00272573363819407	0.0286417955925146	3.91265050247135	Down
50181	1300014J16Rik	-3.91997747680471	1.55880566682033	0.0000424884071938309	0.00198069233397724	3.91997747680471	Down
49746	Gm30906	-3.92241343315943	-0.532232915502334	0.000094662119070171	0.00344942638196669	3.92241343315943	Down
1239	Nav1	-3.93731673941112	0.0606445359901318	0.00410030036635095	0.0373247149799429	3.93731673941112	Down
3490	Spry2	-3.94469644513935	-0.519156404732989	0.0000627617940750979	0.0026514896690664	3.94469644513935	Down
3059	Gcnt2	-3.95103384273074	1.67823843116687	0.00230300122021133	0.0258375713660058	3.95103384273074	Down
6268	Pld1	-3.98276994304591	-1.11819387695511	0.000944288527518864	0.0149308030450614	3.98276994304591	Down
19062	Pilrb1	-4.00349867448411	-1.09098020443376	0.00123232195007301	0.0175365899400389	4.00349867448411	Down
21538	Trbj1-2	-4.05016574313595	1.5094611363597	0.000116530903743319	0.00395824444147218	4.05016574313595	Down
9878	Cebpa	-4.05728862939009	0.393319454089307	0.0000206988487577739	0.00128952873896933	4.05728862939009	Down
8940	Rbpms2	-4.07621038505594	-0.0604904759100372	0.00619420064817108	0.0476604431204467	4.07621038505594	Down
13395	Rtn4rl1	-4.09583451575978	3.40713886673767	0.000028687883391917	0.00159601438508365	4.09583451575978	Down
2265	Fgd6	-4.1400770643881	2.71531524868265	0.000975653214948843	0.0151956864203841	4.1400770643881	Down
12706	Hebp1	-4.14167682322038	-0.0793620965476202	0.00642374451951379	0.0486077705775931	4.14167682322038	Down
36828	A330093E20Rik	-4.16005556501369	-1.24793780934584	0.00196743115081089	0.0234340984386012	4.16005556501369	Down
5095	Chid1	-4.16015608169902	3.15593581087749	0.00115619871523509	0.0169162883455229	4.16015608169902	Down
10184	Cerk	-4.1812757861995	1.50110049923414	0.00105779649707589	0.015920788063375	4.1812757861995	Down
41789	Gm37949	-4.19395067290812	-1.33278220477917	0.000157110033485877	0.00471993453932349	4.19395067290812	Down
16167	BC043934	-4.22252300723631	1.49746626303184	0.000160203303839943	0.00478098998810637	4.22252300723631	Down
5342	Il1r1	-4.229470841665	0.595458775418751	0.00264339941915898	0.0280723619384212	4.229470841665	Down
6590	Lmo4	-4.233933301227	2.68917478229664	0.00369523808488951	0.0348276293999305	4.233933301227	Down
5627	Atp1b1	-4.24609066754885	0.906246515272082	0.00333074082230542	0.0326061920028855	4.24609066754885	Down
2893	Sptb	-4.24877510163525	-0.504875293928191	0.000654536792301438	0.0118297899667422	4.24877510163525	Down
4868	Hdgfl3	-4.25134700212239	-0.689812360474354	0.00184463336144264	0.0224057487990504	4.25134700212239	Down
16331	Prss2	-4.27872513199819	-0.426605976529284	0.00518086592899353	0.0429694027570942	4.27872513199819	Down
10128	Dok3	-4.30086981237101	0.0175233483141108	0.00576170942117712	0.045471424206009	4.30086981237101	Down
19522	Zfp72	-4.32341604684177	-1.35822444802498	0.00585393029805047	0.0458431800194542	4.32341604684177	Down
3740	Hes1	-4.33022306294341	1.14692094565973	0.000586683792822199	0.011004636639429	4.33022306294341	Down
15377	Gm9889	-4.36035503006217	1.43380641518634	0.000821149317275061	0.0136881844885839	4.36035503006217	Down
17077	Tnfrsf19	-4.37534076609658	2.2791213335282	0.000130728581685183	0.00424836465337017	4.37534076609658	Down
125	Icosl	-4.38904992498931	0.809073704063414	0.00596690724031763	0.0465153116855309	4.38904992498931	Down
4315	Prss30	-4.39078025563973	-0.550788059023903	0.00545397965438168	0.0442583110628082	4.39078025563973	Down
42678	Gm43010	-4.39401623892865	-1.27483667858688	0.000482543886989897	0.00986915402150744	4.39401623892865	Down
1663	Adamtsl4	-4.46255352712006	1.17695419649	0.000914278884187907	0.0145306212955349	4.46255352712006	Down
15875	Pdlim1	-4.48772391520844	2.32442727799649	0.000480950814019791	0.00985147584050539	4.48772391520844	Down
44298	C230096K16Rik	-4.50298705282911	1.77627015733988	6.11204576154559E-06	0.000575654972280601	4.50298705282911	Down
16476	Zfp595	-4.52113158796712	0.901137843975435	0.0000923208761780439	0.00338910139582656	4.52113158796712	Down
9049	Cpne4	-4.57122317007307	-1.23819436710123	0.00116810361576375	0.0170168025662825	4.57122317007307	Down
17022	Nrg2	-4.6140240747696	1.68539007394264	0.000365107845765033	0.00832359690876472	4.6140240747696	Down
12788	Il17re	-4.65108707863961	0.085147267902637	0.00407236029186438	0.0371235595318372	4.65108707863961	Down
4898	Cd7	-4.74550047988455	5.39640365827047	0.00505199108248413	0.0422897012037789	4.74550047988455	Down
867	Mef2c	-4.74920081590907	1.25057377329968	0.00445978019098812	0.0390765766783185	4.74920081590907	Down
16474	Xlr3a	-4.7610437028658	-0.766174280187896	0.004152579275397	0.0374690722280545	4.7610437028658	Down
5888	Dapl1	-4.80959136405196	0.575850946833802	0.00118148761382126	0.0171195402478559	4.80959136405196	Down
13782	Mapk10	-4.82289201580102	-0.41094342099707	0.000340849772177381	0.00790385603784909	4.82289201580102	Down
12101	Atp1a3	-4.84581276062135	0.0034716659522409	0.000967797378329375	0.015108144061934	4.84581276062135	Down
12383	Oasl1	-4.87221826590322	-0.653585312704892	0.00149551486844829	0.0197180745677378	4.87221826590322	Down
7654	Slc6a13	-4.98279445532028	0.44409690368574	0.00173358055122052	0.0215803641546503	4.98279445532028	Down
13768	Cxxc5	-4.98424499146898	2.54900750902063	5.85464943373569E-06	0.00056941730715592	4.98424499146898	Down
52352	NA	-5.05384251275381	-0.392860623490221	4.35231229238728E-06	0.00049032424900653	5.05384251275381	Down
22802	Klrb1b	-5.08669442744653	-0.409319982387524	0.0000271667623966662	0.00156951906342107	5.08669442744653	Down
7782	Klrb1c	-5.10144388540557	1.49546573207086	0.000387029023409127	0.00864746276811234	5.10144388540557	Down
2176	Popdc3	-5.1209930089614	-0.47209025102605	0.000851262765498214	0.0139464242891131	5.1209930089614	Down
874	Tmod4	-5.17827471156899	0.991680745000347	6.41402688063081E-06	0.000584981761581182	5.17827471156899	Down
10667	Man1c1	-5.24876776171927	1.17773780923464	0.000996708520575678	0.0153859663804739	5.24876776171927	Down
11978	Eps8l3	-5.25981428410298	-0.431338588412434	0.00167597887596927	0.0211039820116033	5.25981428410298	Down
580	St8sia6	-5.26437636079157	1.52207111223487	0.000193389239485118	0.00543659048285347	5.26437636079157	Down
14762	Dscam	-5.35546142214792	-0.0233212782621574	0.00185102949010853	0.0224632564423494	5.35546142214792	Down
5488	Tnfrsf11a	-5.35735234360178	-0.334456416742479	0.00121224846428983	0.0174344542433343	5.35735234360178	Down
19897	Cited4	-5.47687907819165	0.99637088398352	0.00412894215220545	0.0374605416839649	5.47687907819165	Down
42340	Ighd	-5.4872825752702	0.279969844889344	0.0000079326953076878	0.000674478665815292	5.4872825752702	Down
7586	Pcyox1	-5.50500946688529	1.00653054362483	0.0000409918892858409	0.00195130053258902	5.50500946688529	Down
149	Il4	-5.52945440390473	3.50392697872586	0.000104786611498516	0.00366049147506056	5.52945440390473	Down
2780	Abcc3	-5.58315444305462	-0.151114433122113	0.00245477176375802	0.0268930789904738	5.58315444305462	Down
15055	Ncald	-5.61039181874553	1.33449618797893	8.77570175851955E-06	0.000717283413643745	5.61039181874553	Down
17748	Ccdc102a	-5.63047965214971	-0.000566092474497348	0.000188135347752131	0.00538679051294092	5.63047965214971	Down
2519	Smtn	-5.72705934672928	2.34332714737561	0.000327731487609811	0.00769201732811985	5.72705934672928	Down
17650	Rps4l	-5.87453351769182	0.705429499722314	4.97638930792733E-07	0.000129376552026672	5.87453351769182	Down
7433	Rasl11a	-5.96395320464605	2.09239184651472	6.34485618055646E-06	0.000583510957176482	5.96395320464605	Down
7904	Tyrobp	-6.09893054773053	4.7092257794509	0.00588656325615147	0.0459736849566214	6.09893054773053	Down
9979	Abi3bp	-6.1087272518119	1.01733166627902	0.00291189247903715	0.0298718845858395	6.1087272518119	Down
4445	Psd2	-6.17475408266852	0.46610857990373	0.00290206428330313	0.0298123153844795	6.17475408266852	Down
48412	Gm8798	-6.19099354334977	0.168788769480279	4.22399412684085E-06	0.000483933700006452	6.19099354334977	Down
8737	Kirrel3	-6.42581128546811	0.0355211794000624	0.000844465640283836	0.01390539706577	6.42581128546811	Down
15868	Cntn1	-6.44411596024851	1.03167193038932	0.00132160546335515	0.0182302358167196	6.44411596024851	Down
13957	Gpr15	-6.69835340014069	2.77965659226902	0.00286175438620047	0.0296233212458224	6.69835340014069	Down
14761	Prag1	-6.92095676168989	1.58325380455035	0.00209984491813064	0.0243463151356846	6.92095676168989	Down
9646	Plcg2	-6.9586736049883	1.7350656313386	0.000102461632935535	0.00360723649910285	6.9586736049883	Down
747	Cd244	-7.10351207238733	1.9076747499523	0.000733052653396663	0.0126243806640376	7.10351207238733	Down
17286	Adgrg5	-7.1549623953386	1.40099904869853	0.000100030068033124	0.00357753039613706	7.1549623953386	Down
22946	Clec2l	-7.27196122160739	1.78083047204311	0.000227116345450512	0.00603219228712273	7.27196122160739	Down
1228	Ascl2	-7.44315482066876	1.24103220724533	8.74635515159516E-08	0.000039413991764805	7.44315482066876	Down
11501	Clnk	-7.65809682986988	1.0305270124521	7.92942854458494E-06	0.000674478665815292	7.65809682986988	Down
17508	Ncr1	-9.62039032427831	3.96906038704335	0.00338107287052199	0.0329313574471086	9.62039032427831	Down
