# Supplementary material for: Single cell profiling of circulating autoreactive CD4 T cells from patients with autoimmune liver diseases suggests tissue imprinting
Source: Nat Commun. 2025 Jan 29;16:1161. doi: 10.1038/s41467-025-56363-2 (PMC11779892; doi:10.1038/s41467-025-56363-2)
Supplement: Supplementary file 16 — Source Data [file 41467_2025_56363_MOESM16_ESM.xlsx]

## Sheet: Figure 1D
Figure 1D
	CYP2D6 (LKM1)
		none				CYP2D6
LKM1+	Naive	2.96132509	31.9698456	38.9624847	136.915604	10.8976763	72.8663364	49.8163197	112.260387
	Memory	0	9.5494344	16.6982077	40.8968688	11.805816	70.008833	282.292478	249.869893
	mPD1+	0	5.8126992	9.46231771	21.3374967	8.85436203	58.5788195	285.613566	235.384682
	mCXCR5+	0	0.4151928	5.56606924	0	7.94622234	4.28625508	9.96326394	0
LKM1-	Naive	20.777448	11.5800647	38.9521328	5.84624165	67.0465548	3.57929274	213.093769	31.4043419
	Memory	6.20625069	14.7382642	15.9100261	6.59257037	9.14271202	11.334427	56.645179	22.7410752
	mPD1+	1.34918493	4.47411592	5.48621588	1.49265744	1.52378534	0.89482318	13.4869474	5.4145417
	mCXCR5+	2.69836987	0	2.74310794	0	4.57135601	2.68446955	13.4869474	1.62436251
	PDCE2 (M2)
		none														PDCE2
M2+	Naive	19.0535243	71.631151	4.07447974	74.7018976	9.93160734	4.77637288	23.6651413	20.8258726	28.3325749	3.7745098	8.09979642	9.10821304	6.46586345	34.2511477	28.7536914	36.9808669	20.898138	51.3066039	67.0383495	8.45152645	75.1740234	32.4095755	29.5713876	12.25	13.7643599	25.9816321	17.6706827	105.141267
	Memory	32.4424874	22.6203635	18.5615188	87.693532	8.12586055	3.18424858	20.1591944	94.8734195	40.7712663	7.00980392	7.78215735	11.5922711	21.6465863	24.8025552	51.1176736	34.1361849	56.5023731	343.35958	156.422816	24.0543445	238.051074	216.894851	72.3989146	59.8088235	48.8009125	57.8300844	62.6506024	195.262352
	mPD1+	7.72440175	4.71257572	0.45271997	11.3676801	2.88919486	0.63684972	7.45013708	16.1979009	6.91038412	4.85294118	2.38229307	2.4840581	6.74698795	8.26751841	18.370414	11.3787283	13.932092	18.1546444	80.4460195	12.352231	106.496533	94.7356822	14.2758423	39.6323529	13.1387072	3.01722179	11.2449799	87.1170496
	mCXCR5+	1.02992023	0.94251514	1.13179993	3.24790859	4.51436697	0.63684972	2.03783161	10.4129363	2.07311523	0.97058824	0.47645861	0.50509181	0.562249	2.36214812	3.99356825	0.85340462	9.28806134	3.15732947	26.8153398	3.2505871	12.2157788	17.4513099	9.1773272	7.92647059	3.12826362	0	3.21285141	39.0524705
M2-	Naive	4.41768808	10.6829047	3.26173818	5.25327345	6.48365193	0	74.5215649	12.6981964	7.41022231	14.8800749	6.49223478	11.0500275	9.69081097	11.1127648	34.4319806	12.1518041	11.3508489	9.66602314	19.0092125	5.00258467	46.406176	28.6220526	25.9674457	25.4938347	29.611641	17.8944475	6.84750012	48.2214615
	Memory	21.5687124	0	3.26173818	15.7598203	2.77870797	1.66752822	16.3583923	16.8324928	9.05693837	4.19694421	43.4480327	5.44255085	10.4983786	28.5756809	80.3412881	6.54327912	35.9443547	50.7466215	13.7652918	5.00258467	23.9062119	16.8097769	25.9674457	38.240752	52.6429173	10.9675646	8.71500015	18.7527906
	mPD1+	2.07891204	0	1.63086909	14.2889038	2.13034278	0	2.72639871	7.97328608	4.9401482	5.72310574	13.4838722	2.47388675	4.2397298	13.890956	36.727446	2.61731165	1.63168452	25.3733107	7.21039094	1.60082709	7.73436267	7.72341102	6.23218697	11.4722256	12.3381837	1.4431006	4.20187507	1.33948504
	mCXCR5+	0	0	0	1.26078563	2.13034278	0	0	2.36245514	1.31737285	0.38154038	6.99163745	0	3.02837843	1.19065337	6.88639612	1.30865582	3.31066425	7.24951736	6.22715581	0	3.51561939	4.54318295	2.59674457	3.18672933	4.9352735	4.32930181	0.77812501	1.33948504
	Sepsecs (SLA)
		none												SLA(Sepsecs)
SLA+	Naive	7.85542643	2.73108383	24.1236887	14.6048677	12.2525987	12.1184283	2.94117647	0	21.5007747	28.2796718	7.43110744	32.1751312	53.3719313	22.5587524	121.495669	48.2620207	39.0964067	50.9169448	19.0723982	3.47511312	82.8394674	43.9856639	29.4325951	83.0010622
	Memory	1.27879035	4.09662575	12.4273548	14.6048677	31.5066823	18.1776425	8.82352941	3.6199095	5.04339159	13.9287936	13.2108577	10.1605678	391.394163	1105.37887	283.489894	137.361136	351.86766	203.667779	362.375566	54.4434389	1988.14722	395.870975	264.893356	119.440553
	mPD1+	0.73073734	1.36554192	1.46204174	7.59453118	8.75185618	5.15033204	2.94117647	0	1.59264997	0	2.88987512	0	311.336266	1094.09949	121.495669	120.655052	285.403769	203.667779	324.230769	28.959276	1967.43735	325.493913	147.162975	44.5371553
	mCXCR5+	0.73073734	1.36554192	4.38612522	3.50516824	0	3.33256779	0.35294118	0	NA	NA	1.44493756	NA	40.0289484	22.5587524	16.1994225	18.5623157	46.9156881	12.7292362	28.2271493	0	NA	NA	2.94325951	NA
SLA-	Naive	4.41768808	3.26173818	6.48365193	0	74.5215649	12.6981964	7.41022231	6.49223478	9.69081097	NA	NA	NA	56.0873143	11.4813184	31.6772709	11.7393987	73.4310054	52.4737631	41.801254	20.4657175	28.3153383	NA	NA	NA
	Memory	21.5687124	3.26173818	2.77870797	1.66752822	16.3583923	16.8324928	9.05693837	43.4480327	10.4983786	NA	NA	NA	24.0374204	6.4582416	23.8968886	6.60341176	23.1887385	22.4887556	21.5339794	72.560271	14.5866894	NA	NA	NA
	mPD1+	2.07891204	1.63086909	2.13034278	0	2.72639871	7.97328608	4.9401482	13.4838722	4.2397298	NA	NA	NA	4.40686041	3.2291208	18.8952142	3.30170588	4.8309872	8.99550225	5.06681867	9.30259885	3.43216222	NA	NA	NA
	mCXCR5+	0	0	2.13034278	0	0	2.36245514	1.31737285	6.99163745	3.02837843	NA	NA	NA	10.8168392	3.2291208	11.1148319	1.65085294	1.44929616	4.49775112	0	0.93025989	4.71922305	NA	NA	NA

## Sheet: Figure 1E
Figure 1E
	MP65 (C.ALB)
		none													MP65
	Naive	11.5800647	31.9698456	136.915604	0	12.6981964	19.0535243	9.93160734	5.55631897	3.7745098	8.09979642	0	12.6981964	2.73108383	56.7072261	54.8380138	128.545407	23.4454468	81.0503839	61.1331224	45.0232866	195.09849	25.0833333	66.4637009	23.4454468	81.0503839	11.5934509
	Memory	14.7382642	9.5494344	40.8968688	1.66752822	16.8324928	32.4424874	8.12586055	12.9647443	7.00980392	11.5922711	1.66752822	16.8324928	4.09662575	297.7129372	116.5307792	118.657299	39.92062566	172.2320658	229.9769844	95.67448405	362.3257676	333.25	1595.128823	39.92062566	172.2320658	374.8549112
	mPD1+	4.47411592	5.8126992	21.3374967	0	7.97328608	7.72440175	2.88919486	1.11126379	4.85294118	2.4840581	0	7.97328608	1.36554192	17.7210082	39.4148224	61.8006766	24.7127683	126.641225	75.6886278	14.0697771	66.8909109	136.166667	282.470729	24.7127683	126.641225	104.341058
	mCXCR5+	0	0.4151928	0	0	2.36245514	1.02992023	4.51436697	1.85210632	0.97058824	0.50509181	0	2.36245514	1.36554192	14.1768065	15.4231914	2.47202706	8.23758942	32.9267185	4.0755415	15.4767548	11.1484852	43	24.9238879	8.23758942	32.9267185	39.4177329
	MP1 (H1N1)
		none																								MP1
	Naive	4.41768808	5.25327345	6.48365193	74.5215649	32.2225353	71.631151	4.07447974	163.707807	74.7018976	4.77637288	23.6651413	20.8258726	8.09979642	4.41768808	6.48365193	74.5215649	32.2225353	7.85542643	14.6048677	12.2525987	12.1184283	0	21.5007747	7.43110744	49.6989909	38.1518984	78.608936	201.983096	74.5882534	107.823733	13.4063527	178.534175	89.4921746	8.75668361	36.58143	81.6506432	16.9407507	49.6989909	78.608936	201.983096	74.5882534	14.333694	65.655947	29.3545865	21.148612	7.49321267	41.0513657	58.7370676
	Memory	21.5687124	15.7598203	2.77870797	16.3583923	15.163546	22.6203635	18.5615188	104.665647	87.693532	3.18424858	20.1591944	94.8734195	7.78215735	21.5687124	2.77870797	16.3583923	15.163546	1.27879035	14.6048677	31.5066823	18.1776425	3.6199095	5.04339159	13.2108577	242.6480142	724.8860696	383.7965701	1481.209373	391.5883302	306.8829311	61.07338445	871.6668523	598.9091685	100.7018615	192.0525077	938.9823972	152.4667562	242.6480142	383.7965701	1481.209373	391.5883302	33.44528604	755.0433906	215.2669675	507.566688	75.76470588	187.0117769	675.4762778
	mPD1+	2.07891204	14.2889038	2.13034278	2.72639871	9.00335545	4.71257572	0.45271997	8.05120363	11.3676801	0.63684972	7.45013708	16.1979009	2.38229307	2.07891204	2.13034278	2.72639871	9.00335545	0.73073734	7.59453118	8.75185618	5.15033204	0	1.59264997	2.88987512	179.793408	427.301262	430.037121	673.276988	205.117697	186.617999	11.9167579	136.526133	247.824484	17.5133672	57.1584844	275.570921	71.1511529	179.793408	430.037121	673.276988	205.117697	10.5113756	344.693722	92.9561905	259.070497	28.9737557	168.766726	234.948271
	mCXCR5+	0	1.26078563	2.13034278	0	2.36930406	0.94251514	1.13179993	26.8373454	3.24790859	0.63684972	2.03783161	10.4129363	0.47645861	0	2.13034278	0	2.36930406	0.73073734	3.50516824	0	3.33256779	0	0	1.44493756	23.3877604	30.5215187	92.4811012	11.7823473	6.52647217	4.14706664	5.2135816	21.0040205	6.88401343	2.1891709	8.00218782	40.8253216	22.0229759	23.3877604	92.4811012	11.7823473	6.52647217	11.944745	41.0349669	7.33864662	31.722918	10.8235294	0	22.0264004
	SPIKE (SARS-CoV-2)
		none																							SPIKE
	Naive	20.777448	38.9521328	5.84624165	2.96132509	10.6829047	3.26173818	7.41022231	6.49223478	11.0500275	9.69081097	11.1127648	74.7018976	23.6651413	20.8258726	28.3325749	8.09979642	8.09979642	3.26173818	7.41022231	6.49223478	9.69081097	24.1236887	2.94117647	107.617339	458.784803	51.2991242	37.6680552	15.9709425	36.5314676	179.365381	197.508862	20.4507971	143.688144	78.1614328	161.722556	132.125276	109.115451	122.364363	65.6882074	119.879017	36.5314676	179.365381	197.508862	143.688144	73.1751892	57.821267
	Memory	6.20625069	15.9100261	6.59257037	0	0	3.26173818	9.05693837	43.4480327	5.44255085	10.4983786	28.5756809	87.693532	20.1591944	94.8734195	40.7712663	21.6465863	24.8025552	3.26173818	9.05693837	43.4480327	10.4983786	12.4273548	8.82352941	251.1071253	560.7369817	218.6962662	276.2324048	1.388777609	224.4075868	717.4615238	3752.668377	64.76085761	612.5652468	261.6708836	1185.965412	3171.006635	532.7401449	1101.279264	755.4143848	293.4969035	224.4075868	717.4615238	3752.668377	612.5652468	135.8967799	768.1968326
	mPD1+	1.34918493	5.48621588	1.49265744	0	0	1.63086909	4.9401482	13.4838722	2.47388675	4.2397298	13.890956	11.3676801	7.45013708	16.1979009	6.91038412	6.74698795	8.26751841	1.63086909	4.9401482	13.4838722	4.2397298	1.46204174	2.94117647	179.362232	407.808714	161.997234	141.255207	7.98547125	193.0949	591.905757	2528.11343	51.1269929	559.627509	152.924542	902.950938	2080.9731	160.463899	464.984578	197.064622	128.146535	193.0949	591.905757	2528.11343	559.627509	91.9916664	280.846154
	mCXCR5+	2.69836987	2.74310794	0	0	0	0	1.31737285	6.99163745	0	3.02837843	1.19065337	3.24790859	2.03783161	10.4129363	2.07311523	0.562249	2.36214812	0	1.31737285	6.99163745	3.02837843	4.38612522	0.35294118	28.6979572	152.928268	43.1992625	100.448147	5.20791603	5.21878109	71.7461524	197.508862	7.66904893	128.563076	54.3731706	6.73843984	56.1532425	19.2556679	61.1821813	41.0551296	20.668796	5.21878109	71.7461524	197.508862	128.563076	8.36287876	12.4728733

## Sheet: Figure 2E
Figure 2E
		cluster 0	cluster 1	cluster 2	cluster 3	cluster 4	cluster 5	cluster 6	cluster 7
	MP (H1N1)	66.4739884	11.5606936	0	0	15.6069364	2.89017341	1.73410405	1.73410405
	MP65 (C.ALB)	9.25925926	11.1111111	0	0	3.7037037	68.5185185	7.40740741	0
	SPIKE (Sars-Cov2)	8.06451613	4.83870968	1.61290323	4.83870968	4.83870968	6.4516129	69.3548387	0
	Sepsecs (SLA)	2.53164557	5.69620253	36.7088608	43.0379747	1.89873418	7.59493671	2.53164557	0
	CYP2D6 (LKM1)	0	27.2727273	63.6363636	9.09090909	0	0	0	0
	PDCE2 (M2)	0	28.7356322	10.3448276	52.8735632	4.59770115	1.14942529	2.29885057	0

## Sheet: Figure 3D
Figure 3D
		C0	C1	C2	C3	C4	C5	C6	C7	C8
01-196	CASSRAARYEQYF	0	0	1700.571429	0	0	0	0	283.4285714	0
	CATRKGTSIGELFF	0	1972	0	0	0	0	0	0	0
	CASSPDLAGANTGELFF	0	144.5555556	0	1156.444444	0	0	0	0	0
	CSVLDGNYGYTF	348.5	348.5	0	0	0	0	0	0	0
	CASSSPTGVDSPLHF	159.25	318.5	159.25	0	0	0	0	0	0
	CASSLGERETQYF	0	0	0	0	334	0	0	0	0
	CASKGDNYGYTF	0	256	0	0	0	0	0	0	0
	CASSWRGGSGEQFF	0	0	0	222	0	0	0	0	0
	CASKGANYGYTF	36.66666667	146.6666667	36.66666667	0	0	0	0	0	0
	CASSRDGEEAQYF	0	214	0	0	0	0	0	0	0
01-217	CATQLGTSGIGETQYF	0	334	0	0	0	0	0	0	0
01-222	CSVAGRGYEQYF	0	0	2562.5	0	0	0	0	512.5	0
	CATRRGGQGNNEQFF	0	0	1474.285714	0	0	0	0	0	589.7142857
	CSVTGSSEGYGYTF	0	0	0	1067	0	0	0	0	0
	CASSPKAPGQGSYNEQFF	33.43902439	590.7560976	0	267.5121951	0	0	0	0	22.29268293
	CSVGRVNSYEQYF	0	0	399	66.5	0	0	0	199.5	0
	CATSRDTQGSYGYTF	31.6	126.4	0	347.6	0	94.8	0	0	31.6
	CASSGDPLKETQYF	612	0	0	0	0	0	0	0	0
	CSVARALAYEQYF	236.5	0	0	236.5	0	0	0	0	0
	CASSPWGGQETQYF	0	0	456	0	0	0	0	0	0
	CATTDTTNTGELFF	0	48.23529412	0	313.5294118	0	24.11764706	0	0	24.11764706
	CASRGLAGGQETQYF	0	0	408	0	0	0	0	0	0
	CASSPGQATTNEKLFF	202.5	202.5	0	0	0	0	0	0	0
	CASSPETAGGPGETQYF	198	198	0	0	0	0	0	0	0
	CASTVGISGDTGELFF	184	0	184	0	0	0	0	0	0
	CASSYSYGTSGTDNEQFF	0	0	273.4285714	0	0	0	0	0	45.57142857
	CASSRGWQETQYF	135.4285714	45.14285714	90.28571429	0	0	0	0	45.14285714	0
	CASQGLTNVLTF	0	0	303	0	0	0	0	0	0
	CATGEDAPGYNEQFF	0	0	303	0	0	0	0	0	0
	CASSLAQGRGTEAFF	87.66666667	0	87.66666667	0	43.83333333	0	0	43.83333333	0
	CASSIGRETQYF	244	0	0	0	0	0	0	0	0
	CSASGLGGHSTDTQYF	0	243	0	0	0	0	0	0	0
01-225	CASSYGALAGGLQSTDTQYF	237.8333333	0	1427	1189.166667	0	0	0	0	0
	CSVPKGKDGELFF	1883	0	0	0	0	0	0	0	0
	CSVEPGQGRSETQYF	0	0	0	1373	0	0	0	0	0
	CASSVQSKGQFF	77.66666667	233	388.3333333	0	0	77.66666667	0	77.66666667	77.66666667
	CASSMTGSNQPQHF	0	0	0	0	0	607	0	0	0
	CATSRDSQGSYGYTF	0	206	0	206	0	0	0	0	0

## Sheet: Figure 3E
Figure 3E
Cell ID	seurat_clusters	auto-reactivity	H1N1
AAACCTGAGATGCGAC-1_1	3	0.230431258	0.010898147
AAACCTGAGCGATTCT-1_1	0	0.210056327	0.058962426
AAACCTGAGTAGTGCG-1_1	3	0.111897535	0.091895572
AAACCTGAGTGTTAGA-1_1	2	0.20610315	0.052709912
AAACCTGCAAAGGTGC-1_1	0	-0.032228327	0.005665877
AAACCTGGTACAAGTA-1_1	0	0.091224481	0.021561709
AAACCTGGTAGAGCTG-1_1	0	0.155703151	0.056519357
AAACCTGGTAGTAGTA-1_1	3	0.095513948	0.08625202
AAACCTGGTATTCGTG-1_1	3	0.09937919	0.083256344
AAACCTGGTCTCCACT-1_1	5	0.029984747	0.229211395
AAACCTGGTGCACCAC-1_1	1	0.03523777	0.157705025
AAACCTGGTGCTCTTC-1_1	1	-0.005414396	0.031371853
AAACCTGGTTCCACGG-1_1	3	0.09621187	0.014187336
AAACCTGTCCGCAGTG-1_1	0	0.07586503	0.006975288
AAACCTGTCCGTCAAA-1_1	1	0.048943146	0.05879555
AAACCTGTCGCGCCAA-1_1	0	0.217015415	-0.009875024
AAACCTGTCGTAGGAG-1_1	5	0.113412807	0.159625772
AAACCTGTCTGCCAGG-1_1	0	0.250217371	-0.018841728
AAACCTGTCTTGTCAT-1_1	0	0.189074417	0.002190702
AAACGGGAGCGTCAAG-1_1	0	0.059469199	-0.10877933
AAACGGGAGCTAGGCA-1_1	0	0.009316957	-0.078369747
AAACGGGAGCTAGTCT-1_1	1	0.147748271	0.050175861
AAACGGGAGTACATGA-1_1	0	0.005763785	-0.111656433
AAACGGGAGTTACCCA-1_1	0	0.155208968	-0.014092278
AAACGGGCAACTGCGC-1_1	4	0.105603921	0.062226865
AAACGGGCAAGGTTCT-1_1	0	0.144493653	-0.015379432
AAACGGGCACATCTTT-1_1	2	0.131444273	-0.047781349
AAACGGGCACGAAGCA-1_1	0	0.085417506	-0.016763571
AAACGGGCACTGCCAG-1_1	2	0.161329516	0.103610751
AAACGGGCATCACAAC-1_1	1	0.22058819	0.067217055
AAACGGGGTAGAGCTG-1_1	1	0.023507167	0.059665346
AAACGGGGTCCATCCT-1_1	0	0.061925129	-0.025565993
AAACGGGGTGACAAAT-1_1	2	0.342491782	-0.018040888
AAACGGGGTGTCCTCT-1_1	0	0.087233818	0.010636856
AAACGGGGTTGACGTT-1_1	2	0.103364516	-0.135622056
AAACGGGGTTGAGTTC-1_1	1	0.066394104	-0.01647631
AAACGGGGTTGCGCAC-1_1	7	0.230030509	0.026391583
AAACGGGGTTTGGCGC-1_1	0	0.228675789	-0.005080347
AAACGGGTCACCGTAA-1_1	4	0.121990094	-0.003852994
AAACGGGTCAGCTCTC-1_1	3	0.107382006	0.21611186
AAACGGGTCATGTAGC-1_1	1	0.07882433	0.056974595
AAACGGGTCCACGCAG-1_1	3	0.007736524	0.134360628
AAACGGGTCCGCTGTT-1_1	7	0.093839283	0.01976483
AAACGGGTCGGTCCGA-1_1	0	0.074661081	-0.096573123
AAAGATGAGATCGATA-1_1	0	0.00321414	-0.053575491
AAAGATGAGCCTTGAT-1_1	1	0.003342102	-0.004337392
AAAGATGAGGCCCTCA-1_1	0	0.151752665	-0.015619379
AAAGATGCAAGGTGTG-1_1	3	0.201228092	0.188370793
AAAGATGCACCCATTC-1_1	4	-0.005583232	0.095383698
AAAGATGCACTTAAGC-1_1	0	0.059850153	-0.088053567
AAAGATGGTACTTCTT-1_1	2	0.109106177	0.060451471
AAAGATGGTCCGAACC-1_1	0	0.145833392	-0.046125511
AAAGATGGTCGGCTCA-1_1	7	0.169618827	0.053130999
AAAGATGGTGTTAAGA-1_1	0	0.145891282	-0.073435651
AAAGATGGTTATCCGA-1_1	0	0.22667014	-0.099531806
AAAGATGTCAACGCTA-1_1	0	0.072770774	-0.093980329
AAAGATGTCTATCGCC-1_1	1	0.016809833	0.041506919
AAAGCAAAGCGCTCCA-1_1	2	0.224516894	0.10299515
AAAGCAAAGCGGATCA-1_1	0	-0.006167258	0.05933395
AAAGCAAAGCTGCAAG-1_1	2	0.275326228	-0.107340535
AAAGCAAAGGTGTTAA-1_1	1	0.133713796	0.001285828
AAAGCAAAGTGCCATT-1_1	0	0.158586835	-0.079477234
AAAGCAACAAGCCCAC-1_1	2	0.115854121	0.076858355
AAAGCAACACTCAGGC-1_1	2	0.166891117	0.020595092
AAAGCAACAGACACTT-1_1	0	0.077292487	0.078230871
AAAGCAACAGTCGATT-1_1	0	-0.00626866	0.108788728
AAAGCAACATTGGGCC-1_1	7	0.244852094	-0.090419869
AAAGCAAGTAACGACG-1_1	1	-0.052028216	0.12418598
AAAGCAATCACTATTC-1_1	2	0.08536118	-0.004788679
AAAGCAATCACTTATC-1_1	0	-0.059732056	-0.0231099
AAAGCAATCATTTGGG-1_1	6	0.16892479	-0.104983583
AAAGCAATCCTCCTAG-1_1	1	0.149068859	-0.092252904
AAAGCAATCGATCCCT-1_1	3	0.139635142	0.034517726
AAAGCAATCTGCGGCA-1_1	7	0.044281185	-0.076067133
AAAGTAGAGAAGCCCA-1_1	3	0.10102797	0.16460805
AAAGTAGAGAATGTTG-1_1	1	0.054716948	0.019970484
AAAGTAGAGATATACG-1_1	0	0.094803424	-0.035693085
AAAGTAGAGATCCCGC-1_1	4	0.099121348	-0.060142906
AAAGTAGAGGTGATAT-1_1	0	0.176773158	-0.044179227
AAAGTAGAGTCATGCT-1_1	1	0.200359224	0.036419573
AAAGTAGCAATGGAAT-1_1	0	0.078361149	-0.025652438
AAAGTAGGTATAATGG-1_1	0	0.083413247	0.0153677
AAAGTAGGTTGGTAAA-1_1	1	0.122633956	-0.051173785
AAAGTAGTCATGTAGC-1_1	2	0.137288309	0.006617158
AAAGTAGTCATTATCC-1_1	0	0.005695182	-0.065219997
AAAGTAGTCCACGAAT-1_1	0	-0.049099723	-0.028542211
AAAGTAGTCGGCTACG-1_1	0	0.131212822	0.041393347
AAAGTAGTCTATCCCG-1_1	7	0.14058225	-0.038875867
AAATGCCAGAGTAAGG-1_1	7	0.139458063	-0.038581055
AAATGCCAGCACAGGT-1_1	0	0.101840302	0.01234768
AAATGCCAGCTTATCG-1_1	1	0.074793426	0.026850549
AAATGCCAGGGTCTCC-1_1	0	0.13895111	0.119331424
AAATGCCCACTCGACG-1_1	1	0.05303085	0.069570275
AAATGCCCACTCTGTC-1_1	0	0.134851454	0.046247966
AAATGCCCAGAGCCAA-1_1	0	-0.042401802	-0.055584891
AAATGCCCATCGATGT-1_1	0	0.150950451	-0.096396746
AAATGCCGTATATCCG-1_1	0	0.056951403	-0.060692594
AAATGCCGTCAATGTC-1_1	0	0.097615505	0.110843691
AAATGCCGTCTGGAGA-1_1	1	0.077254019	-0.022713926
AAATGCCTCACGCGGT-1_1	0	0.072099563	-0.006481675
AAATGCCTCCGCAGTG-1_1	5	0.01662609	0.103450025
AAATGCCTCTGGTATG-1_1	5	0.077483562	0.13620906
AACACGTCACTTACGA-1_1	7	0.04779869	0.02703832
AACACGTGTACAGTGG-1_1	7	0.146844292	-0.015393131
AACACGTGTACAGTTC-1_1	0	-0.005130248	-0.021928803
AACACGTGTCAGATAA-1_1	2	0.139670641	-0.002200353
AACACGTGTTAGGGTG-1_1	7	0.199142244	-0.094552985
AACACGTTCGGATGGA-1_1	3	0.072754906	0.263260017
AACACGTTCGGTGTTA-1_1	7	0.305536454	-0.020620698
AACCATGAGCCCTAAT-1_1	1	0.041471847	-0.005945487
AACCATGAGGCCCTTG-1_1	0	0.165448872	0.011813838
AACCATGAGGCTCAGA-1_1	0	0.149228104	-0.095188744
AACCATGAGTCAAGGC-1_1	0	0.036679264	-0.018250514
AACCATGAGTTAGCGG-1_1	1	0.078310575	0.150521804
AACCATGCAACTGGCC-1_1	7	0.038368089	-0.056577402
AACCATGCAAGAAGAG-1_1	0	0.120396593	-0.038739303
AACCATGCACCACGTG-1_1	0	0.080425632	-0.11009857
AACCATGCACCGTTGG-1_1	0	0.144340387	0.002406504
AACCATGCACGTAAGG-1_1	0	0.114832375	0.000458389
AACCATGCAGACGCCT-1_1	3	0.018466216	0.166000597
AACCATGCAGCGTAAG-1_1	4	0.195557137	-0.036362549
AACCATGCATAGTAAG-1_1	0	0.069606966	-0.00625345
AACCATGCATGGTCTA-1_1	1	0.055107627	-0.072521121
AACCATGGTAAGGGCT-1_1	1	0.176126151	-0.029616583
AACCATGGTCATATGC-1_1	7	0.019533381	0.039655288
AACCATGGTCGGGTCT-1_1	0	0.161843311	-0.126757
AACCATGTCACCGGGT-1_1	1	0.122240719	-0.037459229
AACCATGTCACTTCAT-1_1	3	0.162819058	0.148752397
AACCATGTCAGCAACT-1_1	3	0.040256209	0.121341968
AACCATGTCAGCACAT-1_1	3	0.155936846	-0.043414721
AACCATGTCTAAGCCA-1_1	1	0.010742271	-0.007065532
AACCGCGAGCCAGGAT-1_1	0	0.090719862	-0.065385737
AACCGCGAGTATTGGA-1_1	7	0.164572026	-0.015318291
AACCGCGAGTCAAGGC-1_1	0	0.069899491	0.004115811
AACCGCGCAATGTTGC-1_1	2	0.297122323	-0.058374661
AACCGCGCACACCGAC-1_1	0	-0.005257974	-0.030408026
AACCGCGCAGACAGGT-1_1	3	0.126270901	0.213816925
AACCGCGGTAGCGTGA-1_1	0	0.119287312	0.000411781
AACCGCGGTCATCGGC-1_1	0	0.132447419	0.016820195
AACCGCGGTCCAACTA-1_1	0	0.105625762	0.033658238
AACCGCGGTCGCCATG-1_1	1	0.087063515	0.056204118
AACCGCGGTTCAGTAC-1_1	0	0.102887065	-0.032850037
AACCGCGTCAGCCTAA-1_1	0	0.070840772	0.025518131
AACCGCGTCCGCGGTA-1_1	0	0.086024365	0.04661262
AACCGCGTCTGCCCTA-1_1	2	0.207464151	0.017183531
AACGTTGAGAATCTCC-1_1	1	0.04610766	0.016958859
AACGTTGAGATCGATA-1_1	0	0.123976772	-0.016921624
AACGTTGAGCACCGCT-1_1	7	0.046379876	0.072609641
AACGTTGAGTCACGCC-1_1	3	0.124783646	0.156782935
AACGTTGCAAGCTGTT-1_1	0	0.195613486	0.084061403
AACGTTGCAATAGAGT-1_1	2	0.270601224	-0.010322507
AACGTTGCACCTATCC-1_1	0	0.081199897	-0.020932546
AACGTTGCATCTACGA-1_1	2	0.272897316	0.028603476
AACGTTGGTACACCGC-1_1	6	0.080330181	-0.059375976
AACGTTGGTTCTGTTT-1_1	2	0.284430636	-0.083357642
AACGTTGGTTGTGGCC-1_1	6	0.145065903	-0.047919734
AACGTTGTCACGCGGT-1_1	5	-0.012815217	0.24488538
AACGTTGTCAGCGACC-1_1	0	0.056503953	-0.070378633
AACGTTGTCCAGAGGA-1_1	0	0.057336408	0.079268549
AACGTTGTCCTTGCCA-1_1	3	0.317511306	0.011452705
AACTCAGAGAACTGTA-1_1	6	0.135255355	-0.03021602
AACTCAGAGACTTTCG-1_1	3	0.03352157	0.105791467
AACTCAGAGCAGCCTC-1_1	2	0.205011202	-0.05281318
AACTCAGAGCTATGCT-1_1	6	0.06421444	-0.043792389
AACTCAGAGGAGTCTG-1_1	1	0.000205525	0.057772419
AACTCAGCAACACCCG-1_1	1	0.062223604	0.022780368
AACTCAGCAACCGCCA-1_1	0	0.143264309	0.040839266
AACTCAGCACATAACC-1_1	1	0.102992081	-0.015803265
AACTCAGCATCGATGT-1_1	1	0.155309037	-0.091717932
AACTCAGGTAGTACCT-1_1	5	0.078270278	0.172516589
AACTCAGGTCACTGGC-1_1	5	0.100572563	0.162440273
AACTCAGGTTCCCTTG-1_1	0	0.018362511	-0.016650115
AACTCAGGTTTGTTTC-1_1	5	0.079199606	0.133148826
AACTCAGTCAACCAAC-1_1	4	0.077970283	0.015539308
AACTCAGTCATTGCGA-1_1	0	0.006766074	-0.062610364
AACTCAGTCTTGTTTG-1_1	3	0.066635263	0.045881142
AACTCAGTCTTTCCTC-1_1	0	0.056265561	-0.034697947
AACTCCCAGAGCAATT-1_1	1	0.115125271	-0.000263024
AACTCCCAGGAATGGA-1_1	5	0.128965757	0.127089085
AACTCCCAGTACACCT-1_1	6	0.126929959	-0.103288031
AACTCCCCAGATCGGA-1_1	0	0.04574844	-0.070198235
AACTCCCCATCCGTGG-1_1	3	0.149099872	0.190567125
AACTCCCCATTAGGCT-1_1	2	0.315336343	-0.07322264
AACTCCCCATTGGGCC-1_1	1	0.161631654	0.007634809
AACTCCCGTAGCGCTC-1_1	6	0.107148217	-0.0347601
AACTCCCGTGATGCCC-1_1	2	0.248646672	0.038133225
AACTCCCGTTAAGACA-1_1	0	0.064060064	0.026550465
AACTCCCTCCCAAGTA-1_1	1	0.02546821	0.041195179
AACTCCCTCCTGCAGG-1_1	5	0.066860164	0.240306284
AACTCCCTCTATCGCC-1_1	7	0.063934232	-0.115184463
AACTCCCTCTGCCCTA-1_1	0	0.116655834	-0.022772421
AACTCCCTCTGCTGCT-1_1	0	0.132557671	-0.026086322
AACTCCCTCTGTCAAG-1_1	0	0.18896432	-0.075597582
AACTCTTAGAGTCGGT-1_1	1	0.084697311	0.08234263
AACTCTTAGCTAACAA-1_1	2	0.014417634	-0.058070997
AACTCTTAGTACGTAA-1_1	4	0.120959532	0.023674825
AACTCTTAGTGTACTC-1_1	1	0.158416577	0.026037203
AACTCTTCAATACGCT-1_1	0	0.084889717	0.013239009
AACTCTTCAATGGTCT-1_1	6	0.19180645	-0.150345369
AACTCTTCAGCTGTGC-1_1	1	0.202557935	-0.038615719
AACTCTTGTACAGTGG-1_1	0	0.07219118	-0.070399849
AACTCTTGTCGCCATG-1_1	4	0.073840422	0.048221318
AACTCTTTCAATACCG-1_1	0	0.065223186	-0.066812756
AACTCTTTCGGCCGAT-1_1	2	0.13559928	-0.083618491
AACTCTTTCTCGCTTG-1_1	0	0.165144849	-0.051148326
AACTCTTTCTGTCAAG-1_1	0	0.118101157	-0.037846335
AACTGGTAGATCCCAT-1_1	0	0.129687902	0.015753111
AACTGGTAGGAGTACC-1_1	0	0.14162376	-0.078304903
AACTGGTAGGGCATGT-1_1	0	0.092130247	0.042663739
AACTGGTAGGTAGCCA-1_1	1	0.110767576	-0.055528392
AACTGGTAGTGACATA-1_1	0	0.029067683	0.026790831
AACTGGTCACTAGTAC-1_1	1	0.131947956	-0.0391496
AACTGGTCATACAGCT-1_1	0	0.184942261	0.017362953
AACTGGTGTAACGCGA-1_1	7	0.247215358	-0.044345508
AACTGGTGTCTCTTAT-1_1	1	0.208711556	0.011286859
AACTGGTGTGCTGTAT-1_1	1	0.163695289	-0.01173253
AACTGGTGTGTATGGG-1_1	1	-0.039519358	0.105536293
AACTGGTTCACTATTC-1_1	2	0.2018973	-0.016229204
AACTGGTTCAGGTAAA-1_1	4	0.082036935	0.018666386
AACTGGTTCGCTTGTC-1_1	0	0.006827336	0.0182349
AACTGGTTCGGTCTAA-1_1	0	0.208260904	-0.088247165
AACTGGTTCTTAACCT-1_1	3	0.064388847	0.159269129
AACTTTCAGAGAGCTC-1_1	5	-0.011453539	0.118094285
AACTTTCAGATCTGCT-1_1	0	0.150430189	-0.089462273
AACTTTCAGTCAATAG-1_1	1	0.048155465	0.135022293
AACTTTCAGTGACTCT-1_1	0	0.147031854	-0.016623843
AACTTTCAGTGGCACA-1_1	0	0.052289807	-0.09093819
AACTTTCCAATCAGAA-1_1	5	0.104807569	0.085199363
AACTTTCCAGTATCTG-1_1	2	0.168256646	0.079870997
AACTTTCCATAGACTC-1_1	0	0.206816401	-0.065411567
AACTTTCCATATGAGA-1_1	3	0.099911932	0.098758771
AACTTTCGTCTCCATC-1_1	0	0.069928645	-0.07003186
AACTTTCGTCTTTCAT-1_1	2	0.172245461	0.011353405
AACTTTCGTGCACCAC-1_1	1	0.016421744	0.062053186
AACTTTCGTTGGTGGA-1_1	1	0.187851305	-0.007515649
AACTTTCTCCTTGCCA-1_1	6	0.155939827	-0.04302228
AACTTTCTCTAACTGG-1_1	1	0.074323003	-0.003773252
AACTTTCTCTTTAGGG-1_1	0	0.160036057	-0.017807328
AAGACCTAGAGCCTAG-1_1	0	0.149405345	-0.039325497
AAGACCTAGCAGACTG-1_1	1	0.214299426	-0.064512523
AAGACCTAGCGTGAAC-1_1	3	0.122640665	0.064648126
AAGACCTAGCTATGCT-1_1	5	0.035061501	0.106320996
AAGACCTAGCTGGAAC-1_1	2	0.135243258	-0.031070849
AAGACCTCAATAAGCA-1_1	0	0.081066645	-0.000440862
AAGACCTCACGGTAGA-1_1	0	0.05108003	0.047203942
AAGACCTCACTAGTAC-1_1	0	0.144765216	0.01292057
AAGACCTCAGACGTAG-1_1	3	0.083881376	0.189003462
AAGACCTCATCGGACC-1_1	0	-0.005942182	0.016246928
AAGACCTGTAACGCGA-1_1	1	0.067257343	0.032934358
AAGACCTGTCGCGGTT-1_1	8	0.172757339	0.007870176
AAGACCTGTGATGATA-1_1	7	0.069930718	-0.046843778
AAGACCTGTGTTTGGT-1_1	2	0.224677859	0.029207351
AAGACCTGTTCGGCAC-1_1	1	0.127877168	-0.028298425
AAGACCTGTTGAGTTC-1_1	3	0.049285734	0.134413749
AAGACCTTCCGAATGT-1_1	1	0.091982659	0.100083692
AAGACCTTCTGAAAGA-1_1	0	0.085520232	-0.084181362
AAGCCGCAGCAGCCTC-1_1	3	0.191627409	0.092388063
AAGCCGCAGCCCTAAT-1_1	0	0.043100502	-0.09093518
AAGCCGCAGCCTCGTG-1_1	0	-0.027728083	0.039616137
AAGCCGCAGCGAAGGG-1_1	0	0.091294291	-0.041398859
AAGCCGCAGCGATAGC-1_1	0	0.183724776	-0.026625611
AAGCCGCAGTTACCCA-1_1	0	0.00606175	-0.073643092
AAGCCGCCAGACAAAT-1_1	1	0.066520908	0.028355501
AAGCCGCCATGTAAGA-1_1	0	0.091159131	-0.004272051
AAGCCGCGTACAGTGG-1_1	0	0.067907569	-0.050456225
AAGCCGCGTATAGTAG-1_1	1	0.003723949	0.004366395
AAGCCGCGTCCGTGAC-1_1	3	0.120815006	0.011873871
AAGCCGCGTGAAAGAG-1_1	3	0.138602935	0.030061318
AAGCCGCGTTCCGTCT-1_1	7	0.14378858	-0.102546114
AAGCCGCGTTCGGCAC-1_1	3	0.123542797	0.061219125
AAGCCGCGTTTGACTG-1_1	7	0.308556946	-0.089156857
AAGCCGCTCAAACGGG-1_1	3	0.056468332	0.166614904
AAGCCGCTCACGAAGG-1_1	0	0.261250606	-0.012459334
AAGGAGCAGATGCGAC-1_1	3	0.114329891	0.134667037
AAGGAGCAGATGGGTC-1_1	6	0.18175236	-0.025174585
AAGGAGCAGCCATCGC-1_1	4	0.130787973	0.03803811
AAGGAGCAGGAGTTTA-1_1	1	0.026802071	-0.110477954
AAGGAGCAGGCGACAT-1_1	7	0.088041316	0.055944198
AAGGAGCAGGCTAGGT-1_1	7	0.051828783	-0.014744789
AAGGAGCAGGTAGCCA-1_1	0	0.091941303	-0.062844047
AAGGAGCAGTACATGA-1_1	6	0.098465992	-0.093659711
AAGGAGCAGTCCGGTC-1_1	1	0.025255593	0.011189833
AAGGAGCAGTCGATAA-1_1	0	0.00683818	0.078945817
AAGGAGCCAAAGCAAT-1_1	0	0.182863332	-0.04937841
AAGGAGCCAATAGAGT-1_1	0	0.194227061	-0.128172848
AAGGAGCGTCCGACGT-1_1	3	0.019478409	0.082294167
AAGGAGCGTCGACTAT-1_1	3	0.039479987	0.1609181
AAGGAGCGTGAGTATA-1_1	0	0.157507028	-0.013021223
AAGGAGCGTTAAAGTG-1_1	0	0.094079939	-0.083408834
AAGGAGCGTTAGATGA-1_1	2	0.17975485	-0.041602035
AAGGAGCGTTCCGGCA-1_1	7	0.154177599	-0.040751394
AAGGAGCTCACAACGT-1_1	3	0.024067387	0.037440111
AAGGAGCTCATGCTCC-1_1	3	0.073937032	0.104115621
AAGGCAGAGAAAGTGG-1_1	0	-0.004967898	-0.111525133
AAGGCAGAGCGTAGTG-1_1	0	0.059419904	0.04079353
AAGGCAGCAGGATCGA-1_1	3	0.144487336	0.186688494
AAGGCAGCATCTGGTA-1_1	1	0.123738271	0.001759018
AAGGCAGCATTCACTT-1_1	1	0.039391615	0.077999293
AAGGCAGGTACTCGCG-1_1	0	0.174468973	-0.018317199
AAGGCAGGTCAACTGT-1_1	4	0.074790784	0.113256871
AAGGCAGGTCCGCTGA-1_1	0	0.098714207	-0.028453053
AAGGCAGGTCCTAGCG-1_1	2	0.210651217	-0.009700259
AAGGCAGGTCTAAACC-1_1	0	0.064633932	0.013609655
AAGGCAGGTGCGGTAA-1_1	6	0.130331098	-0.059082267
AAGGCAGGTTAAGATG-1_1	0	0.107065458	-0.124790659
AAGGCAGTCGTTGACA-1_1	0	0.098500337	0.02500149
AAGGCAGTCTTCAACT-1_1	2	0.213668309	-0.044622564
AAGGTTCAGACGCAAC-1_1	0	0.141080502	0.013164505
AAGGTTCAGCAGGCTA-1_1	4	0.14413106	0.028932014
AAGGTTCAGCCCAATT-1_1	7	0.00980211	-0.060999394
AAGGTTCAGTAACCCT-1_1	3	0.104244559	0.059594273
AAGGTTCAGTCGCCGT-1_1	1	0.011460272	-0.052787667
AAGGTTCAGTGGTAGC-1_1	0	0.205966713	-0.038400103
AAGGTTCCAAAGGAAG-1_1	7	0.020989452	-0.028665344
AAGGTTCCAAGCCTAT-1_1	0	-0.018190671	-0.034630295
AAGGTTCCAATAGCGG-1_1	7	0.203341996	0.006586788
AAGGTTCCATACCATG-1_1	7	0.073636456	-0.020429656
AAGGTTCCATTTGCTT-1_1	0	0.021815185	0.047439436
AAGGTTCGTAAGGGAA-1_1	3	0.234215324	0.066763901
AAGGTTCGTCGGGTCT-1_1	3	0.200704613	-0.005297765
AAGGTTCGTGGTCTCG-1_1	1	0.174928202	-0.080205095
AAGGTTCGTGTTTGTG-1_1	1	0.145753293	0.066748359
AAGGTTCGTTGACGTT-1_1	4	0.107881874	0.050869857
AAGGTTCGTTTAAGCC-1_1	0	0.04511872	-0.055111421
AAGGTTCTCCAAGTAC-1_1	4	0.032853381	0.065027649
AAGGTTCTCCGCATAA-1_1	1	0.122113123	0.046997112
AAGGTTCTCCTTGGTC-1_1	6	0.198546314	-0.017673621
AAGGTTCTCGGATGTT-1_1	0	0.008547686	-0.014150645
AAGTCTGAGAAACGAG-1_1	2	0.091303702	0.083404566
AAGTCTGAGAGTTGGC-1_1	0	0.093881091	0.062509425
AAGTCTGCACGAAGCA-1_1	3	0.04263715	0.173404025
AAGTCTGGTTAAGATG-1_1	1	0.071201691	-0.03429975
AAGTCTGGTTCCACGG-1_1	0	0.120365747	-0.04064027
AAGTCTGTCAGCAACT-1_1	3	0.015370101	0.105977272
AAGTCTGTCGACAGCC-1_1	0	-0.009536963	0.046080164
AAGTCTGTCGCTTAGA-1_1	1	0.141834295	0.007413722
AATCCAGAGCAATCTC-1_1	0	-0.0264035	-0.112071228
AATCCAGAGCCATCGC-1_1	2	0.099015223	0.063075252
AATCCAGAGCTCCTTC-1_1	5	0.132317493	0.169418845
AATCCAGCAAGGTTTC-1_1	0	0.229424438	-0.073138576
AATCCAGCAGACGCAA-1_1	1	0.103201537	-0.081341998
AATCCAGCAGTATCTG-1_1	0	0.181716427	0.014364139
AATCCAGCATCGGAAG-1_1	0	0.291197879	-0.038388079
AATCCAGGTCTCCATC-1_1	6	0.099326025	0.002372435
AATCCAGGTCTCTCGT-1_1	0	0.067558338	-0.011505555
AATCCAGGTCTGGTCG-1_1	3	0.18862642	0.028486518
AATCCAGGTGCGGTAA-1_1	2	0.190172676	0.012821201
AATCCAGGTTCCACGG-1_1	0	0.150021643	0.013597832
AATCCAGGTTCGTGAT-1_1	2	0.286111035	0.027374213
AATCCAGTCAAACCAC-1_1	1	0.036347981	0.043477729
AATCCAGTCCAGAAGG-1_1	4	0.125194953	0.061366863
AATCCAGTCTATCCTA-1_1	0	0.15811348	-0.028319447
AATCCAGTCTGCCCTA-1_1	0	-0.070910533	0.038119829
AATCGGTAGCCAACAG-1_1	1	0.024558645	0.092090005
AATCGGTAGCGTCTAT-1_1	3	0.041128301	-0.033649404
AATCGGTAGGTGCTTT-1_1	1	-0.018055429	0.018653003
AATCGGTAGGTTCCTA-1_1	0	0.005385251	0.022311952
AATCGGTCACCATCCT-1_1	1	0.046862958	-0.050649237
AATCGGTCATTGGGCC-1_1	3	0.017886581	0.128253569
AATCGGTGTCCGAATT-1_1	0	0.187326427	-0.062364378
AATCGGTGTTAGGGTG-1_1	6	0.103692688	-0.022023106
AATCGGTTCATCTGCC-1_1	5	0.095966064	0.25307656
AATCGGTTCATGGTCA-1_1	0	0.048741099	-0.0161641
AATCGGTTCCTATTCA-1_1	2	0.084775959	-0.014343719
AATCGGTTCTGAGGGA-1_1	5	0.105229206	0.200331217
ACACCAAAGAAGGCCT-1_1	0	0.126480904	0.086401376
ACACCAAAGATCCGAG-1_1	2	0.246903415	0.020469947
ACACCAAAGATGCCTT-1_1	1	0.061988084	0.019599603
ACACCAACACAGAGGT-1_1	5	0.046267743	0.243439172
ACACCAACACGCGAAA-1_1	0	0.075059636	-0.086100618
ACACCAACATTTGCCC-1_1	0	0.006238254	0.040774995
ACACCAAGTAGAGGAA-1_1	0	0.186245036	0.031660274
ACACCAAGTCAGAATA-1_1	1	0.072091533	0.111115088
ACACCAAGTGTAAGTA-1_1	7	0.052303834	-0.053489599
ACACCAAGTTCCCGAG-1_1	2	0.316520455	0.033189472
ACACCAATCACGCATA-1_1	7	0.210843814	0.028642036
ACACCAATCAGTGTTG-1_1	3	0.163486549	0.162602052
ACACCAATCATATCGG-1_1	4	0.09687403	0.051435251
ACACCAATCTCCTATA-1_1	3	0.036359714	0.085516477
ACACCCTAGAGCAATT-1_1	8	0.034826835	-0.020332244
ACACCCTAGAGTCGGT-1_1	7	0.074238018	-0.011150517
ACACCCTAGCAACGGT-1_1	8	0.156736553	0.135099855
ACACCCTAGCGATAGC-1_1	8	0.08253913	-0.024497186
ACACCCTAGCGTCAAG-1_1	8	0.125830771	-0.094020847
ACACCCTAGGTGCACA-1_1	8	0.085466579	-0.091251851
ACACCCTAGTAGCGGT-1_1	8	0.102234797	0.030139883
ACACCCTAGTGTCCAT-1_1	5	0.167751989	0.200128034
ACACCCTCAAAGGAAG-1_1	7	0.187628639	0.010413634
ACACCCTCAAGGTTCT-1_1	4	0.080237163	0.056982517
ACACCCTCACGCGAAA-1_1	2	0.272570679	-0.019543989
ACACCCTCACTGTGTA-1_1	0	0.093116409	-0.012815396
ACACCCTCATGAACCT-1_1	8	0.103758641	0.053187449
ACACCCTGTCAGAGGT-1_1	4	0.043022149	0.003298039
ACACCCTGTCCGTTAA-1_1	6	0.143457886	0.051922613
ACACCCTGTGAGGCTA-1_1	2	0.097244908	-0.160934059
ACACCCTGTGGACGAT-1_1	8	0.024444624	0.022989982
ACACCCTGTTAAGTAG-1_1	8	0.119282266	-0.036574522
ACACCCTGTTGCGCAC-1_1	8	0.06027575	0.064784775
ACACCCTTCAGCTTAG-1_1	8	0.130803787	-0.12778619
ACACCCTTCCAGAAGG-1_1	8	0.06123914	0.025038011
ACACCCTTCGTCGTTC-1_1	5	0.055321018	0.230724174
ACACCCTTCTATGTGG-1_1	8	0.1278293	-0.035169991
ACACCGGAGATGCGAC-1_1	3	0.024570088	0.079424656
ACACCGGAGATGTTAG-1_1	7	0.217445424	-0.047459369
ACACCGGAGCGATCCC-1_1	0	0.195686627	-0.064043498
ACACCGGAGGCTAGAC-1_1	0	0.117882019	-0.073456284
ACACCGGAGGGAGTAA-1_1	0	0.180443233	-0.010056058
ACACCGGAGTAGGCCA-1_1	1	-0.014833525	-0.003023383
ACACCGGCAGACACTT-1_1	0	0.211079213	0.006141284
ACACCGGCAGATAATG-1_1	7	0.256798204	0.008924409
ACACCGGCATGCATGT-1_1	0	0.101894329	0.052279902
ACACCGGCATGGGAAC-1_1	1	0.074801258	0.060861745
ACACCGGCATTAGGCT-1_1	0	0.087857137	-0.079064711
ACACCGGCATTGTGCA-1_1	0	-0.02484271	-0.062478331
ACACCGGGTCGTTGTA-1_1	3	0.164695286	-0.00849002
ACACCGGGTTCCGTCT-1_1	3	0.129468017	0.023654034
ACACCGGGTTGGTGGA-1_1	2	0.062042627	0.018706294
ACACCGGGTTTGTTTC-1_1	0	0.187153196	-0.084658424
ACACCGGTCAGCGATT-1_1	0	0.072296551	-0.045343772
ACACCGGTCCTGCAGG-1_1	3	0.063067126	0.075045948
ACACCGGTCGTCGTTC-1_1	1	0.09463764	0.002460436
ACACCGGTCGTTACAG-1_1	2	0.181783438	-0.002757016
ACACCGGTCTATCGCC-1_1	0	0.092207863	0.034303455
ACACCGGTCTGAGGGA-1_1	0	0.096670686	-0.088506642
ACACTGAAGACTTTCG-1_1	7	0.138484584	-0.052808997
ACACTGAAGGAGTACC-1_1	1	0.098123439	0.053416958
ACACTGACAATTGCTG-1_1	4	0.085087324	-0.034706984
ACACTGACACTCAGGC-1_1	0	0.075870189	-0.01028412
ACACTGACATCGGGTC-1_1	0	0.023584404	0.047168253
ACACTGAGTCCCGACA-1_1	2	0.240819158	-0.002032122
ACACTGAGTGAACCTT-1_1	1	0.023239199	-0.020162855
ACACTGAGTTACGCGC-1_1	5	0.0690041	0.101762462
ACACTGAGTTCTGTTT-1_1	5	0.175112004	0.098604878
ACACTGATCAACGGCC-1_1	4	0.076439573	0.009922706
ACACTGATCAGGTTCA-1_1	1	0.128379162	0.024569097
ACACTGATCATAAAGG-1_1	2	0.153410239	-0.089297472
ACACTGATCCACGACG-1_1	3	0.116099233	0.054338617
ACACTGATCCGTCAAA-1_1	0	0.03563873	0.061366694
ACACTGATCTGCTTGC-1_1	1	0.170160181	0.013501631
ACACTGATCTGTCTAT-1_1	3	0.168099474	0.108623957
ACAGCCGAGGGTCTCC-1_1	4	0.15097231	-0.039412222
ACAGCCGAGGTCGGAT-1_1	2	0.232671652	0.033183188
ACAGCCGAGTATTGGA-1_1	0	-0.007078363	0.001670396
ACAGCCGCAAGAGGCT-1_1	3	0.088360696	0.189092819
ACAGCCGCAGTGGGAT-1_1	0	0.1351878	-0.04980334
ACAGCCGCATAAAGGT-1_1	1	0.193270216	-0.013428375
ACAGCCGCATCGATGT-1_1	0	0.165960552	-0.069925237
ACAGCCGGTAATAGCA-1_1	2	0.152734893	-0.020015459
ACAGCCGGTACATGTC-1_1	6	0.23620866	-0.012206767
ACAGCCGGTCTCTTAT-1_1	1	0.138086487	-0.001051329
ACAGCCGGTGCGCTTG-1_1	7	0.196772159	-0.016762429
ACAGCCGGTTAAGAAC-1_1	2	0.2585565	0.020612407
ACAGCCGGTTAAGATG-1_1	0	0.184186334	0.014846249
ACAGCCGTCCTTTCGG-1_1	0	0.116467281	-0.061700354
ACAGCCGTCGAATGGG-1_1	1	0.061469048	0.063270789
ACAGCTAAGAAACCGC-1_1	0	0.049267989	0.013370792
ACAGCTAAGAAAGTGG-1_1	3	0.226857706	-0.012309522
ACAGCTAAGAATGTGT-1_1	2	0.21220884	-0.009618904
ACAGCTAAGAGCTGGT-1_1	5	0.089355249	0.142371216
ACAGCTAAGGCATTGG-1_1	1	0.110290601	0.006269917
ACAGCTAAGTAGCGGT-1_1	0	-0.064668387	-0.002121003
ACAGCTAAGTCCGGTC-1_1	7	0.208400336	0.001902113
ACAGCTACACATCCAA-1_1	0	0.209349803	-0.035484343
ACAGCTACAGTTAACC-1_1	1	0.074039286	-0.013165683
ACAGCTACATCCGGGT-1_1	1	0.164418345	0.084899299
ACAGCTACATTAGGCT-1_1	5	-0.028433649	0.157902306
ACAGCTAGTGTGCCTG-1_1	0	-0.033890466	-0.077406866
ACAGCTAGTGTTTGGT-1_1	3	0.040695376	0.19486584
ACAGCTAGTTCCACGG-1_1	2	0.290196586	-0.037225295
ACAGCTAGTTGATTGC-1_1	0	0.004033873	-0.027574211
ACAGCTATCAGGTAAA-1_1	2	0.284236171	-0.127528492
ACAGCTATCGCCTGAG-1_1	0	0.023225287	-0.031232273
ACAGCTATCGGTCCGA-1_1	1	0.04135907	0.04134015
ACAGCTATCGTCTGAA-1_1	1	0.045367965	0.035879308
ACATACGAGAATGTGT-1_1	1	0.050690252	0.011167959
ACATACGAGATGTCGG-1_1	2	0.207191182	-0.028776628
ACATACGAGGACGAAA-1_1	1	0.096387873	0.067290243
ACATACGAGTCCTCCT-1_1	7	0.108673989	-0.081836306
ACATACGAGTGGTCCC-1_1	2	0.224524742	0.060310266
ACATACGAGTTGAGAT-1_1	1	0.054025079	0.012686206
ACATACGCAAGGACAC-1_1	4	0.221239282	0.020130451
ACATACGCAATTGCTG-1_1	1	0.098754411	0.09088523
ACATACGCAGTACACT-1_1	1	0.064680445	0.098383789
ACATACGCATCAGTCA-1_1	2	-0.037205881	-0.078065022
ACATACGGTAAGGGAA-1_1	1	0.186938411	0.101727929
ACATACGGTCTTGCGG-1_1	0	0.156804008	0.034024436
ACATACGTCCCATTTA-1_1	2	0.35003586	-0.05306478
ACATACGTCGCATGGC-1_1	7	-0.05635583	-0.042143218
ACATACGTCGTGGGAA-1_1	0	0.118004137	0.021529959
ACATCAGAGAGTGAGA-1_1	1	0.115370547	-0.02141621
ACATCAGAGCACCGTC-1_1	1	0.073802818	0.159528954
ACATCAGAGCGTTTAC-1_1	6	0.074544209	-0.050347477
ACATCAGAGCTCCCAG-1_1	0	0.041301905	-0.024210563
ACATCAGAGGCTATCT-1_1	0	0.165470372	0.091058918
ACATCAGAGTAAGTAC-1_1	0	0.198028395	-0.076147935
ACATCAGCAATCCAAC-1_1	1	0.046451376	0.012801662
ACATCAGCACAACGCC-1_1	0	0.124340639	-0.045105252
ACATCAGCAGCTCGAC-1_1	2	0.249606478	0.001494772
ACATCAGCAGTCAGAG-1_1	2	0.114496867	-0.05618134
ACATCAGCATTGGGCC-1_1	0	0.104072816	0.01526744
ACATCAGGTACTCGCG-1_1	2	0.056661881	-0.038478203
ACATCAGGTAGCTGCC-1_1	0	0.001838236	-0.051333545
ACATCAGGTCCGCTGA-1_1	1	0.263779672	0.021487759
ACATCAGGTCTAGTCA-1_1	7	0.069316652	0.013858945
ACATCAGGTTCGGGCT-1_1	0	-0.006471188	0.082158172
ACATCAGTCCCATTTA-1_1	3	0.153628886	0.054500633
ACATCAGTCGATAGAA-1_1	0	0.097456198	0.000171209
ACATCAGTCGTTACAG-1_1	7	0.11892014	-0.102010814
ACATCAGTCTCTGCTG-1_1	4	0.092485751	-0.015181812
ACATGGTAGTTATCGC-1_1	0	0.142940353	0.015317779
ACATGGTCAAGGACTG-1_1	0	0.008845668	-0.050661157
ACATGGTCACGACGAA-1_1	5	0.090387314	0.111960373
ACATGGTCAGCAGTTT-1_1	2	0.133348909	-0.046259061
ACATGGTGTCATGCCG-1_1	1	0.061790688	0.017709836
ACATGGTGTCGCTTCT-1_1	4	0.026239697	0.010074107
ACATGGTGTCTGCCAG-1_1	0	0.105446004	-0.015336947
ACATGGTTCAATACCG-1_1	0	0.117720633	-0.024398654
ACATGGTTCCACGAAT-1_1	0	0.072440792	-0.060508631
ACATGGTTCTACCTGC-1_1	5	0.114620402	0.092180071
ACATGGTTCTCCGGTT-1_1	3	0.10976113	0.028109089
ACATGGTTCTTCGGTC-1_1	7	0.103628968	-0.013334781
ACCAGTAAGACCGGAT-1_1	6	0.117025634	-0.039445019
ACCAGTAAGACTTTCG-1_1	2	0.22665619	-0.004337913
ACCAGTAAGAGCCTAG-1_1	1	0.044419194	-0.033274167
ACCAGTAAGCTAACAA-1_1	1	0.026268446	-0.015685555
ACCAGTAAGCTGATAA-1_1	1	0.114087708	0.02058366
ACCAGTAAGTCGATAA-1_1	3	0.163899595	0.232670969
ACCAGTAAGTGCGTGA-1_1	0	0.005689663	0.024689837
ACCAGTAAGTTGCAGG-1_1	6	0.166082522	-0.076586137
ACCAGTACACGTAAGG-1_1	2	0.332863624	0.058478777
ACCAGTACACGTCTCT-1_1	1	0.067142392	0.010197778
ACCAGTACACTGTGTA-1_1	1	0.199210612	0.074865886
ACCAGTACAGGGCATA-1_1	3	0.139767693	0.141565228
ACCAGTACAGTTAACC-1_1	7	-0.038825382	-0.059326678
ACCAGTACATCTCCCA-1_1	0	-0.007849117	-0.022216646
ACCAGTAGTACCGCTG-1_1	2	0.172767052	-0.085159166
ACCAGTAGTACTTGAC-1_1	2	0.26465371	0.102291609
ACCAGTAGTCAGCTAT-1_1	0	0.162477672	-0.036340354
ACCAGTAGTCTCCACT-1_1	4	0.01875382	0.041292944
ACCAGTAGTTTGTTTC-1_1	3	0.085524133	-0.009859741
ACCAGTATCCCTCTTT-1_1	2	0.304426404	-0.107267113
ACCAGTATCGAATGCT-1_1	4	0.110318888	-0.083677108
ACCAGTATCGCGGATC-1_1	2	0.300350691	0.052494106
ACCCACTAGTGTTTGC-1_1	4	0.210771453	-0.015503326
ACCCACTAGTTGAGAT-1_1	0	0.209337129	-0.065814286
ACCCACTCAATTCCTT-1_1	8	0.167873195	-0.027007182
ACCCACTCAGTGAGTG-1_1	8	0.146740247	-0.009857638
ACCCACTCATGCAACT-1_1	8	0.116824955	-0.042942953
ACCCACTCATTGGTAC-1_1	0	0.091489114	-0.120156691
ACCCACTGTAGCCTCG-1_1	8	0.128473748	0.056495584
ACCCACTGTAGGAGTC-1_1	8	0.107071343	0.053180156
ACCCACTGTGTTGGGA-1_1	8	-0.001235803	0.064705441
ACCCACTGTTACGTCA-1_1	2	0.095764498	-0.083727439
ACCCACTTCGCAAACT-1_1	8	0.179926238	0.038270356
ACCCACTTCGTTGACA-1_1	8	0.029650035	0.077247272
ACCCACTTCTAACGGT-1_1	3	0.210278996	-0.047036345
ACCCACTTCTGGTTCC-1_1	0	0.180247726	-0.065290988
ACCCACTTCTTGCAAG-1_1	7	0.093365845	-0.082353271
ACCGTAAAGAGGGCTT-1_1	0	0.105628254	-0.028807838
ACCGTAAAGCGAGAAA-1_1	0	0.077402052	-0.025459521
ACCGTAACAAGAAGAG-1_1	0	0.137834974	-0.063834738
ACCGTAACAAGCCGTC-1_1	4	0.088403303	-0.010494264
ACCGTAACAAGGCTCC-1_1	0	0.105722565	0.001489141
ACCGTAACACATTCGA-1_1	4	0.1333762	0.051444721
ACCGTAACAGTATCTG-1_1	0	0.063260084	0.002432189
ACCGTAAGTCTCAACA-1_1	3	0.148425921	0.057417205
ACCGTAAGTCTCTCGT-1_1	0	0.065368391	0.087190324
ACCGTAAGTTTGTGTG-1_1	6	0.108594527	0.007800053
ACCGTAATCACAGGCC-1_1	0	0.177800815	-0.027256791
ACCGTAATCATATCGG-1_1	5	0.189033141	0.19882179
ACCGTAATCCTAAGTG-1_1	0	0.065239662	0.019100239
ACCGTAATCGTACCGG-1_1	0	0.144606089	0.029597034
ACCTTTAAGACAGACC-1_1	2	0.207617438	0.025995048
ACCTTTAAGGGCTTCC-1_1	1	0.138794192	0.000404923
ACCTTTAAGTGCGATG-1_1	2	0.238153423	-0.069191406
ACCTTTAAGTGTTGAA-1_1	4	0.166062156	-0.012666122
ACCTTTACACACATGT-1_1	0	0.113915687	-0.02109387
ACCTTTACACAGACTT-1_1	6	0.05132587	0.044619906
ACCTTTAGTAAATGAC-1_1	0	0.04559908	-0.034184724
ACCTTTAGTCAAGCGA-1_1	1	-0.022648159	0.012923954
ACCTTTATCACCTCGT-1_1	6	0.1602914	-0.0444582
ACCTTTATCATATCGG-1_1	3	0.06346373	0.12298202
ACCTTTATCTGTTTGT-1_1	3	0.170238207	-0.020056755
ACCTTTATCTTCGAGA-1_1	1	0.003697971	0.014941373
ACGAGCCAGCCTCGTG-1_1	5	0.064159573	0.225691128
ACGAGCCAGCCTTGAT-1_1	3	0.032125845	0.141831072
ACGAGCCCAAGCGTAG-1_1	2	0.085522528	-0.008430481
ACGAGCCCACATCCGG-1_1	5	0.126612586	0.327135123
ACGAGCCCACCCATTC-1_1	0	0.087747619	-0.03204261
ACGAGCCCAGGCAGTA-1_1	0	0.247743151	-0.060339024
ACGAGCCGTCATGCAT-1_1	1	0.068009518	0.117008957
ACGAGCCGTCTCTTAT-1_1	0	0.069298633	0.014904003
ACGAGCCGTGACAAAT-1_1	0	0.050397939	-0.096089468
ACGAGCCTCACCTTAT-1_1	1	0.091479825	0.062178103
ACGAGCCTCATTGCGA-1_1	4	0.069567601	0.068572007
ACGAGCCTCCCTTGTG-1_1	2	0.243641542	-0.077610662
ACGAGCCTCGAACGGA-1_1	7	0.19377244	0.021894377
ACGAGGAAGAAACCAT-1_1	0	0.053989852	0.00244119
ACGAGGAAGAGCTGGT-1_1	1	0.079145986	0.020319624
ACGAGGAAGCACCGTC-1_1	1	0.05776107	0.087758661
ACGAGGAAGTCGATAA-1_1	0	0.033181065	-0.018762941
ACGAGGAAGTGTTAGA-1_1	6	0.08184846	-0.060687371
ACGAGGACAGGTGGAT-1_1	2	0.105882363	-0.016216326
ACGAGGACATCAGTAC-1_1	5	0.156384248	0.090806357
ACGAGGACATCCGGGT-1_1	0	0.086573302	-0.005407991
ACGAGGAGTAAGAGGA-1_1	3	0.120051443	0.042710285
ACGAGGAGTACATGTC-1_1	3	0.060018748	0.102343909
ACGAGGAGTGACTCAT-1_1	5	0.179529252	0.113333085
ACGAGGATCAATCACG-1_1	5	0.093344589	0.227801078
ACGAGGATCCAGTATG-1_1	3	0.069206193	0.132815725
ACGAGGATCCGTAGGC-1_1	2	0.267756193	-0.001877016
ACGAGGATCTCTTATG-1_1	7	0.109672057	0.019986185
ACGATACAGAAAGTGG-1_1	1	0.040285629	0.036305581
ACGATACAGACGACGT-1_1	0	0.099250074	-0.016657563
ACGATACAGAGTAATC-1_1	1	0.056661958	0.023937505
ACGATACAGGAGCGAG-1_1	3	0.248295044	-0.097478777
ACGATACCACGTGAGA-1_1	4	0.113823731	0.05135729
ACGATACCATAGACTC-1_1	4	0.171449552	-0.047024784
ACGATACGTAGTGAAT-1_1	3	0.031985093	0.126186479
ACGATACGTCATGCCG-1_1	0	0.096790206	0.004688884
ACGATACGTCCGACGT-1_1	0	0.092011695	0.040197338
ACGATACGTCTAGTGT-1_1	1	0.062591188	-0.000483175
ACGATACGTCTTGTCC-1_1	0	0.065784993	-0.010952098
ACGATACGTGATAAAC-1_1	0	0.019942881	-0.003389549
ACGATACGTGGAAAGA-1_1	0	0.108035195	0.053887211
ACGATACGTTATCACG-1_1	1	0.098689773	0.008055137
ACGATACGTTTAGGAA-1_1	0	0.086469151	0.082854898
ACGATACTCCACGCAG-1_1	0	0.211266748	-0.090382483
ACGATACTCCTCAACC-1_1	2	0.313862874	0.001758462
ACGATACTCGAATGCT-1_1	1	0.142853217	-0.022808576
ACGATACTCGTGGGAA-1_1	5	0.116699495	0.24444945
ACGATACTCTAGAGTC-1_1	3	0.057340561	0.15054756
ACGATGTAGCAGGTCA-1_1	0	0.106223696	0.028138561
ACGATGTAGGACCACA-1_1	1	0.007382162	0.040309399
ACGATGTCACAAGCCC-1_1	3	0.077519077	0.130949976
ACGATGTCAGGCTCAC-1_1	1	0.121075673	0.102838587
ACGATGTGTAGGAGTC-1_1	3	0.069147689	0.048877566
ACGATGTGTATAAACG-1_1	5	0.019567334	0.159471517
ACGATGTGTATATGAG-1_1	0	0.114713179	0.062463705
ACGATGTGTATCAGTC-1_1	0	0.123594144	-0.083713622
ACGATGTGTCAAAGAT-1_1	8	0.11419561	-0.056660151
ACGATGTGTTAAGTAG-1_1	1	0.005834201	0.053293998
ACGATGTTCAACACTG-1_1	0	-0.009085723	-0.038047765
ACGATGTTCGTTACGA-1_1	0	-0.043366213	0.039718373
ACGATGTTCTTTACAC-1_1	3	0.013483902	0.137390174
ACGCAGCAGAAAGTGG-1_1	2	0.202771897	0.020989674
ACGCAGCAGCCACGTC-1_1	1	0.02198407	-0.037197311
ACGCAGCAGGATGTAT-1_1	2	0.143034567	0.037681907
ACGCAGCAGTACCGGA-1_1	0	0.100456441	0.00171241
ACGCAGCAGTGAATTG-1_1	2	0.102399964	0.100543236
ACGCAGCCAACGATGG-1_1	0	0.079068076	-0.080242982
ACGCAGCCAAGTTCTG-1_1	0	0.135897016	-0.018998931
ACGCAGCCACCTTGTC-1_1	2	0.298153376	0.033819028
ACGCAGCCATCGGTTA-1_1	0	-0.03447104	-0.065562767
ACGCAGCCATTAGCCA-1_1	4	0.088580984	0.022784907
ACGCAGCGTAATAGCA-1_1	0	0.037536209	0.031462429
ACGCAGCGTACGAAAT-1_1	0	0.086073286	0.003261014
ACGCAGCGTCATGCCG-1_1	1	0.141151804	-0.067158616
ACGCAGCGTGCAGACA-1_1	0	0.061549221	0.002981288
ACGCAGCGTTACAGAA-1_1	1	0.058304164	0.053196586
ACGCAGCGTTAGAACA-1_1	3	0.079195632	0.102953137
ACGCAGCTCAATAAGG-1_1	3	0.191826367	0.054481067
ACGCAGCTCACAAACC-1_1	3	0.041636856	0.17711571
ACGCAGCTCACCCTCA-1_1	0	0.11845315	-0.008186963
ACGCAGCTCATCGCTC-1_1	2	0.171186409	0.036425147
ACGCAGCTCGCAGGCT-1_1	1	0.070968716	0.043785597
ACGCAGCTCTAACTGG-1_1	5	0.162103678	0.138708532
ACGCCAGAGAAGGGTA-1_1	3	0.098135891	0.051748532
ACGCCAGAGACAGAGA-1_1	5	0.112257615	0.147627049
ACGCCAGAGAGTAAGG-1_1	7	0.179991444	-0.113170376
ACGCCAGCAACGATCT-1_1	4	0.108909912	-0.019754641
ACGCCAGCAGGACGTA-1_1	0	0.107454232	-0.016237711
ACGCCAGCAGGGATTG-1_1	1	0.17709854	0.052412659
ACGCCAGCATCAGTCA-1_1	2	0.160709901	-0.045254964
ACGCCAGGTACCGTAT-1_1	1	0.028982725	0.028544797
ACGCCAGGTACGCTGC-1_1	0	0.017595598	-0.021593576
ACGCCAGGTACTTCTT-1_1	2	0.153988969	-0.020832764
ACGCCAGGTATTACCG-1_1	0	0.201472295	-0.043907737
ACGCCAGGTGGTTTCA-1_1	5	0.152963705	0.230745625
ACGCCAGGTTCACCTC-1_1	1	0.085552322	-0.004915638
ACGCCAGTCACCCGAG-1_1	7	0.139163496	-0.016863614
ACGCCAGTCCGTCAAA-1_1	3	0.312880946	0.00868311
ACGCCAGTCGGCATCG-1_1	1	0.040476676	0.001735244
ACGCCAGTCGTTTATC-1_1	3	0.212844794	0.138955331
ACGCCAGTCTAACTTC-1_1	6	0.13263663	-0.137029864
ACGCCAGTCTCCCTGA-1_1	1	0.118334864	0.129357292
ACGCCGAAGATGTTAG-1_1	1	0.144049366	-0.01338363
ACGCCGAAGCTAGTCT-1_1	0	0.141597463	-0.06014265
ACGCCGAAGGCCCGTT-1_1	0	0.03065544	-0.015819023
ACGCCGAAGGGCTTGA-1_1	4	0.251352128	0.031138688
ACGCCGAAGTGACATA-1_1	0	0.015425894	-0.013879172
ACGCCGACAAGGACAC-1_1	3	0.049767167	0.123705829
ACGCCGACACACGCTG-1_1	0	0.208911418	-0.056496582
ACGCCGACAGACGTAG-1_1	0	0.086451159	-0.059488276
ACGCCGACAGCGAACA-1_1	3	0.061139467	0.105700765
ACGCCGACAGGGTTAG-1_1	1	0.102815507	-0.008442447
ACGCCGACATACCATG-1_1	4	0.124346102	0.002733785
ACGCCGACATGCATGT-1_1	0	0.082757323	-0.020456493
ACGCCGACATTTCACT-1_1	1	-0.065340038	0.121018604
ACGCCGAGTCGACTAT-1_1	0	0.023181983	-0.051716956
ACGCCGAGTCTAGTCA-1_1	3	0.132880726	0.063995439
ACGCCGATCAGCTCTC-1_1	7	0.053555142	0.010382483
ACGCCGATCCGCGGTA-1_1	7	-0.003371271	-0.037940132
ACGCCGATCGAGAGCA-1_1	0	0.096186853	-0.08747559
ACGCCGATCGTCCAGG-1_1	4	0.070250898	0.052084852
ACGCCGATCGTGGACC-1_1	0	0.11900163	-0.081536961
ACGGAGAAGGAGCGTT-1_1	0	0.06647982	0.078688307
ACGGAGAAGTCGAGTG-1_1	4	0.037552939	0.020129177
ACGGAGACAAGTTGTC-1_1	2	0.194934891	0.02298822
ACGGAGACAATCGAAA-1_1	0	0.050041641	0.003716575
ACGGAGACAGATCGGA-1_1	3	0.153487209	0.016771856
ACGGAGAGTAATAGCA-1_1	5	0.058186506	0.118003559
ACGGAGAGTACAGCAG-1_1	3	0.045426033	0.113085864
ACGGAGAGTCGCATAT-1_1	0	0.162466591	-0.042769549
ACGGAGAGTGACAAAT-1_1	0	0.073642161	-0.019943776
ACGGAGAGTGACTCAT-1_1	1	0.03687815	0.052560538
ACGGAGAGTGAGTGAC-1_1	2	0.064038173	0.035555577
ACGGAGAGTGGTACAG-1_1	0	0.103966048	0.013651793
ACGGAGAGTTAGAACA-1_1	0	0.004137539	-0.046654232
ACGGAGAGTTAGATGA-1_1	4	0.184287061	-0.003150091
ACGGAGAGTTGCCTCT-1_1	1	0.132994007	-0.004840647
ACGGAGATCGCGCCAA-1_1	3	0.141731378	0.04333532
ACGGAGATCTAGCACA-1_1	7	0.08935458	-0.054153948
ACGGAGATCTGGGCCA-1_1	2	0.201891303	-0.019760008
ACGGCCAAGAAGGTTT-1_1	1	0.125859941	0.065371978
ACGGCCAAGATCCCGC-1_1	0	0.121061366	-0.122666456
ACGGCCAAGCACCGCT-1_1	0	0.094395983	-0.125677481
ACGGCCAAGGACACCA-1_1	4	0.056062414	0.017412226
ACGGCCAAGTCCATAC-1_1	7	0.132982483	-0.073161221
ACGGCCAAGTTCCACA-1_1	7	0.174410939	-0.05498365
ACGGCCACACATGGGA-1_1	0	0.040678112	0.006102711
ACGGCCACACTGTCGG-1_1	0	0.104007496	-0.07069988
ACGGCCAGTACAGTTC-1_1	0	0.136070949	-0.013843991
ACGGCCATCAAAGTAG-1_1	3	0.162408931	0.039718578
ACGGCCATCCCTCTTT-1_1	0	0.082284566	-0.025348275
ACGGCCATCGGCGGTT-1_1	5	0.109327231	0.082230794
ACGGGCTAGAGTTGGC-1_1	4	0.115224985	0.010440088
ACGGGCTAGATATGCA-1_1	1	0.106261239	0.055260254
ACGGGCTAGCCTATGT-1_1	1	0.035280291	-0.036388994
ACGGGCTAGCTGTCTA-1_1	3	0.081645869	0.127314627
ACGGGCTAGTCCGTAT-1_1	2	0.236366881	0.067048848
ACGGGCTCACAACTGT-1_1	3	0.037507745	0.118699719
ACGGGCTCATGACGGA-1_1	5	0.085636698	0.214021519
ACGGGCTGTAGGCATG-1_1	0	0.08066028	-0.026219071
ACGGGCTGTATAAACG-1_1	1	0.02726972	0.093337517
ACGGGCTGTCACTGGC-1_1	2	0.130568486	-0.045314561
ACGGGCTGTCGGCACT-1_1	2	0.137495281	0.094390161
ACGGGCTGTTAGTGGG-1_1	0	0.12376257	-0.07458465
ACGGGCTTCACCCTCA-1_1	4	0.046599554	-0.000255865
ACGGGCTTCATCACCC-1_1	5	0.117549124	0.15392906
ACGGGCTTCCACTCCA-1_1	7	0.135570557	-0.084921311
ACGGGCTTCCCAAGTA-1_1	0	0.075657873	-0.069249433
ACGGGCTTCGTCTGCT-1_1	1	0.113386056	0.180424482
ACGGGCTTCTTGTATC-1_1	3	0.100087736	0.091955222
ACGGGTCAGACTACAA-1_1	3	0.051895238	-0.026442135
ACGGGTCAGCCTTGAT-1_1	0	0.04850564	0.019688541
ACGGGTCAGGACAGCT-1_1	7	0.133734443	-0.055423895
ACGGGTCCACAAGACG-1_1	0	0.185437843	0.020099405
ACGGGTCCAGATGGCA-1_1	0	0.108690815	-0.084502271
ACGGGTCCAGGAACGT-1_1	2	0.24905872	-0.006626655
ACGGGTCGTACCGCTG-1_1	1	0.084201724	-0.044582063
ACGGGTCGTAGGCTGA-1_1	1	0.128896099	0.036166886
ACGGGTCGTATATCCG-1_1	0	0.156739662	-0.099626995
ACGGGTCGTCAAACTC-1_1	3	0.104258948	0.173449531
ACGGGTCGTCAGCTAT-1_1	1	0.043491168	0.043982921
ACGGGTCGTCCGCTGA-1_1	0	0.073001252	-0.026473499
ACGGGTCGTGTGTGCC-1_1	1	0.050116295	-0.04230556
ACGGGTCTCACAGTAC-1_1	2	0.251865134	-0.055307802
ACGGGTCTCATCTGTT-1_1	0	0.24114169	-0.108430529
ACGGGTCTCCCACTTG-1_1	1	0.144758339	-0.005880866
ACGGGTCTCGCACTCT-1_1	4	0.134339973	-0.036892656
ACGGGTCTCGTATCAG-1_1	4	0.057364052	0.016952407
ACGTCAAAGATCTGAA-1_1	0	0.163102372	-0.015996958
ACGTCAAAGCTGGAAC-1_1	3	0.117387489	0.031618551
ACGTCAAAGGCAAAGA-1_1	1	0.071759573	0.094135934
ACGTCAAAGGGTTCCC-1_1	2	0.267891194	0.032453667
ACGTCAAAGTGTCCCG-1_1	1	0.027561707	-0.016761086
ACGTCAACAACACCTA-1_1	7	0.247310812	-0.052680452
ACGTCAACAGCCAGAA-1_1	5	0.05465695	0.281393381
ACGTCAAGTCCTAGCG-1_1	4	0.064260097	-0.021533493
ACGTCAAGTCTTCTCG-1_1	2	0.170411604	-0.03310987
ACGTCAAGTTTACTCT-1_1	3	0.317292462	0.063107639
ACGTCAATCACCCTCA-1_1	0	0.097941731	-0.06454626
ACGTCAATCACTTATC-1_1	0	-0.067730569	0.025872365
ACGTCAATCCAAACTG-1_1	7	0.201040038	0.002137943
ACGTCAATCCAGTAGT-1_1	0	0.136973146	-0.014118999
ACGTCAATCCTCGCAT-1_1	0	0.173067262	0.00602025
ACGTCAATCTGTCCGT-1_1	4	0.084806878	0.065884645
ACTATCTAGACAAGCC-1_1	3	0.124429936	0.098484812
ACTATCTAGCCGGTAA-1_1	0	0.106024708	-0.050344358
ACTATCTAGCTGAACG-1_1	0	0.019428102	0.040395574
ACTATCTAGTAGGCCA-1_1	4	0.130042719	0.002978364
ACTATCTAGTGTCCCG-1_1	0	0.057640722	-0.047536002
ACTATCTCAGTCGATT-1_1	4	-0.022770145	0.023764678
ACTATCTGTTCCCTTG-1_1	0	0.097790372	-0.04963991
ACTATCTTCAGCCTAA-1_1	0	0.100605779	-0.035924228
ACTATCTTCCATGAGT-1_1	0	0.076611863	-0.006801807
ACTATCTTCCTCGCAT-1_1	0	0.099061395	0.098823994
ACTATCTTCGCGGATC-1_1	0	0.013532104	-0.062522113
ACTATCTTCGCTGATA-1_1	0	0.121143987	-0.118197666
ACTATCTTCGGTGTCG-1_1	7	0.108702431	-0.083132477
ACTGAACAGCCAGTTT-1_1	1	0.098933967	0.008041406
ACTGAACAGCGTGAAC-1_1	2	0.213129979	-0.057575948
ACTGAACAGCTGAAAT-1_1	3	0.13294907	0.110108319
ACTGAACCATGAACCT-1_1	2	0.20168046	0.052110282
ACTGAACGTAGCGCAA-1_1	3	0.142909452	0.146733468
ACTGAACGTATGGTTC-1_1	4	0.106568337	-0.012867784
ACTGAACGTCGCATCG-1_1	4	-0.018416431	-0.008431926
ACTGAACGTCTAGTGT-1_1	5	0.098652224	0.117891048
ACTGAACGTTCACCTC-1_1	0	0.126710492	-0.048810385
ACTGAACGTTTCCACC-1_1	0	0.070207315	0.016761576
ACTGAACTCCAAACTG-1_1	4	0.221374906	0.004709166
ACTGAGTAGACGCACA-1_1	3	0.09726329	0.068952597
ACTGAGTAGCCCGAAA-1_1	2	0.226431038	-0.023722815
ACTGAGTAGCTAGTTC-1_1	0	0.058915921	-0.07530291
ACTGAGTAGCTGGAAC-1_1	0	-0.017296063	-0.026241864
ACTGAGTAGGCGACAT-1_1	1	0.087222512	0.042151813
ACTGAGTAGTGAACAT-1_1	1	0.089980349	0.009354819
ACTGAGTCAAAGGTGC-1_1	3	0.12913583	0.12442805
ACTGAGTCAACTGCTA-1_1	7	-0.023293406	-0.055634607
ACTGAGTCAATAGCAA-1_1	2	0.139820555	-0.03690795
ACTGAGTCATCCGGGT-1_1	1	0.01133746	0.084844277
ACTGAGTGTCAAAGAT-1_1	0	-0.016000673	0.015384021
ACTGAGTGTCCAGTGC-1_1	0	0.067383631	0.021869266
ACTGAGTGTGATGATA-1_1	1	0.052044989	-0.06312959
ACTGAGTTCAGAGGTG-1_1	0	0.122309702	-0.008781954
ACTGAGTTCATCTGCC-1_1	0	-0.033763756	0.025083161
ACTGAGTTCCCTAACC-1_1	3	-0.01998931	0.04788037
ACTGATGAGAGTCTGG-1_1	0	0.247115384	-0.026524269
ACTGATGAGGTAGCCA-1_1	0	0.161431895	0.005407727
ACTGATGAGTGAATTG-1_1	0	0.141328668	-0.075153613
ACTGATGCAACTGCGC-1_1	0	0.041856536	-0.042147405
ACTGATGCACCCATTC-1_1	3	0.074860338	0.063519696
ACTGATGCACTACAGT-1_1	3	0.160981264	0.142902254
ACTGATGCAGGACGTA-1_1	0	0.081894856	-0.022940401
ACTGATGCATCCCATC-1_1	0	0.297449095	-0.029631662
ACTGATGCATGCAATC-1_1	0	0.012688873	-0.029934323
ACTGATGGTCAGAGGT-1_1	3	0.1831706	0.124897118
ACTGATGGTCTAGTGT-1_1	3	0.120317176	0.073171749
ACTGATGGTTGCGTTA-1_1	1	0.230601571	-0.026694406
ACTGATGTCACTCTTA-1_1	7	0.077587828	-0.025387793
ACTGATGTCCTATTCA-1_1	0	0.078834379	-0.026519796
ACTGATGTCGTGGACC-1_1	0	0.08623338	0.04102996
ACTGATGTCTCGAGTA-1_1	1	0.194290097	0.025878081
ACTGATGTCTTAACCT-1_1	0	-0.00844791	0.017734525
ACTGCTCAGCGTCTAT-1_1	7	0.065261364	-0.029135562
ACTGCTCAGGGCTTGA-1_1	7	0.118512501	0.018642001
ACTGCTCAGTCCCACG-1_1	0	0.273867581	0.010068402
ACTGCTCCAAACCCAT-1_1	5	0.056824266	0.155472359
ACTGCTCCAAAGCAAT-1_1	7	0.089293845	-0.076316671
ACTGCTCCAAAGGTGC-1_1	0	0.046502572	-0.034009197
ACTGCTCCAGGGCATA-1_1	0	0.298213253	-0.070730744
ACTGCTCCAGTCAGCC-1_1	1	0.099724595	0.027240104
ACTGCTCGTCTTCTCG-1_1	0	0.106429015	-0.031895594
ACTGCTCGTTACTGAC-1_1	1	0.095335603	0.034780773
ACTGCTCTCACCCTCA-1_1	7	0.108611343	-0.094830289
ACTGCTCTCTGCTGCT-1_1	0	0.24349716	-0.072569721
ACTGTCCAGAATTCCC-1_1	1	0.033805088	0.118353474
ACTGTCCAGACTAGAT-1_1	2	0.318985934	0.056526009
ACTGTCCAGATGTAAC-1_1	0	0.023844071	0.059229908
ACTGTCCAGCCATCGC-1_1	0	0.091263661	-0.032989692
ACTGTCCAGCTAGTCT-1_1	0	0.078460026	-0.131075808
ACTGTCCAGCTGGAAC-1_1	1	0.074937944	-0.042292764
ACTGTCCAGTCCGGTC-1_1	0	0.104538234	-0.023987552
ACTGTCCCAAGACACG-1_1	0	0.035714877	-0.044115105
ACTGTCCCAAGGCTCC-1_1	2	0.108199065	-0.098762031
ACTGTCCCAATGCCAT-1_1	2	0.380769201	-0.080085162
ACTGTCCCAGACAAGC-1_1	0	0.098022595	-0.017168018
ACTGTCCCAGCATGAG-1_1	1	0.129645085	-0.042261239
ACTGTCCCAGGCTCAC-1_1	0	0.085434298	-0.050527502
ACTGTCCCATACTCTT-1_1	0	0.075807776	-0.063749857
ACTGTCCCATCTATGG-1_1	1	0.061434766	0.029217102
ACTGTCCGTAGCGTGA-1_1	2	0.246673267	-0.049020044
ACTGTCCGTATCACCA-1_1	2	0.291058262	0.097299803
ACTGTCCGTTCCCGAG-1_1	7	0.066720525	-0.021998736
ACTGTCCTCAAGGCTT-1_1	4	0.11059214	0.078272759
ACTGTCCTCAGTGTTG-1_1	0	0.071698355	-0.000697378
ACTGTCCTCTAACTTC-1_1	4	0.185342091	0.031791527
ACTGTCCTCTCGGACG-1_1	0	0.095546487	-0.0468058
ACTTACTAGACAAAGG-1_1	1	0.236819915	0.00715154
ACTTACTAGAGCCTAG-1_1	0	0.02868213	-0.032323686
ACTTACTAGCCCAACC-1_1	0	0.148598994	-0.020584082
ACTTACTAGGGTGTTG-1_1	1	0.025547185	0.021177923
ACTTACTAGTGCGTGA-1_1	2	0.160971903	-0.085167794
ACTTACTCACGGTGTC-1_1	3	0.209190847	-0.00362752
ACTTACTCATGGTAGG-1_1	1	0.046793789	-0.027287083
ACTTACTCATTGGGCC-1_1	0	0.047316727	-0.113707608
ACTTACTGTACACCGC-1_1	0	0.122698003	0.001835239
ACTTACTGTGCATCTA-1_1	0	0.062877855	-0.029127113
ACTTACTGTTAAGTAG-1_1	0	-0.041368785	0.011010342
ACTTACTGTTGGGACA-1_1	6	0.119322005	-0.044975354
ACTTACTTCACTTACT-1_1	7	0.177167683	-0.046213543
ACTTACTTCAGCTGGC-1_1	2	0.265715628	-0.062693516
ACTTACTTCGGATGGA-1_1	3	0.11619288	0.19327126
ACTTACTTCTATCCCG-1_1	0	0.117764335	-0.036658871
ACTTACTTCTGAGGGA-1_1	3	0.032912342	0.174216292
ACTTACTTCTGTACGA-1_1	2	0.120483663	-0.090187245
ACTTGTTAGGAATTAC-1_1	0	0.005148902	-0.001156741
ACTTGTTAGTGCAAGC-1_1	3	0.072808947	-0.021078479
ACTTGTTAGTTTAGGA-1_1	6	0.114355712	-0.063088512
ACTTGTTCAACACGCC-1_1	0	0.098939646	-0.073494527
ACTTGTTCACGGATAG-1_1	0	0.064276778	-0.04533457
ACTTGTTCAGGCTGAA-1_1	0	0.108361699	-0.003381548
ACTTGTTCATTGGCGC-1_1	0	0.194884125	-0.030351398
ACTTGTTTCACCGTAA-1_1	0	0.082861525	-0.03864679
ACTTGTTTCGTCCAGG-1_1	0	0.098318031	0.106347167
ACTTGTTTCGTTACAG-1_1	3	0.096456543	0.20046144
ACTTGTTTCTCCAGGG-1_1	6	0.338031377	-0.103009836
ACTTGTTTCTCTAAGG-1_1	1	0.031828019	0.015033393
ACTTTCAAGAGGTAGA-1_1	0	0.059899297	0.032629062
ACTTTCAAGATGTGGC-1_1	4	0.142087153	0.038300994
ACTTTCAAGGAGTAGA-1_1	0	0.172718786	-0.0323165
ACTTTCAAGTACGTTC-1_1	2	0.224255954	-0.007897249
ACTTTCAAGTGGAGAA-1_1	2	0.115041207	-0.049816684
ACTTTCACACGACTCG-1_1	6	0.103614657	-0.103607914
ACTTTCACACGCATCG-1_1	0	0.068642972	-0.047707987
ACTTTCACACGGCTAC-1_1	2	0.260991963	-0.136624711
ACTTTCACAGCAGTTT-1_1	4	0.072684299	-0.011046414
ACTTTCACAGGGTATG-1_1	5	0.06813305	0.128531002
ACTTTCAGTGCATCTA-1_1	7	0.102570124	-0.006037008
ACTTTCAGTGTATGGG-1_1	0	0.168900677	-0.119838187
ACTTTCAGTTGTCGCG-1_1	2	0.180921451	-0.068729796
ACTTTCATCAAGAAGT-1_1	1	0.014173988	0.05757015
ACTTTCATCACCAGGC-1_1	7	0.189890691	0.048397765
ACTTTCATCATGTCCC-1_1	7	0.096539297	-0.061259884
ACTTTCATCGTGGTCG-1_1	4	0.053450249	0.038662589
AGAATAGAGACTCGGA-1_1	1	-0.00451127	0.046435985
AGAATAGAGATTACCC-1_1	4	0.126165117	-0.022270237
AGAATAGAGCGGATCA-1_1	2	0.214512553	0.05185981
AGAATAGCAAGGTTTC-1_1	7	0.184875128	0.010694772
AGAATAGCACACCGCA-1_1	3	0.088518128	0.161742955
AGAATAGCAGGATCGA-1_1	0	0.04995012	0.031346965
AGAATAGCAGGGAGAG-1_1	1	0.026853269	0.067841181
AGAATAGCATAAGACA-1_1	2	0.172763211	-0.067096749
AGAATAGGTCGGCACT-1_1	3	0.109463109	0.172288586
AGAATAGGTGTGCGTC-1_1	0	0.096372591	-0.001090365
AGAATAGTCCAACCAA-1_1	3	0.047105383	0.128716474
AGAATAGTCGGCTTGG-1_1	0	0.004217625	-0.032477981
AGAATAGTCTAACGGT-1_1	1	0.022423766	0.001158927
AGAATAGTCTCAACTT-1_1	1	0.126941898	-0.003509592
AGAATAGTCTCGAGTA-1_1	4	0.11353802	-0.005389887
AGACGTTAGAGTAATC-1_1	3	0.107391554	0.188374687
AGACGTTAGCCACTAT-1_1	7	0.088105442	-0.03085107
AGACGTTAGCTTTGGT-1_1	5	0.113549884	0.168215228
AGACGTTAGTAGGTGC-1_1	0	0.207475376	-0.082836347
AGACGTTAGTGGTAGC-1_1	0	0.101872415	-0.017498141
AGACGTTAGTTTAGGA-1_1	2	0.241238973	-0.096826726
AGACGTTCAAACGCGA-1_1	5	0.067348738	0.126474184
AGACGTTCAAGGACTG-1_1	7	0.100505238	0.035908529
AGACGTTCACCCATGG-1_1	3	0.139346764	0.270739229
AGACGTTGTAAATACG-1_1	3	0.035633175	0.079398931
AGACGTTGTCACTGGC-1_1	1	0.005327243	0.012557057
AGACGTTGTCCGTCAG-1_1	0	0.015200248	-0.051622247
AGACGTTGTCGTTGTA-1_1	0	0.109295028	-0.006409562
AGACGTTGTTAAGAAC-1_1	0	0.026874143	-0.017723616
AGACGTTGTTGCCTCT-1_1	0	0.082327839	0.043748594
AGACGTTTCAATACCG-1_1	1	0.04247579	0.077361247
AGACGTTTCATCTGCC-1_1	1	-0.005272075	-0.074519559
AGACGTTTCGCCAGCA-1_1	0	0.085178527	-0.082012493
AGACGTTTCGTGGTCG-1_1	2	0.093143393	-0.043000594
AGAGCGAAGATGTTAG-1_1	0	0.128160094	-0.074142623
AGAGCGAAGCCAGGAT-1_1	2	0.209639516	0.058799312
AGAGCGAAGGAATTAC-1_1	4	0.142669004	-0.050188242
AGAGCGAAGGACGAAA-1_1	1	0.158196596	-0.019405443
AGAGCGAAGGCGTACA-1_1	2	0.205041316	-0.027722883
AGAGCGAAGTACATGA-1_1	4	0.102201068	0.07604428
AGAGCGAAGTAGCCGA-1_1	0	0.073832526	-0.017725249
AGAGCGAAGTAGCGGT-1_1	3	0.062726138	0.093491198
AGAGCGAGTAGAGTGC-1_1	5	0.100339507	0.103343526
AGAGCGAGTCTACCTC-1_1	1	0.165037894	0.044034585
AGAGCGAGTCTCAACA-1_1	2	0.038246725	-0.096396349
AGAGCGAGTCTGGTCG-1_1	1	-0.035872374	0.013123867
AGAGCGAGTGACTACT-1_1	1	0.059771106	0.126498639
AGAGCGATCATTTGGG-1_1	3	0.088515406	0.060041712
AGAGCGATCTGATACG-1_1	0	0.180282234	-0.057170649
AGAGCTTAGCGAAGGG-1_1	0	0.015504109	-0.094001546
AGAGCTTAGCGACGTA-1_1	7	0.171365146	-0.087375972
AGAGCTTAGCTCAACT-1_1	0	0.073434759	-0.035270147
AGAGCTTAGGCTAGGT-1_1	0	0.043716679	-0.013615733
AGAGCTTAGGGTCGAT-1_1	2	0.293108142	0.038012328
AGAGCTTAGGTGGGTT-1_1	0	0.080067412	0.063406955
AGAGCTTAGTCCCACG-1_1	2	0.132238093	-0.130084193
AGAGCTTAGTGCAAGC-1_1	1	-0.01740498	-0.012204039
AGAGCTTAGTGGTAAT-1_1	2	0.116273097	-0.079779849
AGAGCTTAGTGTGGCA-1_1	7	0.016575151	0.028152176
AGAGCTTCACGAAAGC-1_1	4	0.106588279	0.069258651
AGAGCTTGTACTCTCC-1_1	1	0.144263949	-0.056253063
AGAGCTTGTGGCGAAT-1_1	1	0.133465957	-0.08425724
AGAGCTTGTTACCAGT-1_1	1	0.080339364	0.013192397
AGAGCTTGTTACGGAG-1_1	0	0.079942561	0.002425351
AGAGCTTTCGCCGTGA-1_1	0	0.012290677	0.024068732
AGAGCTTTCGTGGTCG-1_1	1	0.045729572	0.04067581
AGAGTGGAGCCTCGTG-1_1	3	0.127344595	0.073974812
AGAGTGGAGCCTTGAT-1_1	0	0.087855966	-0.086192333
AGAGTGGAGCTCTCGG-1_1	3	0.04934786	0.15526091
AGAGTGGAGGTAGCCA-1_1	1	0.143818442	0.038930791
AGAGTGGAGTGGGTTG-1_1	0	0.177348356	-0.04161726
AGAGTGGGTACCTACA-1_1	1	0.080141588	0.105736122
AGAGTGGGTACGCACC-1_1	3	0.144367241	0.184668532
AGAGTGGGTAGCGCTC-1_1	2	0.127480716	0.018925664
AGATCTGAGAGTAAGG-1_1	0	0.054081792	-0.035286947
AGATCTGAGATGTGGC-1_1	1	0.092719504	-0.076978465
AGATCTGAGCGTTTAC-1_1	1	0.048610069	0.121961113
AGATCTGAGGGTCTCC-1_1	0	0.104678003	0.030668951
AGATCTGAGTTCGCAT-1_1	7	0.08501528	-0.031663333
AGATCTGCAAGCCGCT-1_1	2	0.241403985	-0.056212056
AGATCTGCAAGCGTAG-1_1	1	0.077152315	0.00402866
AGATCTGCAATGAATG-1_1	7	0.056874237	-0.067516697
AGATCTGCATACGCCG-1_1	2	0.184761998	-0.00493903
AGATCTGCATACTCTT-1_1	1	0.146582287	0.04970807
AGATCTGGTAGCGCAA-1_1	7	0.228042938	-0.024683155
AGATCTGGTTCCACTC-1_1	2	0.253561132	-0.035233107
AGATCTGTCCCATTTA-1_1	3	0.194276353	0.090327112
AGATCTGTCGTACGGC-1_1	1	0.073494834	0.059641696
AGATTGCAGATCGGGT-1_1	3	0.067832363	0.005702944
AGATTGCAGCAATCTC-1_1	3	0.120055274	0.122860785
AGATTGCAGCGATAGC-1_1	3	0.076215325	0.1536965
AGATTGCAGCTGCAAG-1_1	7	0.097974291	-0.025884184
AGATTGCAGCTTATCG-1_1	0	0.100004753	-0.042433075
AGATTGCAGGCTAGGT-1_1	0	0.108281699	0.107999295
AGATTGCAGTCCTCCT-1_1	0	0.142036477	-0.024808113
AGATTGCCAATGACCT-1_1	4	0.169190331	-0.064395139
AGATTGCCAGCTGCTG-1_1	0	0.021387569	-0.040451169
AGATTGCCATGGTTGT-1_1	0	0.056991463	-0.058279577
AGATTGCCATTACCTT-1_1	0	0.00245838	-0.095216085
AGATTGCGTCGATTGT-1_1	3	0.083655061	0.113118377
AGATTGCGTTTACTCT-1_1	0	0.080475648	-0.041509253
AGATTGCTCCCTCAGT-1_1	3	0.126380233	0.154915981
AGATTGCTCCGTAGTA-1_1	1	0.070632893	0.016133661
AGATTGCTCGATGAGG-1_1	7	0.058957497	-0.11997153
AGCAGCCAGACAATAC-1_1	7	0.183071466	-0.155073453
AGCAGCCAGAGCTTCT-1_1	1	0.029250131	0.017138887
AGCAGCCAGATCTGCT-1_1	7	-0.002102832	-0.114575029
AGCAGCCAGGATATAC-1_1	5	0.14426833	0.111101046
AGCAGCCAGTATGACA-1_1	7	0.133687478	0.023057912
AGCAGCCAGTTCGATC-1_1	0	0.112748908	0.086756169
AGCAGCCCAATCTGCA-1_1	1	0.070190037	0.065362314
AGCAGCCCACCCAGTG-1_1	0	0.16146681	-0.00821563
AGCAGCCCAGGATTGG-1_1	0	0.11082094	-0.012793794
AGCAGCCCATCGGGTC-1_1	1	0.185771282	-0.006115514
AGCAGCCGTAGCGATG-1_1	7	0.269075478	-0.006193652
AGCAGCCGTCACACGC-1_1	0	0.20476258	-0.016008553
AGCAGCCTCAATAAGG-1_1	3	0.118608616	0.147133143
AGCAGCCTCAGTCAGT-1_1	1	-0.021899115	-0.002323092
AGCAGCCTCAGTTAGC-1_1	1	0.158780569	0.051714565
AGCAGCCTCGTACGGC-1_1	0	0.100931843	-0.036433487
AGCATACAGAAGGGTA-1_1	1	0.078687761	0.015431165
AGCATACAGATATGCA-1_1	4	0.103501015	0.029460811
AGCATACAGGTGCAAC-1_1	2	0.185503205	-0.035064333
AGCATACAGTAAGTAC-1_1	0	0.080014719	-0.037222622
AGCATACCACACTGCG-1_1	5	0.053518286	0.15407089
AGCATACCACCATGTA-1_1	5	0.033351913	0.172938214
AGCATACCACTTACGA-1_1	2	0.181478977	-0.021324342
AGCATACGTACCGAGA-1_1	7	0.046749862	0.054871967
AGCATACGTCGACTGC-1_1	0	0.152441236	-0.046150136
AGCATACGTCTCTTTA-1_1	0	0.026155487	-0.00645415
AGCATACTCAGTTTGG-1_1	2	0.189368155	0.035421842
AGCATACTCATCGGAT-1_1	2	0.294659798	-0.027895753
AGCATACTCCCTCTTT-1_1	1	0.072515224	0.064418049
AGCATACTCGCTAGCG-1_1	5	0.03772173	0.118554988
AGCATACTCGCTTGTC-1_1	7	0.193529351	-0.049288887
AGCCTAAAGAAGGTGA-1_1	0	0.044174497	-0.056345554
AGCCTAAAGAGACGAA-1_1	1	0.065626332	0.087993358
AGCCTAAAGCGTAGTG-1_1	3	0.26144784	0.14997129
AGCCTAAAGCTGAACG-1_1	2	0.183810937	0.00648457
AGCCTAAAGGACTGGT-1_1	0	0.078662521	0.0000633
AGCCTAAAGGAGCGAG-1_1	1	0.067868861	0.039629733
AGCCTAAAGTACACCT-1_1	1	0.131338306	-0.029321954
AGCCTAACACCTGGTG-1_1	0	0.102857039	-0.082729337
AGCCTAACACGGCTAC-1_1	6	0.137474887	-0.035198012
AGCCTAAGTATAGGTA-1_1	1	0.143183544	-0.009340367
AGCCTAAGTATCACCA-1_1	1	0.162939112	0.015963921
AGCCTAAGTATCTGCA-1_1	5	0.162379318	0.146321156
AGCCTAAGTGAAATCA-1_1	1	0.052073345	0.008709708
AGCCTAAGTGTTTGGT-1_1	0	0.149614085	-0.027621203
AGCCTAAGTTATCGGT-1_1	4	0.052360527	-0.04722429
AGCCTAATCCAGAGGA-1_1	2	0.112430507	0.029048819
AGCCTAATCCGCTGTT-1_1	2	0.293635476	0.000111856
AGCCTAATCGCCAAAT-1_1	2	0.212167766	-0.121209028
AGCGGTCAGCCACCTG-1_1	1	-0.020487871	0.068534006
AGCGGTCAGTGCAAGC-1_1	5	0.122257371	0.108385608
AGCGGTCCACGTCAGC-1_1	2	0.341645973	-0.075660488
AGCGGTCCAGCCAGAA-1_1	0	0.095018449	-0.075911173
AGCGGTCCATGGTCAT-1_1	3	0.099174614	0.109839483
AGCGGTCGTATATCCG-1_1	0	0.18469285	-0.01397375
AGCGGTCGTCACTTCC-1_1	3	0.069823514	0.097545044
AGCGGTCGTCGCATCG-1_1	1	0.111521127	0.095591827
AGCGGTCGTTCCGGCA-1_1	0	0.097986454	-0.034449465
AGCGGTCGTTGGTTTG-1_1	7	0.201113439	-0.059748612
AGCGGTCTCACGACTA-1_1	5	0.14465219	0.138301107
AGCGGTCTCAGATAAG-1_1	5	0.175077929	0.243342797
AGCGGTCTCCCTAACC-1_1	0	0.163703042	0.085907458
AGCGGTCTCCTAGAAC-1_1	7	0.063238937	-0.001078811
AGCGGTCTCGTATCAG-1_1	5	0.167342632	0.16322276
AGCGTATAGAAACGAG-1_1	1	0.109647673	0.091352165
AGCGTATAGAGTCGGT-1_1	1	0.152709672	0.039123734
AGCGTATAGGCGACAT-1_1	0	0.035023318	-0.053594385
AGCGTATCAAGCCGTC-1_1	7	0.0641797	0.093997232
AGCGTATCAATAGCAA-1_1	2	0.232850037	-0.032170469
AGCGTATCAATCTGCA-1_1	0	0.08152047	0.001776855
AGCGTATCAATGGAAT-1_1	1	-0.003333726	-0.008607493
AGCGTATCAGGTCGTC-1_1	1	0.0909394	0.084373909
AGCGTATCATCCGGGT-1_1	7	0.172304671	0.028865395
AGCGTATCATTCCTGC-1_1	0	0.108401621	0.037874072
AGCGTATGTAAGTGGC-1_1	0	0.095201977	0.007814989
AGCGTATGTCAGAGGT-1_1	3	0.129442989	0.207840583
AGCGTATGTCGCGAAA-1_1	7	-0.043396727	-0.079002914
AGCGTATGTGATAAAC-1_1	0	0.158337522	0.005004012
AGCGTATGTGCTCTTC-1_1	5	0.020175086	0.197267648
AGCGTATTCACGCATA-1_1	3	0.113670316	0.087673382
AGCGTATTCAGCTCGG-1_1	0	0.178585177	-0.0000589
AGCGTATTCCAAACAC-1_1	0	0.105869795	0.012080283
AGCGTATTCGGCGCAT-1_1	0	0.062631981	-0.069240797
AGCGTATTCGTTTGCC-1_1	7	0.14542226	-0.038501546
AGCGTATTCTGGCGAC-1_1	6	0.124470492	0.093513373
AGCGTCGAGAGCTGCA-1_1	2	0.137241628	-0.01695145
AGCGTCGAGATACACA-1_1	0	0.091025464	-0.064311842
AGCGTCGAGCACCGTC-1_1	3	0.181539999	0.127293993
AGCGTCGAGGTTCCTA-1_1	1	0.090899425	0.023360442
AGCGTCGCACAGCGTC-1_1	1	0.197441147	-0.07599221
AGCGTCGCACGAGGTA-1_1	0	0.12098785	0.035475475
AGCGTCGCACGCCAGT-1_1	0	0.077813697	-0.050939295
AGCGTCGCAGACGCCT-1_1	2	0.095754245	0.054864848
AGCGTCGCAGTATGCT-1_1	5	0.034775595	0.200343801
AGCGTCGGTATGAATG-1_1	3	0.212301917	0.091267928
AGCGTCGGTCAGCTAT-1_1	1	-0.007257113	-0.068028958
AGCGTCGGTGTCTGAT-1_1	5	0.069927778	0.117148362
AGCTCCTAGAGGACGG-1_1	8	0.17988384	-0.071995679
AGCTCCTAGCCCAATT-1_1	8	0.172878376	-0.086036357
AGCTCCTAGCTAAACA-1_1	8	0.18635309	-0.038623455
AGCTCCTAGCTACCTA-1_1	6	0.133103422	0.032634335
AGCTCCTAGGGCTTCC-1_1	0	0.122062004	-0.08890484
AGCTCCTAGTCCAGGA-1_1	8	0.125233257	0.019675283
AGCTCCTAGTTAAGTG-1_1	0	0.144626549	-0.073422498
AGCTCCTCACACCGCA-1_1	3	0.139090993	0.189489928
AGCTCCTCACCCTATC-1_1	0	0.086466518	0.030929172
AGCTCCTCAGAGTGTG-1_1	8	0.147903739	0.0080034
AGCTCCTCAGTATGCT-1_1	8	0.141640316	0.003809956
AGCTCCTCATCATCCC-1_1	7	0.044936605	0.016085582
AGCTCCTGTAAGAGAG-1_1	0	0.15823324	0.00409864
AGCTCCTGTAGCACGA-1_1	2	0.253801474	0.01758283
AGCTCCTGTAGGCTGA-1_1	4	0.262302027	-0.058004668
AGCTCCTGTCCGAGTC-1_1	0	0.078975558	0.011296319
AGCTCCTGTGACCAAG-1_1	8	-0.039194252	-0.058659221
AGCTCCTTCAACACCA-1_1	8	0.179585886	0.114108967
AGCTCCTTCTCGCTTG-1_1	0	0.142187993	-0.02443835
AGCTCCTTCTGGCGTG-1_1	1	0.107244156	0.008245533
AGCTCTCAGATATACG-1_1	0	0.172438903	0.054354332
AGCTCTCAGCTGAACG-1_1	0	0.059817042	-0.060408982
AGCTCTCAGGTGACCA-1_1	0	0.108854739	-0.021629502
AGCTCTCCAAAGGAAG-1_1	1	0.159738988	-0.0251654
AGCTCTCCAAAGTGCG-1_1	0	0.123231099	0.075993229
AGCTCTCCAAGCTGGA-1_1	0	0.168927492	-0.067317594
AGCTCTCCACAGACAG-1_1	0	0.085311631	-0.07165634
AGCTCTCCATAACCTG-1_1	0	0.165128003	-0.036050868
AGCTCTCCATCAGTAC-1_1	1	0.096487261	0.005856516
AGCTCTCGTAACGTTC-1_1	3	0.037887224	0.081887652
AGCTCTCGTGACGGTA-1_1	1	-0.004588395	0.099286505
AGCTCTCTCAACGAAA-1_1	2	0.010676514	-0.148990072
AGCTCTCTCATCACCC-1_1	5	0.097147523	0.090848077
AGCTCTCTCCATGCTC-1_1	4	0.134806005	0.095170861
AGCTCTCTCGGCGCAT-1_1	7	0.005402271	-0.024487828
AGCTCTCTCGGCGCTA-1_1	2	0.1711826	-0.022614375
AGCTCTCTCTGATACG-1_1	0	0.007033285	0.007853513
AGCTCTCTCTTGTATC-1_1	0	0.109044943	-0.031315767
AGCTTGAAGCTCCCAG-1_1	3	0.047845816	0.054882401
AGCTTGAAGTGCAAGC-1_1	1	0.059199381	-0.018601605
AGCTTGACAAGGACTG-1_1	3	0.022512408	0.16304388
AGCTTGACACAGTCGC-1_1	2	0.264282625	-0.072877015
AGCTTGACACGGCCAT-1_1	0	0.087017363	-0.011897838
AGCTTGACATATGAGA-1_1	2	0.25955914	-0.055740473
AGCTTGACATGGGAAC-1_1	7	0.177983217	-0.093110125
AGCTTGAGTATGCTTG-1_1	0	0.072009247	-0.049770951
AGCTTGAGTCATATGC-1_1	1	0.008010781	-0.011093653
AGCTTGAGTCCTGCTT-1_1	2	0.041337193	0.124848911
AGCTTGAGTTAAGAAC-1_1	2	0.242914174	0.026759426
AGCTTGATCAAGCCTA-1_1	0	0.077491368	-0.043053402
AGCTTGATCATAACCG-1_1	0	0.109486533	-0.006156617
AGCTTGATCGGCTTGG-1_1	1	0.131642362	0.026155334
AGCTTGATCTAAGCCA-1_1	7	0.210255601	0.008407242
AGGCCACAGAAACCTA-1_1	1	0.050844528	0.103752092
AGGCCACAGACAAGCC-1_1	0	0.073126569	-0.037982186
AGGCCACAGCCACTAT-1_1	7	0.08132332	-0.039270875
AGGCCACAGCCGGTAA-1_1	5	0.036416244	0.212381684
AGGCCACAGCGTAGTG-1_1	2	0.181986968	0.024311267
AGGCCACAGCTGATAA-1_1	1	0.048744179	-0.04683262
AGGCCACAGGAGTCTG-1_1	3	0.121832505	0.238765528
AGGCCACAGTTTGCGT-1_1	1	0.144165911	0.003521681
AGGCCACCACCAGATT-1_1	2	0.25075799	0.071088723
AGGCCACCACTTAAGC-1_1	4	0.161335878	-0.027128885
AGGCCACCAGCGTCCA-1_1	1	0.129832562	0.013684812
AGGCCACCAGGCGATA-1_1	0	-0.000847931	0.04485809
AGGCCACCATTACGAC-1_1	0	0.160453491	-0.06154098
AGGCCACGTAAGTGTA-1_1	0	0.090638821	-0.081699516
AGGCCACGTACCGCTG-1_1	0	0.054522524	-0.022651394
AGGCCACGTCATACTG-1_1	0	0.105443283	-0.051298052
AGGCCACGTGAAGGCT-1_1	3	0.154155314	0.074881761
AGGCCACGTGCCTGTG-1_1	1	0.109242228	0.015729623
AGGCCACGTGCCTTGG-1_1	2	0.261240721	0.016054916
AGGCCACGTTAAGATG-1_1	0	0.129526022	-0.09015392
AGGCCACGTTCCACGG-1_1	0	0.060200893	0.047407869
AGGCCACTCCCTCAGT-1_1	2	0.176000502	0.04994515
AGGCCACTCCTGCAGG-1_1	5	0.074385793	0.046611611
AGGCCACTCTCTAAGG-1_1	0	0.042025513	-0.104941852
AGGCCACTCTTGTCAT-1_1	0	0.070272479	-0.086729527
AGGCCGTAGCCAACAG-1_1	0	0.18635531	-0.040419396
AGGCCGTCAAGAAAGG-1_1	0	0.032382572	-0.079037593
AGGCCGTCACTCAGGC-1_1	3	0.049448847	0.156950297
AGGCCGTGTTTAGCTG-1_1	1	0.127270048	-0.014249357
AGGCCGTTCAGTGCAT-1_1	3	0.05978228	0.243029032
AGGCCGTTCCAAGCCG-1_1	6	0.16654832	-0.103414608
AGGCCGTTCTATCCTA-1_1	0	0.159685446	0.014968555
AGGGAGTAGACGCACA-1_1	8	0.175673953	-0.033200393
AGGGAGTAGATATACG-1_1	8	0.035901825	0.086352054
AGGGAGTAGCAATATG-1_1	1	0.132410339	0.043481976
AGGGAGTAGGCATGTG-1_1	4	0.114308958	-0.104592714
AGGGAGTAGTACGTTC-1_1	6	0.167261131	-0.010475651
AGGGAGTAGTTGAGTA-1_1	4	0.120392181	0.085120731
AGGGAGTCACCACCAG-1_1	2	0.112362593	-0.001041498
AGGGAGTCAGACGCTC-1_1	0	0.062448723	0.002622524
AGGGAGTCAGTAAGAT-1_1	2	0.138303157	-0.064531567
AGGGAGTGTCAGGACA-1_1	0	0.099176289	-0.030026551
AGGGAGTGTCATCCCT-1_1	0	0.144410803	-0.000677978
AGGGAGTGTGTCGCTG-1_1	1	0.145721379	-0.008956537
AGGGAGTTCCATGAGT-1_1	5	0.070399878	0.102324703
AGGGAGTTCCGCAGTG-1_1	3	0.050073427	0.148873731
AGGGAGTTCGTAGGTT-1_1	0	-0.001123003	0.082783422
AGGGATGCAATCCAAC-1_1	5	0.137206836	0.146345117
AGGGATGCAATGTTGC-1_1	0	0.051731338	-0.023553285
AGGGATGCACATCCGG-1_1	1	0.179508284	0.020119351
AGGGATGCACTGTCGG-1_1	5	0.112467526	0.153760488
AGGGATGCAGTAACGG-1_1	6	0.184928835	-0.055191885
AGGGATGCAGTCACTA-1_1	0	0.083989222	-0.040216478
AGGGATGGTAAACCTC-1_1	5	0.061757885	0.103207824
AGGGATGGTAGAGTGC-1_1	0	0.060766762	0.036190116
AGGGATGTCAAACCGT-1_1	1	0.051581082	-0.028161407
AGGGATGTCACGGTTA-1_1	0	0.026927032	0.030604311
AGGGATGTCAGCTCGG-1_1	0	-0.0115164	0.004608515
AGGGATGTCATCACCC-1_1	0	0.147154337	-0.017451267
AGGGATGTCCGCAAGC-1_1	1	0.053991907	0.073483064
AGGGATGTCGGAAACG-1_1	0	0.0360034	-0.019137282
AGGGATGTCGTTACAG-1_1	1	0.094789853	0.029316919
AGGGTGAAGAACTGTA-1_1	2	0.287945417	-0.027606512
AGGGTGAAGACCCACC-1_1	0	0.094663954	0.015266791
AGGGTGAAGATGTAAC-1_1	1	-0.059603004	0.049562865
AGGGTGAAGCGAAGGG-1_1	1	0.123014671	-0.015959724
AGGGTGAAGCGATTCT-1_1	0	0.247780982	-0.026226986
AGGGTGAAGCTAGTCT-1_1	1	0.06845394	0.066617177
AGGGTGAAGTGTACTC-1_1	0	0.0891569	-0.078068641
AGGGTGAAGTGTGAAT-1_1	0	0.150950276	-0.062777687
AGGGTGACAGACGCTC-1_1	0	0.155844806	0.039903125
AGGGTGAGTACCGAGA-1_1	0	0.089080665	-0.045508877
AGGGTGAGTGTGCCTG-1_1	7	0.128366083	-0.031507241
AGGGTGATCACGATGT-1_1	4	0.072787351	-0.035683585
AGGGTGATCCTAAGTG-1_1	0	0.134846909	0.034935776
AGGGTGATCGGTGTCG-1_1	1	0.232917831	-0.013583348
AGGGTGATCGTTACAG-1_1	1	0.170394777	0.100294307
AGGGTGATCTGTCAAG-1_1	5	0.074301018	0.085808894
AGGGTGATCTTTCCTC-1_1	2	0.295421106	-0.041984839
AGGTCATAGAGTACCG-1_1	0	0.089210714	0.00600505
AGGTCATAGCCACGCT-1_1	1	0.045706555	-0.012380084
AGGTCATAGGATATAC-1_1	1	-0.097554738	0.011782726
AGGTCATAGTCCGTAT-1_1	1	0.12253727	0.132290984
AGGTCATAGTGAAGAG-1_1	0	0.066118626	0.043144609
AGGTCATCAGGATTGG-1_1	0	0.090583769	-0.056885788
AGGTCATGTAAGTTCC-1_1	1	0.019981771	0.070672081
AGGTCATGTCCTAGCG-1_1	0	0.16783437	-0.007956669
AGGTCATTCCAGGGCT-1_1	3	0.079797969	0.101418802
AGGTCATTCTCGTTTA-1_1	0	0.065514805	0.002990551
AGGTCATTCTGCCAGG-1_1	0	0.122719968	-0.087956896
AGGTCCGAGATCACGG-1_1	7	0.019665136	-0.014229138
AGGTCCGAGCGATGAC-1_1	1	0.134805487	0.017892246
AGGTCCGAGGAGCGTT-1_1	0	0.164447323	0.028341145
AGGTCCGAGGCAAAGA-1_1	7	0.073432182	-0.003536638
AGGTCCGAGGGAACGG-1_1	0	0.164211251	-0.01120695
AGGTCCGAGGTCATCT-1_1	1	-0.019381966	0.012565107
AGGTCCGAGGTGCACA-1_1	0	0.149430279	-0.019431336
AGGTCCGAGTGGTCCC-1_1	3	0.114916029	0.178593219
AGGTCCGCAAGCCGTC-1_1	3	0.105463423	0.083196601
AGGTCCGCACACGCTG-1_1	3	0.014178531	0.110185725
AGGTCCGCACTGTGTA-1_1	3	0.034966932	0.166590475
AGGTCCGCATTCGACA-1_1	2	0.048883812	-0.089837679
AGGTCCGGTACCGTTA-1_1	0	0.256809674	-0.106045638
AGGTCCGGTCCTGCTT-1_1	5	0.071292794	0.148066618
AGGTCCGGTGAGGCTA-1_1	1	0.090368161	0.179644777
AGGTCCGGTGTGCCTG-1_1	0	0.041404473	0.008557833
AGGTCCGGTTTGACAC-1_1	0	0.154941722	-0.032849431
AGGTCCGTCAACACTG-1_1	3	0.129060797	0.191661898
AGGTCCGTCAACGGCC-1_1	8	0.083536542	-0.011690567
AGGTCCGTCCCATTAT-1_1	7	0.022944171	-0.060895456
AGGTCCGTCTTGTTTG-1_1	0	0.160006978	0.023041646
AGTAGTCAGAAACGAG-1_1	1	0.015908246	0.0791212
AGTAGTCAGCTGCAAG-1_1	0	0.082232538	-0.005436823
AGTAGTCAGGACCACA-1_1	5	0.015567018	0.169034709
AGTAGTCAGGCAATTA-1_1	1	0.122950764	-0.003285828
AGTAGTCAGTTCCACA-1_1	3	0.079336066	0.018247714
AGTAGTCCAAGTCATC-1_1	1	0.015379954	0.031225265
AGTAGTCCAATAAGCA-1_1	0	0.018851967	-0.058348553
AGTAGTCCACAACTGT-1_1	0	0.027176163	0.119229259
AGTAGTCCACGAAATA-1_1	0	0.232535635	0.113037319
AGTAGTCCACTGTTAG-1_1	0	0.088239557	0.029387412
AGTAGTCCAGACGCCT-1_1	0	0.099842022	-0.031999151
AGTAGTCCAGATCGGA-1_1	3	0.108821116	0.128039926
AGTAGTCGTCTAACGT-1_1	0	0.066843053	-0.094763641
AGTAGTCGTCTCACCT-1_1	3	0.096579695	0.07834973
AGTAGTCGTGCACGAA-1_1	0	0.169765268	-0.02129696
AGTAGTCTCAACACCA-1_1	2	0.14170794	0.038772725
AGTAGTCTCGATGAGG-1_1	0	0.171609052	-0.042555953
AGTAGTCTCGGCTTGG-1_1	1	0.084694882	0.041708838
AGTCTTTAGAGCAATT-1_1	3	0.123623259	0.111227325
AGTCTTTAGAGTCGGT-1_1	0	0.119438716	-0.029383536
AGTCTTTAGATGCCTT-1_1	0	0.115352872	0.015180077
AGTCTTTAGCGCTTAT-1_1	0	0.075451104	-0.029551592
AGTCTTTAGCTGGAAC-1_1	1	0.101903679	-0.009572887
AGTCTTTAGTACGCCC-1_1	5	0.172114304	0.135972819
AGTCTTTCAAAGCGGT-1_1	1	-0.036447436	0.081643328
AGTCTTTCAACGCACC-1_1	0	0.009250481	-0.001517101
AGTCTTTCAGCAGTTT-1_1	0	0.128674584	-0.016099819
AGTCTTTGTACAGCAG-1_1	4	0.1973659	0.080716985
AGTCTTTGTACGCACC-1_1	2	0.258554734	0.148958649
AGTCTTTGTATGGTTC-1_1	7	0.102776587	-0.02347619
AGTCTTTGTCGCTTTC-1_1	5	0.076603638	0.090335035
AGTCTTTGTTGGTAAA-1_1	2	0.03694904	-0.019034206
AGTCTTTTCACCACCT-1_1	0	0.087199326	0.022301083
AGTCTTTTCCTCTAGC-1_1	6	0.122625571	0.013664816
AGTCTTTTCCTGCTTG-1_1	2	0.187047427	-0.020564965
AGTCTTTTCTCATTCA-1_1	3	0.090246382	0.140426253
AGTCTTTTCTGTCCGT-1_1	0	0.137818332	0.013709426
AGTGAGGAGAAAGTGG-1_1	1	0.139281169	0.077543302
AGTGAGGAGATGGGTC-1_1	0	-0.015128008	-0.018954162
AGTGAGGAGCTAGTTC-1_1	0	0.145114001	-0.076641935
AGTGAGGAGGCAATTA-1_1	1	0.177914355	-0.070791071
AGTGAGGAGGGTTCCC-1_1	3	0.17761359	0.028077966
AGTGAGGAGGTGTGGT-1_1	6	0.126124598	0.030768377
AGTGAGGAGTACGCCC-1_1	0	0.089600156	-0.065958477
AGTGAGGAGTCATCCA-1_1	3	0.200145804	0.019743813
AGTGAGGAGTGGACGT-1_1	1	-0.023591428	0.003537705
AGTGAGGAGTGTCCAT-1_1	1	0.030923305	0.056310802
AGTGAGGGTATTCTCT-1_1	5	0.1122675	0.110721846
AGTGAGGGTCGACTAT-1_1	1	0.16372284	0.073426427
AGTGAGGTCCATGCTC-1_1	6	-0.001587018	-0.020466937
AGTGAGGTCCCGACTT-1_1	0	0.073804832	-0.041205175
AGTGAGGTCTAGCACA-1_1	0	0.084970666	-0.025142571
AGTGGGAAGCTAGGCA-1_1	0	0.026619507	-0.005708273
AGTGGGAAGGACCACA-1_1	7	0.237188683	0.041441989
AGTGGGAAGGGTGTTG-1_1	0	0.156918527	0.000689318
AGTGGGAAGTGCGATG-1_1	0	0.101866234	-0.04630556
AGTGGGAAGTTGTAGA-1_1	3	0.041026022	0.039841868
AGTGGGACAAACTGTC-1_1	0	0.011610608	-0.01881475
AGTGGGACAGTCAGAG-1_1	1	0.058681704	0.064869029
AGTGGGAGTGACAAAT-1_1	0	0.065582751	-0.005790186
AGTGGGAGTGATGCCC-1_1	3	0.05899578	-0.008215374
AGTGGGATCGATAGAA-1_1	2	0.067134882	-0.029979632
AGTGGGATCGCTAGCG-1_1	3	0.080522402	0.078507797
AGTGGGATCTGAGGGA-1_1	0	0.103819183	-0.024909195
AGTGGGATCTTACCTA-1_1	0	0.12736416	-0.03539867
AGTGTCAAGAGCTGCA-1_1	0	0.077595457	-0.006405927
AGTGTCAAGATGCCAG-1_1	1	0.111631807	0.042466612
AGTGTCAAGCACCGCT-1_1	3	0.186877716	0.006869476
AGTGTCAAGGGTGTTG-1_1	2	0.179306676	-0.02528343
AGTGTCAAGTCAAGGC-1_1	0	0.043778439	0.028818996
AGTGTCACAAATACAG-1_1	3	0.240982804	0.049766252
AGTGTCACAATGGAGC-1_1	3	0.050443275	0.149986922
AGTGTCACACAGACAG-1_1	0	0.18324359	0.067383019
AGTGTCAGTAAAGTCA-1_1	7	0.176164596	0.107037577
AGTGTCAGTAAGCACG-1_1	0	-0.042872153	-0.072619628
AGTGTCAGTGCTCTTC-1_1	7	0.158379361	-0.041025414
AGTGTCAGTTCAGCGC-1_1	0	0.090041102	0.018464135
AGTGTCATCAGATAAG-1_1	6	0.127819255	-0.026396863
AGTGTCATCATCACCC-1_1	1	0.070969661	0.020870287
AGTGTCATCCTTGCCA-1_1	0	0.036764015	0.067660164
AGTGTCATCGCAGGCT-1_1	0	0.131841644	-0.023178198
AGTGTCATCGTTTAGG-1_1	0	0.143438328	0.007271859
AGTTGGTAGGCAGGTT-1_1	1	0.005827251	-0.013823078
AGTTGGTAGTCGAGTG-1_1	1	0.076267145	0.069857917
AGTTGGTAGTTAAGTG-1_1	0	-0.018586728	-0.052768835
AGTTGGTCACCGTTGG-1_1	0	0.029891521	-0.015161301
AGTTGGTCATATGAGA-1_1	8	0.209100555	-0.034338578
AGTTGGTCATCTGGTA-1_1	0	0.044576539	0.020727316
AGTTGGTGTACAGCAG-1_1	2	0.216313982	-0.026834464
AGTTGGTGTCTCTTAT-1_1	4	0.09395398	-0.0232328
AGTTGGTGTGTTAAGA-1_1	1	0.168622601	0.082299324
AGTTGGTGTTTGCATG-1_1	0	0.110562899	-0.004086456
AGTTGGTTCACCAGGC-1_1	3	0.048933995	0.100767896
AGTTGGTTCATAACCG-1_1	2	0.234836453	0.003660556
AGTTGGTTCGCTTGTC-1_1	4	0.085098583	-0.046642489
AGTTGGTTCGGAGCAA-1_1	3	-0.044805612	0.072886242
AGTTGGTTCGTGGTCG-1_1	5	0.074705983	0.237632751
AGTTGGTTCTGCGGCA-1_1	2	0.13497435	-0.062366266
ATAACGCAGAGGGATA-1_1	4	0.063156699	-0.073963341
ATAACGCAGCTAGTTC-1_1	1	0.09175225	0.098335912
ATAACGCAGTACACCT-1_1	0	0.07436044	-0.047451475
ATAACGCAGTTCGATC-1_1	1	0.068061799	0.064316828
ATAACGCCAAAGTCAA-1_1	1	0.188653707	0.017939805
ATAACGCCACACATGT-1_1	0	0.105592171	-0.039941482
ATAACGCCAGCTCCGA-1_1	2	0.121364455	0.047858503
ATAACGCCATAGTAAG-1_1	0	0.082409918	-0.120625265
ATAACGCGTAGCGATG-1_1	2	0.076495442	-0.025197899
ATAACGCGTCCGAACC-1_1	0	0.083068515	-0.041865679
ATAACGCTCAACCAAC-1_1	2	0.245925477	-0.091864962
ATAACGCTCACCCTCA-1_1	2	0.143748137	0.002923483
ATAACGCTCCGCGTTT-1_1	7	0.311383862	0.014770387
ATAACGCTCCTAGTGA-1_1	0	0.069053074	-0.036077108
ATAACGCTCGGGAGTA-1_1	1	0.040530683	0.009798092
ATAACGCTCTCTGAGA-1_1	7	0.137337461	0.000549729
ATAAGAGAGCTGCGAA-1_1	0	0.213841629	-0.043549991
ATAAGAGCAAGGTTTC-1_1	0	0.033631124	0.106283088
ATAAGAGCAAGTTGTC-1_1	3	0.050433046	0.108827057
ATAAGAGCAATAGAGT-1_1	2	0.177252382	-0.119217115
ATAAGAGCACGGTGTC-1_1	0	0.036315198	-0.077091514
ATAAGAGCAGATGAGC-1_1	3	0.108835033	0.144647213
ATAAGAGCAGATGGCA-1_1	2	0.122497118	-0.037087203
ATAAGAGCAGGTGCCT-1_1	0	0.131083256	-0.079197114
ATAAGAGCAGTTAACC-1_1	0	0.151005064	-0.035702173
ATAAGAGGTACTTCTT-1_1	0	0.047863637	-0.042102172
ATAAGAGGTGCAGACA-1_1	1	0.042812477	0.027369451
ATAAGAGGTGTAAGTA-1_1	6	0.168806322	0.001418552
ATAAGAGGTGTCCTCT-1_1	1	0.000901854	0.012896904
ATAAGAGTCAACGAAA-1_1	2	-0.004469107	0.110020714
ATAAGAGTCCGGGTGT-1_1	1	0.148888577	0.067730107
ATAAGAGTCCGTCAAA-1_1	0	0.128898429	-0.007398339
ATAAGAGTCCGTCATC-1_1	1	0.133534851	0.021123149
ATAAGAGTCCTCGCAT-1_1	0	0.141826138	-0.073936494
ATAAGAGTCGTTTGCC-1_1	2	0.211114187	0.032856832
ATAGACCAGGCGACAT-1_1	0	0.099278015	-0.039743212
ATAGACCAGTTCCACA-1_1	0	0.040514618	0.003165146
ATAGACCCAAACCTAC-1_1	2	0.12416104	-0.054555676
ATAGACCCACACAGAG-1_1	1	0.04334472	0.056379328
ATAGACCCACCAGGCT-1_1	0	0.123308435	0.053939763
ATAGACCCACGGCTAC-1_1	0	0.112432346	-0.05909904
ATAGACCCAGCCTATA-1_1	1	0.099339547	0.049136284
ATAGACCCAGTAAGCG-1_1	2	0.189344831	0.018540096
ATAGACCCATTCACTT-1_1	0	0.275834269	-0.037146726
ATAGACCGTAAGTAGT-1_1	2	0.322045257	-0.158405512
ATAGACCGTAATAGCA-1_1	2	0.175786123	0.053120652
ATAGACCGTACCGGCT-1_1	1	-0.003807072	-0.015449045
ATAGACCGTACCTACA-1_1	3	0.188833478	0.107628517
ATAGACCGTGGAAAGA-1_1	0	0.131348919	0.030978345
ATAGACCGTTCGTTGA-1_1	1	0.014284029	0.018570685
ATAGACCGTTTAGGAA-1_1	3	0.1171285	0.176795715
ATAGACCTCAAACGGG-1_1	2	0.252250417	-0.0000236
ATAGACCTCAATCTCT-1_1	0	0.077995503	-0.068101186
ATAGACCTCGGCCGAT-1_1	0	0.167617383	-0.001524642
ATCACGAAGATCCCAT-1_1	0	0.151397514	-0.002237601
ATCACGAAGATCCTGT-1_1	1	0.132685185	0.044194588
ATCACGAAGTCGTTTG-1_1	3	0.10770009	0.007260432
ATCACGAAGTGTACCT-1_1	2	0.120223631	-0.057902738
ATCACGACAGTCCTTC-1_1	2	0.199613463	0.028863009
ATCACGAGTACTTAGC-1_1	5	0.058796753	0.159694204
ATCACGATCATTGCCC-1_1	0	0.019337211	0.026648693
ATCACGATCCTCTAGC-1_1	0	0.017325628	0.039597335
ATCACGATCGTAGATC-1_1	0	0.122968045	-0.083596162
ATCACGATCTTACCGC-1_1	0	0.160797664	-0.06981678
ATCATCTAGCAATCTC-1_1	0	0.026569067	0.006883845
ATCATCTAGGAGTTTA-1_1	3	0.012957887	0.104598245
ATCATCTAGGCCCTTG-1_1	1	0.034488147	0.056850421
ATCATCTAGGTGCTAG-1_1	4	0.037999683	-0.029897559
ATCATCTCACGAAATA-1_1	0	0.053643102	0.070910971
ATCATCTCAGAAGCAC-1_1	6	0.089523216	0.013598827
ATCATCTCAGGTGGAT-1_1	2	0.081315103	-0.006961391
ATCATCTCATCGGTTA-1_1	6	-0.00576532	-0.015777397
ATCATCTGTGCCTTGG-1_1	0	0.050986136	-0.078210778
ATCATCTGTGGCGAAT-1_1	6	0.349121237	0.011541509
ATCATCTTCAGCTCTC-1_1	0	0.096851305	-0.005137235
ATCATCTTCCGAAGAG-1_1	0	0.213227097	-0.026233809
ATCATCTTCCTGTACC-1_1	0	0.139271995	-0.035850279
ATCATCTTCGGAAATA-1_1	1	0.033645954	0.086638464
ATCATCTTCGTTTATC-1_1	7	-0.041257239	0.063548154
ATCATGGAGAAGAAGC-1_1	5	0.153653894	0.213417283
ATCATGGAGACGCTTT-1_1	0	0.142852051	-0.082777703
ATCATGGAGAGTCTGG-1_1	1	0.116780103	0.038859556
ATCATGGAGTGGAGTC-1_1	7	0.189460478	-0.083431856
ATCATGGAGTGTACCT-1_1	3	0.176388598	0.074891888
ATCATGGCACCACGTG-1_1	0	0.064455244	-0.005678636
ATCATGGCAGATGGCA-1_1	1	0.018782324	0.038763485
ATCATGGCAGCGTAAG-1_1	1	0.044214418	0.102420796
ATCATGGCATGTTCCC-1_1	0	0.100912436	-0.032196894
ATCATGGGTAAACGCG-1_1	0	0.073389895	-0.037317701
ATCATGGGTAAGGGCT-1_1	0	0.084688846	0.020689358
ATCATGGGTACCATCA-1_1	7	0.005900618	-0.053835141
ATCATGGGTGATGTGG-1_1	3	0.158161226	0.095958989
ATCATGGGTGCACGAA-1_1	8	0.165798364	0.067295587
ATCATGGTCACCATAG-1_1	3	0.076078279	0.043145563
ATCATGGTCAGTTCGA-1_1	3	0.138707341	0.058580674
ATCATGGTCCAATGGT-1_1	0	0.099288188	-0.005565026
ATCATGGTCCTCTAGC-1_1	3	0.197518792	0.091686071
ATCCACCAGCCAGGAT-1_1	5	0.072551683	-0.041140243
ATCCACCAGCCCAGCT-1_1	8	0.069848017	0.10686487
ATCCACCAGGATGTAT-1_1	0	0.174560684	-0.063627637
ATCCACCAGGCATGTG-1_1	0	0.020333448	-0.006765697
ATCCACCAGGCTCATT-1_1	0	0.15594897	0.082150072
ATCCACCAGTCAAGGC-1_1	0	-0.042250263	0.062075626
ATCCACCCAAACGTGG-1_1	0	0.175002268	0.019319722
ATCCACCCACGGTAGA-1_1	0	-0.041867969	0.046969226
ATCCACCCAGCCTTTC-1_1	4	0.062452695	0.01750404
ATCCACCCAGTCGTGC-1_1	3	0.096305874	0.118603437
ATCCACCCATACCATG-1_1	2	0.201464756	-0.056133163
ATCCACCCATGAACCT-1_1	4	0.108628891	0.060703466
ATCCACCGTACAGTTC-1_1	0	0.204488529	-0.020086655
ATCCACCGTCATTAGC-1_1	1	0.061311166	0.037784738
ATCCACCGTCTCATCC-1_1	0	0.071139435	-0.083447313
ATCCACCGTCTGCCAG-1_1	6	0.181784729	-0.063718762
ATCCACCGTGTTCTTT-1_1	0	0.045466457	-0.064435322
ATCCACCGTTCAGCGC-1_1	3	0.178057525	0.142868306
ATCCACCTCAGGCAAG-1_1	0	0.254445042	-0.019966329
ATCCACCTCCGTACAA-1_1	4	0.080409223	-0.026892463
ATCCGAAAGTGACATA-1_1	0	0.001416286	-0.061624548
ATCCGAACACTACAGT-1_1	1	0.045883741	0.009032538
ATCCGAACAGACGCTC-1_1	0	0.049863862	-0.066826426
ATCCGAACATCCGCGA-1_1	1	0.0511668	0.081742373
ATCCGAACATTCCTCG-1_1	6	0.132000949	-0.112193154
ATCCGAAGTCATACTG-1_1	4	0.049437292	0.005081122
ATCCGAAGTCATCCCT-1_1	6	0.087174873	-0.046566534
ATCCGAAGTCCATCCT-1_1	1	0.149117172	0.087511945
ATCCGAAGTGTCGCTG-1_1	0	0.073562811	-0.128113555
ATCCGAAGTTTGACTG-1_1	1	0.019800242	0.122605432
ATCCGAATCACCCGAG-1_1	2	0.345804472	-0.010777609
ATCCGAATCCAGAGGA-1_1	5	0.046232166	0.128622862
ATCCGAATCTAACCGA-1_1	4	0.19489315	-0.047495084
ATCCGAATCTTTACGT-1_1	6	0.083013457	-0.069874707
ATCGAGTAGGCTCATT-1_1	1	-0.008403003	0.025640085
ATCGAGTAGGGCTTGA-1_1	2	0.068274522	0.015862839
ATCGAGTCAAGCCATT-1_1	0	0.124800739	0.048477925
ATCGAGTCACCCTATC-1_1	6	0.058177119	-0.051162977
ATCGAGTCACCGGAAA-1_1	0	0.055525558	-0.066453356
ATCGAGTCACTTCGAA-1_1	0	0.059666167	0.074522273
ATCGAGTCAGATCCAT-1_1	1	0.035806668	0.032038876
ATCGAGTCAGCCTATA-1_1	0	0.184245671	0.07703932
ATCGAGTCATTACGAC-1_1	0	0.043034446	-0.0665689
ATCGAGTGTACGCACC-1_1	3	0.050012464	0.072164486
ATCGAGTGTAGAGCTG-1_1	3	0.165050501	0.124727689
ATCGAGTGTGTTTGGT-1_1	2	0.152278694	-0.04659853
ATCGAGTTCAAAGACA-1_1	1	0.184262276	0.029727139
ATCGAGTTCAAGCCTA-1_1	6	0.158629485	-0.022340691
ATCGAGTTCAATACCG-1_1	0	0.157576624	-0.099088634
ATCGAGTTCACCCTCA-1_1	4	0.179949132	0.005592857
ATCGAGTTCAGAGGTG-1_1	0	0.103563698	0.055481978
ATCGAGTTCAGCTGGC-1_1	7	0.078464573	-0.02077496
ATCGAGTTCCAATGGT-1_1	4	0.164119058	0.069317505
ATCGAGTTCCTTGCCA-1_1	1	-0.025528401	0.063152709
ATCGAGTTCGTACCGG-1_1	1	0.137736212	0.005289888
ATCGAGTTCTGAGTGT-1_1	0	0.022312332	-0.061539058
ATCGAGTTCTTCAACT-1_1	2	0.173716494	-0.017626969
ATCTACTAGTATGACA-1_1	7	0.124183576	-0.034190594
ATCTACTCAAGCTGGA-1_1	1	0.076215984	0.059261109
ATCTACTCACCTATCC-1_1	8	0.075501902	0.025676049
ATCTACTGTAATCACC-1_1	1	0.162930059	0.0066904
ATCTACTGTAATTGGA-1_1	1	0.150101755	0.060190023
ATCTACTGTACCGCTG-1_1	2	0.178455681	-0.062844873
ATCTACTGTCCAGTGC-1_1	2	0.255153061	0.019579934
ATCTACTGTGAGTATA-1_1	7	0.211988095	0.025138786
ATCTACTGTGGTACAG-1_1	3	-0.056725315	0.141666866
ATCTACTTCCTTGACC-1_1	0	0.148296774	0.026299225
ATCTACTTCTGGGCCA-1_1	7	0.100105426	0.071568822
ATCTACTTCTTAGAGC-1_1	0	0.007035146	-0.117596088
ATCTGCCAGACCCACC-1_1	1	0.120076017	0.026509464
ATCTGCCAGATCCCAT-1_1	3	0.005594922	0.146489783
ATCTGCCAGTGAATTG-1_1	0	0.06715224	-0.067668501
ATCTGCCAGTGTACTC-1_1	0	0.129695538	-0.041757356
ATCTGCCAGTGTTTGC-1_1	1	0.104069756	-0.034378068
ATCTGCCAGTTCGATC-1_1	1	0.136486	-0.037550174
ATCTGCCCAAATTGCC-1_1	5	0.110824859	0.174303662
ATCTGCCCACCCTATC-1_1	1	0.070548331	0.006207775
ATCTGCCGTACAGTTC-1_1	0	0.098358012	-0.057088966
ATCTGCCGTCCGAATT-1_1	1	0.179973472	0.028454708
ATCTGCCGTCGCCATG-1_1	2	0.203514513	-0.111441622
ATCTGCCGTGTGCCTG-1_1	0	0.048143348	0.041757305
ATCTGCCGTGTGTGCC-1_1	6	0.111824745	-0.009787511
ATCTGCCGTTATCACG-1_1	0	0.077329519	-0.062484214
ATCTGCCGTTCAGGCC-1_1	1	0.018457127	0.170339645
ATCTGCCTCAGAGCTT-1_1	1	-0.002508236	-0.007300315
ATCTGCCTCATCGATG-1_1	1	0.104120443	0.006275826
ATCTGCCTCCAAGCCG-1_1	1	0.009402033	0.06204803
ATCTGCCTCCTTTCGG-1_1	0	0.101188559	-0.095720325
ATCTGCCTCTTTACGT-1_1	2	0.181929835	0.066021605
ATGAGGGAGAAGATTC-1_1	5	0.136592372	0.123807027
ATGAGGGAGACAAGCC-1_1	1	0.115458789	0.045490294
ATGAGGGAGATAGGAG-1_1	4	0.085054204	-0.036323324
ATGAGGGAGCGCCTCA-1_1	3	0.087074795	0.171073237
ATGAGGGAGCTGAACG-1_1	0	0.107426525	-0.042110023
ATGAGGGAGTCCATAC-1_1	1	0.013492207	0.084695059
ATGAGGGCAGGGTACA-1_1	0	0.179433192	-0.056334344
ATGAGGGCATCTATGG-1_1	0	-0.004801751	-0.001059314
ATGAGGGCATTTGCCC-1_1	3	0.062527878	0.130224744
ATGAGGGGTCAGGACA-1_1	1	0.034631725	-0.007157611
ATGAGGGGTCCTGCTT-1_1	7	0.048487564	-0.070375621
ATGAGGGGTCGAGATG-1_1	0	0.167782991	-0.063955061
ATGAGGGGTCGCATCG-1_1	1	0.183520327	0.012191004
ATGAGGGGTCTAGCGC-1_1	0	-0.018120177	-0.031931722
ATGAGGGGTCTCCACT-1_1	0	0.091163966	-0.065254575
ATGAGGGGTTCATGGT-1_1	3	0.06353569	0.142526086
ATGAGGGTCACAAACC-1_1	6	0.106883495	0.007577151
ATGAGGGTCATCACCC-1_1	3	0.046211376	0.157711486
ATGAGGGTCCCGGATG-1_1	0	0.166627585	-0.079870277
ATGAGGGTCCCTCAGT-1_1	2	0.22836179	0.053067597
ATGAGGGTCCTATGTT-1_1	0	0.071225187	-0.032666739
ATGAGGGTCCTCCTAG-1_1	0	0.069912017	-0.04714538
ATGAGGGTCGCACTCT-1_1	6	0.253085204	-0.058805009
ATGCGATAGAAGGCCT-1_1	0	0.130111538	0.060695967
ATGCGATAGACTCGGA-1_1	2	0.105654247	0.069277634
ATGCGATAGCCCAGCT-1_1	0	0.052420884	-0.049434254
ATGCGATAGCTAGTTC-1_1	7	0.082527156	-0.040457546
ATGCGATAGGAATTAC-1_1	0	0.096535448	0.01422401
ATGCGATAGTAACCCT-1_1	7	0.246754996	-0.07121701
ATGCGATAGTATTGGA-1_1	7	0.057683817	-0.136233079
ATGCGATCAGAAGCAC-1_1	1	0.053583752	0.014519092
ATGCGATGTTACCGAT-1_1	3	0.040754339	0.127380144
ATGCGATGTTGAGTTC-1_1	1	0.101262957	-0.035289235
ATGCGATGTTGGTAAA-1_1	2	0.152417034	0.031700545
ATGCGATGTTTGTGTG-1_1	2	0.137332647	-0.048440799
ATGCGATTCAAGCCTA-1_1	1	0.139733635	0.066617283
ATGCGATTCACTTACT-1_1	3	-0.069631484	0.109053437
ATGGGAGAGCAGCCTC-1_1	0	0.139432569	0.011609276
ATGGGAGAGGAACTGC-1_1	1	0.017468284	0.019589384
ATGGGAGAGGGTGTTG-1_1	3	0.154580285	0.072557762
ATGGGAGAGTACGACG-1_1	2	0.065317321	-0.043293788
ATGGGAGAGTGATCGG-1_1	4	0.148573036	-0.060198139
ATGGGAGCAATCGAAA-1_1	3	0.03866138	0.121198244
ATGGGAGCACACGCTG-1_1	2	0.040107676	-0.021032315
ATGGGAGCAGCTGTAT-1_1	1	0.012508603	0.010162164
ATGGGAGGTAGAGTGC-1_1	0	0.197629521	-0.061910516
ATGGGAGGTAGGGACT-1_1	0	0.112989807	0.016108159
ATGGGAGGTGCACTTA-1_1	6	0.111458462	-0.044857367
ATGGGAGGTGCCTGCA-1_1	3	0.018808821	0.213087316
ATGGGAGGTTCAGACT-1_1	2	0.233337818	0.004189882
ATGGGAGGTTCAGTAC-1_1	2	0.459049697	-0.069891392
ATGGGAGTCCCTTGTG-1_1	0	0.094291691	-0.113305469
ATGGGAGTCCGAGCCA-1_1	0	0.077953005	0.017476779
ATGGGAGTCGCTAGCG-1_1	1	0.044580671	-0.000766325
ATGGGAGTCGGCGCTA-1_1	2	0.14883986	0.005082496
ATGGGAGTCGTATCAG-1_1	2	0.236463142	-0.015506543
ATGGGAGTCTGGTATG-1_1	0	0.164085767	0.010019869
ATGGGAGTCTGTCTCG-1_1	3	0.134549162	0.108809538
ATGTGTGAGCCACTAT-1_1	5	0.028631193	0.220153894
ATGTGTGAGCTACCTA-1_1	0	0.016728331	0.029457939
ATGTGTGAGGCCCTTG-1_1	0	-0.064343837	0.012937756
ATGTGTGAGTATCGAA-1_1	3	0.072687412	0.19763334
ATGTGTGAGTATGACA-1_1	1	0.048281241	0.050171314
ATGTGTGAGTGACATA-1_1	0	-0.01994617	0.093601354
ATGTGTGAGTGTACGG-1_1	1	0.14965995	-0.014500664
ATGTGTGCAGACGCCT-1_1	1	-0.028862706	0.036815935
ATGTGTGCAGCCTATA-1_1	3	0.010119225	0.025817101
ATGTGTGGTAGCTCCG-1_1	0	0.086235546	-0.049633694
ATGTGTGGTCTCTCTG-1_1	2	0.214154542	-0.114167952
ATGTGTGGTGAGGGTT-1_1	0	0.141763031	0.07960738
ATGTGTGGTGCCTTGG-1_1	0	0.112963495	-0.029488333
ATGTGTGGTTAAGACA-1_1	1	0.112400722	0.071476367
ATGTGTGTCAAGGCTT-1_1	1	0.13012969	0.02860502
ATGTGTGTCATACGGT-1_1	0	0.089185901	-0.035030699
ATGTGTGTCCAAGTAC-1_1	3	0.110948202	-0.020017258
ATGTGTGTCGAACGGA-1_1	0	0.09618593	-0.033069801
ATGTGTGTCGGTGTCG-1_1	0	0.145095282	-0.014738688
ATGTGTGTCGTCCAGG-1_1	1	0.006210959	0.06204435
ATGTGTGTCTGGGCCA-1_1	3	0.001769681	0.102690025
ATGTGTGTCTTGTTTG-1_1	1	0.048383163	0.106362238
ATTACTCAGACTAAGT-1_1	1	-0.039756515	-0.026706248
ATTACTCAGATGCGAC-1_1	0	0.084092112	0.036973022
ATTACTCAGGATGTAT-1_1	1	0.080880279	-0.006504059
ATTACTCAGGGTTTCT-1_1	1	0.091517412	0.011757151
ATTACTCAGTCGTTTG-1_1	0	0.045248118	-0.001977061
ATTACTCAGTGTACCT-1_1	7	0.176592544	-0.152688785
ATTACTCAGTTACCCA-1_1	1	0.052445325	0.005797343
ATTACTCAGTTAGGTA-1_1	0	0.164357687	-0.029110656
ATTACTCCAAACTGCT-1_1	3	0.115016152	0.170256693
ATTACTCCACAAGTAA-1_1	0	0.054812625	-0.035789239
ATTACTCCACATGTGT-1_1	0	0.201067952	-0.008694137
ATTACTCCACCTCGGA-1_1	2	0.208737767	0.019014528
ATTACTCCAGCTTCGG-1_1	0	0.018585323	0.006599448
ATTACTCGTGACCAAG-1_1	1	0.070503073	0.03844497
ATTACTCGTGAGGCTA-1_1	0	0.160686579	-0.083261149
ATTACTCGTTCCACAA-1_1	2	0.099351519	0.021786198
ATTACTCTCAACCAAC-1_1	0	0.08285067	-0.017173292
ATTACTCTCGACGGAA-1_1	0	-0.009217697	0.05551604
ATTACTCTCTGCTTGC-1_1	1	0.020606975	0.028976253
ATTACTCTCTTCGGTC-1_1	0	0.109836862	0.005318131
ATTATCCAGAATGTTG-1_1	0	0.133371506	-0.010409789
ATTATCCAGAGACGAA-1_1	1	-0.063990033	-0.041799388
ATTATCCAGAGCTGGT-1_1	0	0.173329111	-0.089230303
ATTATCCAGCCACCTG-1_1	0	0.060716344	-0.05653154
ATTATCCAGCTTTGGT-1_1	3	0.088004151	0.009819736
ATTATCCAGTACGACG-1_1	0	0.125554651	-0.065404018
ATTATCCAGTACGTAA-1_1	4	0.22154761	0.105461906
ATTATCCCACCCAGTG-1_1	0	0.037456098	-0.098751027
ATTATCCCACGAAAGC-1_1	2	0.26118732	-0.08674085
ATTATCCCATGTCGAT-1_1	7	0.149678405	0.001167178
ATTATCCCATTCCTCG-1_1	1	0.019345705	0.000254042
ATTATCCGTAAGGGCT-1_1	3	0.257941589	0.068989052
ATTATCCGTTGCCTCT-1_1	0	0.049720826	-0.103185396
ATTATCCGTTGTGGAG-1_1	0	0.018966778	0.035616138
ATTATCCTCAAAGACA-1_1	0	0.026775726	-0.045507118
ATTATCCTCGAATGCT-1_1	0	0.127515349	-0.042242431
ATTCTACAGAGTGACC-1_1	3	0.087665096	0.079512691
ATTCTACAGATAGCAT-1_1	2	0.143773014	-0.05776472
ATTCTACAGGACCACA-1_1	1	0.100992725	-0.012198926
ATTCTACAGGGTCGAT-1_1	1	0.060406046	-0.036055554
ATTCTACAGGGTCTCC-1_1	0	0.241019672	-0.023957421
ATTCTACAGTCGTTTG-1_1	0	0.088508415	-0.025992234
ATTCTACAGTGAAGTT-1_1	1	0.026759066	-0.024856363
ATTCTACCACTTGGAT-1_1	0	0.071159737	0.059385171
ATTCTACGTACGACCC-1_1	1	0.107642175	0.071328507
ATTCTACGTACTTGAC-1_1	1	0.108812423	0.005823043
ATTCTACGTAGCTAAA-1_1	5	0.102297169	0.193371795
ATTCTACGTCAGAGGT-1_1	0	0.095093788	-0.048267673
ATTCTACGTCTAGCGC-1_1	6	0.054947945	-0.012422374
ATTCTACGTGTCGCTG-1_1	0	0.147926052	-0.047597049
ATTCTACTCAGAAATG-1_1	1	0.171611773	-0.007846592
ATTCTACTCCGCGTTT-1_1	7	0.089458248	-0.055878014
ATTCTACTCGCTTAGA-1_1	1	0.107155188	-0.010133621
ATTCTACTCTGCGTAA-1_1	0	0.166873823	0.054360742
ATTGGACAGACCGGAT-1_1	5	0.111669582	0.131850315
ATTGGACAGATGGCGT-1_1	7	-0.02630441	-0.091162366
ATTGGACAGCAGCCTC-1_1	0	0.071044727	0.029994975
ATTGGACAGCCAGTAG-1_1	0	0.09824969	-0.024965192
ATTGGACAGCGTAGTG-1_1	1	0.134336755	-0.01846703
ATTGGACAGGTGATAT-1_1	7	-0.025026895	0.023639812
ATTGGACCACATGACT-1_1	2	0.31523146	0.02170405
ATTGGACCACCGAAAG-1_1	7	0.018097723	0.074787881
ATTGGACGTAGCGTAG-1_1	0	0.072361678	-0.00178521
ATTGGACGTATGGTTC-1_1	2	0.147751188	-0.070331246
ATTGGACGTCACCCAG-1_1	7	0.142200022	-0.110190225
ATTGGACGTCCTAGCG-1_1	3	0.184407818	0.113662278
ATTGGACGTGGTGTAG-1_1	1	-0.005699781	0.077583943
ATTGGACGTTCGTTGA-1_1	0	0.059803579	0.067278766
ATTGGACGTTGGGACA-1_1	7	0.174664182	-0.030372623
ATTGGACTCACATACG-1_1	2	0.238950903	0.044804552
ATTGGACTCCGCGCAA-1_1	2	0.21562974	-0.003025437
ATTGGACTCTCTTGAT-1_1	0	-0.03041626	0.094259788
ATTGGTGAGACAAGCC-1_1	2	0.165876621	0.085699495
ATTGGTGAGACTTTCG-1_1	0	0.104270036	-0.087523007
ATTGGTGAGAGGTACC-1_1	0	0.09134189	-0.042889731
ATTGGTGAGCGCCTCA-1_1	2	0.275796871	0.129613932
ATTGGTGAGGCCCTTG-1_1	0	0.157619458	0.023021134
ATTGGTGAGGTGATTA-1_1	7	0.161286313	-0.06211416
ATTGGTGAGTACGCGA-1_1	2	0.225204326	0.025413145
ATTGGTGAGTGCAAGC-1_1	1	-0.012628433	-0.059564826
ATTGGTGAGTTTAGGA-1_1	1	0.074112954	0.073669749
ATTGGTGCAGACAAGC-1_1	0	0.161941327	-0.038513622
ATTGGTGGTACAGTTC-1_1	3	0.032250822	0.179694264
ATTGGTGGTACCGTTA-1_1	3	0.075866841	0.155998931
ATTGGTGGTCGACTAT-1_1	1	0.052517372	0.035471722
ATTGGTGGTGACCAAG-1_1	4	0.146452725	-0.02245464
ATTGGTGGTGCTGTAT-1_1	4	0.188881803	0.02871483
ATTGGTGGTGTGACCC-1_1	2	0.253681058	0.040664248
ATTGGTGGTTGATTGC-1_1	0	0.117576227	0.013814569
ATTGGTGGTTGGACCC-1_1	0	0.057892322	0.089761817
ATTGGTGGTTTAAGCC-1_1	4	0.15345012	0.007195752
ATTGGTGTCATGCAAC-1_1	3	0.069117833	0.098440468
ATTGGTGTCCAGATCA-1_1	1	0.070934278	0.054754005
ATTGGTGTCTCGTATT-1_1	3	0.170387606	0.080220423
ATTTCTGAGAAACCAT-1_1	3	0.035947906	0.068528286
ATTTCTGAGATCTGCT-1_1	0	0.198955642	-0.020966626
ATTTCTGAGGCACATG-1_1	2	0.140226293	-0.023518742
ATTTCTGAGTATCTCG-1_1	0	0.176741126	-0.011351658
ATTTCTGAGTGTCCAT-1_1	0	0.260814154	-0.093409004
ATTTCTGCACCAGTTA-1_1	6	0.087237049	-0.062919745
ATTTCTGCACTTCGAA-1_1	3	0.155371784	0.188510397
ATTTCTGCATCGGAAG-1_1	4	0.197520118	0.015694743
ATTTCTGGTAGATTAG-1_1	4	0.082311114	0.037444008
ATTTCTGGTCTTGTCC-1_1	7	-0.002229041	0.029108129
ATTTCTGGTGAAATCA-1_1	1	0.173067527	-0.003400044
ATTTCTGGTTGGTTTG-1_1	3	0.085812532	0.027387967
ATTTCTGTCAATCTCT-1_1	3	0.08867077	0.039965185
ATTTCTGTCACGCGGT-1_1	5	0.005340127	0.157454195
ATTTCTGTCGAATGGG-1_1	2	0.194381715	0.013569506
ATTTCTGTCGTAGATC-1_1	1	0.0243809	0.047092377
ATTTCTGTCTGTTTGT-1_1	1	0.021190676	0.05950445
ATTTCTGTCTTAGAGC-1_1	0	0.127842127	-0.028767321
ATTTCTGTCTTGACGA-1_1	1	0.204175676	-0.007021139
CAACCAAAGAACAATC-1_1	0	0.105107406	-0.00373632
CAACCAAAGATATGCA-1_1	3	0.12437109	0.103523236
CAACCAAAGCTAAGAT-1_1	0	0.138629294	0.015760268
CAACCAAAGTCGTACT-1_1	3	0.023961318	0.118594034
CAACCAACAATAACGA-1_1	1	0.120395631	0.077374965
CAACCAAGTCCCGACA-1_1	0	0.088768579	0.002809386
CAACCAAGTCTCTTTA-1_1	0	0.09917312	-0.053421058
CAACCAAGTGCTGTAT-1_1	7	0.130591387	-0.071932853
CAACCAAGTTACGACT-1_1	0	0.097861147	-0.05727916
CAACCAAGTTATCGGT-1_1	0	0.058260253	-0.046437334
CAACCAATCACAGTAC-1_1	3	0.074450674	0.202172775
CAACCAATCGCGTAGC-1_1	7	0.049363942	0.004310611
CAACCAATCTCCAACC-1_1	1	0.005037782	0.05541478
CAACCTCAGAATTCCC-1_1	3	0.06626306	0.135381814
CAACCTCAGAGAACAG-1_1	4	0.151457639	-0.010511711
CAACCTCAGCACAGGT-1_1	1	0.077872534	0.125858665
CAACCTCAGCGCCTCA-1_1	0	0.123328277	0.008250284
CAACCTCAGCTAGGCA-1_1	1	0.036224782	0.000124119
CAACCTCAGCTCTCGG-1_1	7	-0.018022384	-0.064189725
CAACCTCAGGAACTGC-1_1	7	-0.002811832	-0.066315828
CAACCTCAGGAGCGAG-1_1	1	0.198232509	-0.004137589
CAACCTCAGGTTACCT-1_1	0	-0.010527708	-0.053608774
CAACCTCCAATAAGCA-1_1	1	0.193271681	-0.038715685
CAACCTCCAGCCAGAA-1_1	1	0.193756082	-0.06189528
CAACCTCGTATAAACG-1_1	1	0.001384075	0.011759321
CAACCTCGTATCGCAT-1_1	0	0.089796167	-0.086463113
CAACCTCGTCCGAACC-1_1	7	0.115628611	-0.031820024
CAACCTCGTGCGGTAA-1_1	6	0.187199648	0.02640836
CAACCTCTCAAGGCTT-1_1	0	0.10591542	0.012806778
CAACCTCTCCACTCCA-1_1	3	0.006852242	0.118447368
CAACCTCTCTGGTTCC-1_1	4	0.101228729	-0.007785068
CAACTAGAGACGACGT-1_1	3	0.028272786	0.11017708
CAACTAGAGATAGCAT-1_1	7	0.174449993	0.001331527
CAACTAGAGATCGATA-1_1	7	0.021900554	0.008361462
CAACTAGAGCTGTCTA-1_1	0	0.071829758	-0.042965586
CAACTAGAGGGAAACA-1_1	4	0.100563408	-0.003583652
CAACTAGAGTTAGCGG-1_1	0	0.039677213	-0.046795604
CAACTAGCAAGAAAGG-1_1	0	0.225635486	-0.088203281
CAACTAGCAAGCGATG-1_1	2	0.08143427	0.010545913
CAACTAGCACACAGAG-1_1	1	0.107596301	-0.066450046
CAACTAGCAGCGTTCG-1_1	4	0.088154342	-0.09495606
CAACTAGCATCGGTTA-1_1	0	0.087648625	-0.037238874
CAACTAGGTTATGCGT-1_1	0	0.016647583	-0.082314239
CAACTAGGTTCCAACA-1_1	0	0.195906492	-0.061281385
CAACTAGTCAACGGGA-1_1	4	0.026896195	-0.051695876
CAACTAGTCACATGCA-1_1	3	0.104183765	0.103605792
CAACTAGTCCAATGGT-1_1	0	-0.037506691	-0.064324053
CAACTAGTCCAGATCA-1_1	0	0.088134887	-0.00497016
CAACTAGTCCCTGACT-1_1	0	0.113957749	-0.051129694
CAACTAGTCCGTTGCT-1_1	4	0.071709931	-0.030664922
CAACTAGTCGAACGGA-1_1	0	0.130267192	-0.011021936
CAACTAGTCGTTGACA-1_1	0	0.161225423	0.028962018
CAACTAGTCGTTTAGG-1_1	3	0.183669127	0.11559646
CAAGAAAAGAGAGCTC-1_1	2	0.112582645	0.053094315
CAAGAAAAGATAGTCA-1_1	2	0.166545972	0.138533999
CAAGAAAAGTTACGGG-1_1	0	0.085296187	0.058135991
CAAGAAACACTTAAGC-1_1	2	0.228144054	-0.073114495
CAAGAAACAGATAATG-1_1	2	0.215008412	-0.02615385
CAAGAAACAGTCCTTC-1_1	0	0.125248093	-0.052549586
CAAGAAAGTCTGCAAT-1_1	0	0.059809699	0.011938532
CAAGAAATCAGGATCT-1_1	0	0.090257431	-0.020003174
CAAGAAATCATTGCCC-1_1	2	0.162914231	0.064900389
CAAGAAATCCTCTAGC-1_1	0	0.004670059	0.024332824
CAAGAAATCGCTAGCG-1_1	2	0.145673896	0.082757726
CAAGAAATCGTTACAG-1_1	0	0.199939149	0.02990033
CAAGATCGTAATTGGA-1_1	5	0.219037194	0.120916477
CAAGATCGTGACTACT-1_1	0	0.100085571	-0.051041078
CAAGATCGTGAGGGTT-1_1	3	0.172897623	0.070385648
CAAGATCGTGCTCTTC-1_1	1	0.031444156	-0.015931517
CAAGATCGTGTTGAGG-1_1	0	0.143575298	0.02244962
CAAGATCTCCAAATGC-1_1	3	0.111260199	0.10058901
CAAGATCTCGCGATCG-1_1	7	0.14981484	-0.078132763
CAAGATCTCGGAGGTA-1_1	3	0.109261355	0.056489276
CAAGATCTCTTAACCT-1_1	0	0.173990483	0.027791501
CAAGATCTCTTCGGTC-1_1	2	0.334722127	-0.095810782
CAAGGCCAGGGCTTCC-1_1	0	0.070455677	-0.040900026
CAAGGCCAGTATCGAA-1_1	0	0.168258389	0.05912976
CAAGGCCCAAACTGCT-1_1	7	0.13096205	-0.022183024
CAAGGCCCAAATTGCC-1_1	0	0.039409803	0.044985484
CAAGGCCCACCCATTC-1_1	2	0.27742983	0.162640061
CAAGGCCCAGCATACT-1_1	0	0.075721498	0.04677001
CAAGGCCCAGGGATTG-1_1	2	0.199638546	-0.034143274
CAAGGCCCATCAGTAC-1_1	1	0.128998612	0.018188787
CAAGGCCCATGGGAAC-1_1	7	0.049797541	-0.054796294
CAAGGCCGTATGAAAC-1_1	2	0.318960684	-0.102132253
CAAGGCCGTCACCCAG-1_1	6	0.181216553	0.016772175
CAAGGCCGTGGTCCGT-1_1	1	0.07371472	-0.018500404
CAAGGCCGTTCGAATC-1_1	6	0.030081254	-0.092475971
CAAGGCCGTTCGTTGA-1_1	0	0.102739167	0.059748978
CAAGGCCTCCGGCACA-1_1	0	0.085552254	-0.013168725
CAAGGCCTCTAACCGA-1_1	7	0.2170174	-0.041810903
CAAGGCCTCTGCGGCA-1_1	1	0.135834286	0.023537628
CAAGTTGAGGTGATTA-1_1	0	0.15970699	-0.062695212
CAAGTTGAGTTGAGAT-1_1	1	0.151816081	0.055140885
CAAGTTGCAATGGATA-1_1	1	0.034728088	0.039091703
CAAGTTGCAGACACTT-1_1	1	0.006515815	0.017079152
CAAGTTGCAGCATGAG-1_1	1	0.128209716	0.039845353
CAAGTTGCATAGACTC-1_1	0	0.11229816	-0.055244494
CAAGTTGGTAAATGAC-1_1	1	0.037709954	-0.010977497
CAAGTTGGTACTCGCG-1_1	0	0.08457632	0.032896002
CAAGTTGGTCCGCTGA-1_1	1	-0.059432454	0.020686659
CAAGTTGGTCCGTCAG-1_1	5	0.041663973	0.231724268
CAAGTTGGTCGGCTCA-1_1	1	0.063730862	0.016479354
CAAGTTGGTGCAGACA-1_1	0	0.009479766	0.062967141
CAAGTTGGTTACGTCA-1_1	0	0.178991978	-0.055983367
CAAGTTGGTTCCGTCT-1_1	0	0.026378547	-0.090103737
CAAGTTGTCACAGGCC-1_1	0	0.227572595	-0.064552551
CAAGTTGTCAGCTCGG-1_1	0	0.109937222	0.024609356
CAAGTTGTCCGAAGAG-1_1	1	0.129318327	0.07812432
CAAGTTGTCGACGGAA-1_1	2	0.201349908	-0.077253997
CAAGTTGTCTAGAGTC-1_1	0	-0.032275768	-0.128139118
CACAAACAGAAACGCC-1_1	1	0.054172547	-0.001582653
CACAAACAGCGGCTTC-1_1	4	0.137355998	-0.079660502
CACAAACAGGCCCTCA-1_1	7	0.123707951	-0.023261835
CACAAACCACGCCAGT-1_1	5	0.081925694	0.094691557
CACAAACCACTTACGA-1_1	0	0.085150858	0.007656405
CACAAACCAGACTCGC-1_1	0	0.140862474	0.002122928
CACAAACCAGGGATTG-1_1	1	0.070039364	0.034621228
CACAAACGTAGAGTGC-1_1	2	0.088982528	-0.018916918
CACAAACGTAGCAAAT-1_1	1	0.127128408	-0.089586414
CACAAACGTCGCTTTC-1_1	5	0.140611563	0.203306916
CACAAACGTCGTTGTA-1_1	0	0.139699572	-0.010509597
CACAAACGTTCATGGT-1_1	0	0.049755471	0.068459971
CACAAACTCACGAAGG-1_1	4	0.097944075	-0.034137426
CACAAACTCAGAAATG-1_1	3	0.200468452	0.17153566
CACAAACTCTGGCGTG-1_1	2	0.193713406	-0.001379941
CACACAAAGAAAGTGG-1_1	0	0.120420365	-0.083402248
CACACAAAGACCTTTG-1_1	1	0.168680104	-0.096619003
CACACAAAGCGACGTA-1_1	2	0.218963532	-0.03405929
CACACAAAGCGAGAAA-1_1	1	0.131825665	0.01710386
CACACAAAGCTGCGAA-1_1	1	0.15342795	0.032635122
CACACAAAGGATGTAT-1_1	7	0.213238109	0.02222342
CACACAAAGTAGTGCG-1_1	5	0.095640073	0.174914279
CACACAAAGTCATGCT-1_1	5	0.092349521	0.108753255
CACACAACACAGCCCA-1_1	3	0.108687614	0.148228981
CACACAACACAGTCGC-1_1	4	0.089420239	-0.06829067
CACACAACACCTCGTT-1_1	3	0.122946669	0.197186947
CACACAACACTCGACG-1_1	0	0.107982667	-0.05440697
CACACAACATTAACCG-1_1	2	0.321927878	-0.061126484
CACACAAGTATAAACG-1_1	3	-0.008697734	0.039415713
CACACAAGTCTGATTG-1_1	1	0.11740325	0.000511523
CACACAAGTGGAAAGA-1_1	0	0.207800533	-0.017189229
CACACAATCAGTGCAT-1_1	7	0.054160153	-0.03415227
CACACAATCTAGCACA-1_1	7	0.07746721	0.015027151
CACACAATCTCGCATC-1_1	0	0.153516155	-0.069910769
CACACCTAGACTAAGT-1_1	8	0.207772491	-0.09804912
CACACCTAGGATGGTC-1_1	5	-0.001542512	0.227461241
CACACCTAGGCATGTG-1_1	2	0.204192489	0.000846235
CACACCTAGGCGTACA-1_1	1	0.044844416	-0.01241671
CACACCTAGGCTCATT-1_1	0	0.080401643	0.081175157
CACACCTAGGGCATGT-1_1	1	0.036277986	0.081443669
CACACCTAGTATTGGA-1_1	5	0.042900144	0.148145885
CACACCTCACAGGTTT-1_1	4	0.030020187	-0.050192103
CACACCTCACGAAATA-1_1	4	0.190220518	0.079003096
CACACCTCAGCTCGCA-1_1	0	0.156142735	-0.017859023
CACACCTCAGTATAAG-1_1	8	0.108943647	0.020406947
CACACCTGTCAAAGCG-1_1	3	0.109148665	0.199935111
CACACCTGTCTCTTAT-1_1	2	0.224191634	0.046467277
CACACCTGTGAGCGAT-1_1	0	0.156093556	-0.050000161
CACACCTGTTAAGAAC-1_1	3	0.09658848	0.110272459
CACACCTGTTGTGGCC-1_1	0	0.093084718	-0.114137173
CACACCTTCACGAAGG-1_1	2	0.219921408	-0.059030978
CACACCTTCGTGGGAA-1_1	0	-0.011822863	-0.119825903
CACACTCAGAAGGTTT-1_1	6	0.267040322	-0.080027212
CACACTCAGATAGGAG-1_1	0	0.099207375	-0.033561238
CACACTCAGTACGCCC-1_1	0	0.111869135	-0.002685243
CACACTCAGTGGACGT-1_1	0	-0.043216552	-0.006509662
CACACTCCACGACGAA-1_1	0	0.036882063	-0.035911917
CACACTCCAGACACTT-1_1	4	0.158481346	-0.004384931
CACACTCCATGACATC-1_1	5	0.040669374	0.201633223
CACACTCGTACCGGCT-1_1	0	0.069595052	-0.008039619
CACACTCGTATAGGGC-1_1	0	0.001111614	-0.048742844
CACACTCGTGACGGTA-1_1	0	0.190308494	-0.037969292
CACACTCGTGCCTGGT-1_1	2	0.251760934	0.03449614
CACACTCGTTCCATGA-1_1	1	0.080089826	0.085243727
CACACTCGTTCTGGTA-1_1	0	0.089091143	-0.076902974
CACACTCGTTGATTGC-1_1	1	0.005435574	0.111217146
CACACTCTCGCGGATC-1_1	3	0.127442286	0.076653837
CACACTCTCGTCTGCT-1_1	0	0.072161929	-0.136653313
CACAGGCAGATGTCGG-1_1	0	0.028304245	-0.022987654
CACAGGCAGCCGCCTA-1_1	3	0.230268402	0.132726828
CACAGGCAGCTGAAAT-1_1	1	0.058653904	0.138960357
CACAGGCAGGCTACGA-1_1	1	0.062806974	0.053529632
CACAGGCCACAGAGGT-1_1	6	0.09304779	-0.083403943
CACAGGCCAGGAACGT-1_1	1	0.084073861	-0.043023264
CACAGGCCATATGCTG-1_1	3	0.072719418	0.127028065
CACAGGCCATCGATTG-1_1	1	0.183805129	-0.080999628
CACAGGCGTAGCACGA-1_1	7	0.11755658	-0.092629528
CACAGGCGTATCTGCA-1_1	0	0.02229818	0.005950221
CACAGGCGTGACTCAT-1_1	0	-0.000811689	-0.045895286
CACAGGCTCACGACTA-1_1	8	0.132402036	-0.063311597
CACAGGCTCGGCTTGG-1_1	4	0.005685041	0.061794186
CACAGGCTCTATCCTA-1_1	0	0.11506152	0.077554223
CACAGTAAGAGGACGG-1_1	0	0.162720579	0.024014834
CACAGTAAGCCACGTC-1_1	6	0.113874221	-0.019390328
CACAGTAAGCGAAGGG-1_1	0	0.155450413	0.042909975
CACAGTAAGGAGTAGA-1_1	0	-0.032836118	0.01578729
CACAGTACACATCCGG-1_1	1	0.085497366	-0.058760408
CACAGTACACATTCGA-1_1	0	-0.029148838	-0.013014373
CACAGTACAGCGTAAG-1_1	0	0.135442544	-0.051196763
CACAGTACATGGTCAT-1_1	0	0.222846239	-0.077526495
CACAGTAGTAAGCACG-1_1	4	0.200902434	-0.024417342
CACAGTAGTACCTACA-1_1	2	0.250062436	-0.13297905
CACAGTAGTACTCAAC-1_1	2	0.016755082	0.003561089
CACAGTAGTGAGGGTT-1_1	1	0.14237502	-0.041998022
CACAGTAGTGTAAGTA-1_1	0	0.024835703	0.01288176
CACAGTAGTTACGTCA-1_1	1	0.101131283	0.062075062
CACAGTAGTTCTGAAC-1_1	0	0.062463791	-0.098631971
CACAGTATCACCAGGC-1_1	0	0.045763884	0.010683792
CACAGTATCCAGAAGG-1_1	0	0.108888138	0.041918998
CACAGTATCCAGGGCT-1_1	0	0.136282933	-0.071806865
CACAGTATCCCATTTA-1_1	3	0.057474505	0.165605728
CACAGTATCGCAAGCC-1_1	0	0.108218621	-0.035930229
CACAGTATCTCTGAGA-1_1	1	0.156259657	-0.046299142
CACATAGAGAAACCGC-1_1	0	0.031403747	-0.060420716
CACATAGAGAGTACAT-1_1	0	0.047711356	-0.037856076
CACATAGAGTAATCCC-1_1	7	0.070558964	-0.083003554
CACATAGCAAGCTGAG-1_1	0	0.034466798	-0.060417874
CACATAGCACTGAAGG-1_1	0	0.000359277	-0.007137609
CACATAGGTAAGTAGT-1_1	2	0.216500651	-0.085409651
CACATAGGTACCGCTG-1_1	0	0.112001889	-0.071635273
CACATAGGTAGCCTAT-1_1	3	0.140662127	0.166087799
CACATAGGTAGTGAAT-1_1	3	0.126394663	0.123060536
CACATAGGTCAACATC-1_1	1	0.098351198	0.014033643
CACATAGGTCCAGTTA-1_1	0	0.049757186	-0.044449407
CACATAGGTTCGAATC-1_1	0	0.029149417	-0.028326296
CACATAGTCAAAGACA-1_1	6	0.109212753	-0.040337776
CACATAGTCACCAGGC-1_1	0	0.207021151	-0.047931998
CACATAGTCACCTCGT-1_1	3	0.199471787	0.02415781
CACATAGTCCGTCATC-1_1	0	0.208906013	0.121308192
[truncated: 31,174 more rows]

## Sheet: Figure 4C-D
Figure 4C-D
UniqueCellID	Sample	Auto-reactivity	H1N1	Cluster 1 (TEM GZMK+)	Cluster 2 (TCM HLA-DR+)	Cluster 3 (TEM NKG7+)	Cluster 5 (CTL)	Cluster 6 (TREG)
tetramer_p1_BC49_AACATTCT	01-046	0.0189713969250624	-0.0968438584210794	-0.209973717759861	-0.0293235073464541	-0.133216027013243	-0.127970899942633	0.155181200953403
tetramer_p1_BC33_AACGAGGT	01-046	0.198615177489623	-0.137772742092606	-0.190961393372167	0.356977186109311	-0.0563668403669356	-0.0759984397279157	-0.131455283295626
tetramer_p1_BC47_AAGCACAT	01-046	0.115668013694209	-0.023137167901327	-0.283885439033509	-0.0690153525868005	-0.233213617556267	-0.209305618376851	0.0813056037908157
tetramer_p1_BC24_AAGTGGCT	01-046	0.162767948806636	-0.0847482612497183	-0.297930547761504	0.373443108889571	-0.0850624408051167	0.0639355292481538	-0.136224208362567
tetramer_p1_BC41_ACACCGTG	01-046	-0.0270176204493575	-0.117061727315192	-0.0243390245873845	-0.17509741100389	-0.106989141237987	0.0209196533957788	0.079123586636363
tetramer_p1_BC78_ACAGGCAT	01-046	0.116720186661966	-0.15228441252304	-0.358962480257443	0.101716698508836	-0.168419042647858	-0.0539091622473906	-0.0387539172243802
tetramer_p1_BC91_ACCGCTAA	01-046	-0.115941331978362	-0.096739549708181	-0.310376518328501	-0.191607799095246	-0.108571544768325	-0.124981320813802	0.131200076902078
tetramer_p1_BC37_ACCTCAGC	01-046	0.058771340851813	0.216886768642257	-0.359750067603786	0.291446340600323	-0.127447640147883	-0.0724444289346056	-0.285955535078651
tetramer_p1_BC71_ACCTGGAG	01-046	-0.00790007072163179	-0.110444739046245	0.209241371388598	-0.119323507855945	-0.116107396361754	-0.0949879612787689	-0.115575940961512
tetramer_p1_BC12_ACGATAGG	01-046	-0.00861363348386393	0.0740958325001383	-0.319681758573039	-0.0265739443376057	-0.202973559309258	-0.178691418638826	-0.0125537035209073
tetramer_p1_BC44_ACGTATCC	01-046	0.133593225308865	0.0983200375447372	-0.0470642233699295	0.176309594792762	-0.174919628557905	-0.172826856239089	-0.0158788936613953
tetramer_p1_BC94_ACGTTGTA	01-046	0.0492925241643263	0.0300710966133977	0.107745899016374	0.0757921513737597	-0.106067517480626	-0.126121951710097	0.140170083479339
tetramer_p1_BC66_ACTAGCGA	01-046	-0.0485271364783007	-0.151481958274604	-0.187301153274726	-0.0125286985944024	-0.177827832415096	-0.0927875553437608	-0.206363664385342
tetramer_p1_BC17_AGAGATCT	01-046	0.0234296394111654	-0.0532791249663516	0.149877343652964	-0.214712812867872	-0.20534704281487	-0.0959273545744961	-0.15235646634308
tetramer_p1_BC34_AGCCACCA	01-046	0.117705695445554	0.0616685961043719	-0.33684645670342	0.388494713895969	0.0200988241152076	0.067719612916064	0.0363853844552213
tetramer_p1_BC29_AGCTCCTT	01-046	-0.0461693602518174	0.0657460122263319	-0.222505429829692	0.0246921573588881	-0.148951774830056	-0.157253228296141	-0.0413240800138473
tetramer_p1_BC64_AGGACTTA	01-046	0.00975076326188207	-0.0168867230531977	0.133906654885461	0.0604849756209314	-0.211821832574377	-0.159127752138954	0.0238680422519806
tetramer_p1_BC76_AGGTAAAG	01-046	0.0761989649248546	-0.0569059346266947	-0.32625135908783	-0.0975067847991772	-0.0836319721857773	-0.106000795020165	0.0652068353304037
tetramer_p1_BC46_AGTTGTGT	01-046	0.0140571732933055	-0.00203804847631067	-0.331343117817153	-0.236930822740075	-0.240437035466466	-0.068997858438501	0.0566860523438794
tetramer_p1_BC6_ATACAGAC	01-046	-0.0377649525866364	0.0725817774326581	-0.208579154099561	0.219430970114493	-0.0735868514402716	0.174816376273803	-0.0146578862904452
tetramer_p1_BC87_ATATTCCC	01-046	0.0647643123474524	-0.0585024969159433	-0.312724433476071	-0.335220651595488	-0.0766904068706442	0.0551705467074534	0.143113904865492
tetramer_p1_BC58_ATGCGACG	01-046	0.076314520196139	-0.0207082256123121	-0.315659479203827	-0.0438580148877646	-0.0852249400708842	-0.0370192683848359	0.0611758306685774
tetramer_p1_BC73_ATTCCTAG	01-046	0.223651100683934	-0.123126442862488	-0.094368422951477	-0.277057675385453	-0.166100092413849	-0.153412636674477	0.05350022758315
tetramer_p1_BC83_ATTGGAGC	01-046	0.227768913184926	0.0321179952973195	-0.313007147044624	0.378283502219976	-0.104089171438872	0.00248779104546651	-0.00140926377708983
tetramer_p1_BC5_ATTTAGCG	01-046	0.280528678193347	-0.135047496275622	-0.367944446769307	0.335823277104543	-0.120761608877476	-0.0291587748632208	-0.0307317643635564
tetramer_p1_BC19_CACACTGA	01-046	0.137063715599921	-0.0655158057356169	-0.311736822170361	-0.0168964387713724	0.141846871884301	-0.0430783453239378	-0.0760147445645828
tetramer_p1_BC90_CACTTATC	01-046	-0.111527139108187	-0.0807215034901215	-0.288364102981345	-0.0298278915321979	-0.0826815265226906	-0.151591973318015	-0.256373722577847
tetramer_p1_BC84_CATAGTCG	01-046	0.122576852375413	-0.118509510989569	0.638627701713352	0.0188523608945427	-0.07980288365808	-0.0808551492229408	0.0949882221037769
tetramer_p1_BC72_CATGGGTT	01-046	0.0139621869587369	-0.123233518840577	-0.354593889635965	-0.0880812621431052	-0.216239862080582	-0.173057549643042	0.265214845135135
tetramer_p1_BC36_CCAGTCCA	01-046	0.0207142420042161	-0.0104913894754236	-0.0788688769695702	-0.0714278224137286	-0.108579188701369	-0.110150424616976	-0.135596640366724
tetramer_p1_BC69_CCGAGTAC	01-046	0.00160830812708357	-0.100217100194717	-0.325481366801131	-0.19434335196036	-0.170759237238885	-0.173907649104998	-0.0319614452332544
tetramer_p1_BC65_CCGCTCAG	01-046	0.00924702502624061	-0.0278310056398752	-0.225358313398752	-0.0722162574841385	-0.0914084689816334	-0.143760731670942	-0.0143598906550601
tetramer_p1_BC39_CCGGCGTC	01-046	-0.0075867053601732	-0.0270510529485309	-0.255191519782023	0.0379254109705225	-0.168577670759805	-0.0554725216971043	0.156501874567619
tetramer_p1_BC82_CGCTTGCT	01-046	0.029531132888692	-0.114020282600964	0.00708563994865558	0.23794107861834	-0.0933479546034876	-0.136686038069015	-0.201330741878176
tetramer_p1_BC68_CGGAAGTG	01-046	0.102043097170706	-0.0801468511618748	-0.303116720451496	0.0248646940425834	-0.175497846390876	-0.0774937736582698	0.12348178228115
tetramer_p1_BC60_CGGGTGAA	01-046	-0.096463737054948	-0.124422100901926	-0.266533202728391	-0.19058434344227	-0.196605075364517	-0.114519323926797	-0.232109339315136
tetramer_p1_BC48_CTGTCATT	01-046	0.00725568936832371	-0.0474107474243308	-0.277607079436073	-0.127032139363306	-0.115955973181869	-0.0078674889633393	0.151248417447899
tetramer_p1_BC16_CTTTGACA	01-046	0.20820451239061	-0.113537462606374	0.150161616329489	-0.0978826032035349	-0.0613697692873268	-0.11655721684458	0.204810120990982
tetramer_p1_BC54_GAAGACTT	01-046	0.306287407471792	-0.0755396469732421	0.0307329013883932	0.105515858955495	-0.148335164219729	-0.0382896730213781	0.166525605320193
tetramer_p1_BC15_GAATGAGT	01-046	-0.0340708567527703	-0.175612604305292	-0.429550019996738	0.0554099732982345	-0.263939568660008	-0.176213925381795	0.0702865181373409
tetramer_p1_BC59_GAGGGTAG	01-046	0.0746521285381448	-0.0684275725875012	-0.329553083886415	0.024502335484447	-0.04890213933029	-0.0939191495460888	-0.210570728820461
tetramer_p1_BC18_GAGTCCTG	01-046	-0.0160302914452123	-0.0324830019184598	-0.222073900249677	-0.24426170950745	-0.134924775561884	-0.0427683196108496	0.0399423978981362
tetramer_p1_BC70_GATCTGAG	01-046	0.00411937187904443	-0.0167523839504057	-0.15423518991922	0.0801362486588717	-0.0313476164433998	0.0227467589845133	0.0611648811514304
tetramer_p1_BC13_GATGTCGA	01-046	0.140113285635305	0.00120232914110718	0.0213823893455787	-0.2439433412396	-0.200942335187566	-0.107851800748038	0.212429557055475
tetramer_p1_BC3_GCACGTCA	01-046	0.319397005332362	-0.0164256301821116	-0.516186167082172	1.11498327231025	-0.0741957456138139	-0.0861438717318498	-0.262965845045094
tetramer_p1_BC96_GCATTTGG	01-046	0.0425661162786409	0.0286893081944983	-0.136293974973757	0.191040324039545	-0.187431236511075	-0.0747025646807248	-0.234181057445048
tetramer_p1_BC61_GCCATCTT	01-046	0.0297606864173592	0.0965983243800926	-0.101623016908715	-0.0716572848424979	-0.0854482471785502	-0.142632478366274	0.111017538905336
tetramer_p1_BC21_GGACCTTT	01-046	0.116892536035337	0.00314380132661629	-0.307905506376557	0.276393036732585	-0.0756748524379662	0.0411657553131238	-0.343681756065861
tetramer_p1_BC43_GGATTGAC	01-046	0.350131897365711	-0.164608154317753	-0.21786474878978	0.460547085408252	-0.0799308743676271	-0.120782135940379	0.308303248584089
tetramer_p1_BC86_GGGACAAC	01-046	0.105901674069798	-0.0805176335715823	-0.410999178998608	0.281160511086378	-0.128508616010961	-0.142432520499224	0.398789882670855
tetramer_p1_BC51_GGGATTGT	01-046	-0.0105682779319816	-0.135924471164502	-0.152789479165707	-0.106681522838297	-0.0746471258096071	-0.0793334527371973	-0.223458396864567
tetramer_p1_BC38_GGTGGACT	01-046	-0.010084053094581	-0.0109521690769394	0.114534660257475	0.170710838567246	-0.195503825811659	-0.0746744021929352	-0.0276166377994087
tetramer_p1_BC67_GTAACTCC	01-046	-0.152079599013749	-0.130240511156368	-0.327081053234632	0.0275914251428804	-0.0663118702191747	-0.0655596746875085	0.024181665115432
tetramer_p1_BC42_GTAGAACG	01-046	-0.0184558900703017	0.0597052246763449	-0.245954281245402	-0.211107580255596	-0.0926939281492988	-0.0433831415432302	0.0811362942979504
tetramer_p1_BC28_GTCATTAG	01-046	0.0398577637793229	-0.0117503696374611	-0.364745020582518	0.082833685022663	-0.141444546471721	-0.0471428219759996	0.486677087735261
tetramer_p1_BC95_GTCTGCCG	01-046	0.0381228989339325	-0.0817558509169336	-0.269634579961952	-0.0516986967844679	-0.168929993026288	-0.0802799946994514	0.0467643987933033
tetramer_p1_BC27_GTGCATGA	01-046	0.0493651752979892	0.00728394611550648	-0.255471275589427	-0.0727761101047434	-0.0548983264886892	-0.0130711309818925	-0.149054957177956
tetramer_p1_BC57_GTGTTAGC	01-046	0.00708820926809087	0.0154684828942974	0.323138623746338	-0.0968019471347208	-0.108344196142964	-0.0319992194592041	-0.172580930266467
tetramer_p1_BC20_GTTACAGG	01-046	0.135856443804697	-0.131328700597067	-0.070134215558613	0.0313090089624383	-0.14831278140443	-0.14494392346817	0.028457326022055
tetramer_p1_BC31_GTTGCCAC	01-046	0.154489831517475	-0.0205343336397671	0.0367013003728032	0.123995383147607	-0.0791766292253868	-0.176770114298253	0.217817339560275
tetramer_p1_BC40_TAACTCCG	01-046	0.132149303348414	-0.125914257430552	0.122762368388765	0.0143345679931307	-0.125579783950035	-0.0729843280253324	0.11761587209088
tetramer_p1_BC92_TAAGGTCC	01-046	0.0847341691111704	0.00681130654482287	-0.337178433038611	0.237586417425952	-0.14336558517162	-0.170569735285057	0.103233316923357
tetramer_p1_BC89_TACGCCTC	01-046	-0.0324714474640827	-0.0947503338238256	-0.145704364393083	-0.0776910855188864	-0.122932315290338	-0.0406702986364102	-0.00621823202885591
tetramer_p1_BC11_TACTGGTA	01-046	-0.0166164862388229	-0.0207480973718639	-0.054126117666017	-0.110980388647518	-0.154203267313381	-0.135111405909488	0.0546926764182168
tetramer_p1_BC22_TAGACTAT	01-046	0.170489089735203	-0.099285684116877	-0.219935097335176	0.176907711452523	-0.055290519124901	-0.174664652835458	0.16705830235299
tetramer_p1_BC77_TAGGCGCG	01-046	0.0386956933170191	0.0478177196609289	-0.269257105106109	0.0191521905775456	0.105456453978596	0.0526665196400884	-0.173595909258778
tetramer_p1_BC35_TAGTGAAC	01-046	0.0927554803869471	-0.076962544590699	-0.308644197718863	-0.071464574063456	-0.113982249265729	-0.157059602291533	-0.269106608063026
tetramer_p1_BC30_TCACCCGA	01-046	0.0779254296437171	-0.0717285149948253	-0.269073558530446	0.0716463043796592	-0.0800175674372066	-0.0298891617094673	-0.205738521620844
tetramer_p1_BC75_TCCACACT	01-046	-0.0921252787670425	-0.128967431277429	-0.340644382598606	-0.133673701340834	-0.0949338934175478	-0.0303703704850159	0.00577725695891895
tetramer_p1_BC74_TCGAACCG	01-046	-0.0286351594197995	0.0857062497962081	-0.0953848477527407	0.0334845374340471	-0.166879491441716	-0.105983960481978	-0.117651540228567
tetramer_p1_BC56_TCGCTACA	01-046	0.00671043731541832	0.072336609179002	-0.205117974867735	0.121016232165743	0.035411904962948	0.172000059561884	-0.0497972121551165
tetramer_p1_BC63_TCTATGGT	01-046	-0.0694381137728323	0.0246786557323881	-0.215710404454547	0.20473736525351	-0.202271786584718	-0.185125467617162	-0.199581690593929
tetramer_p1_BC10_TCTCACAC	01-046	0.29895667290281	-0.119005823596231	-0.490933949436445	0.622129735036874	-0.0578264093951799	-0.0549787789177832	0.332634345729885
tetramer_p1_BC55_TCTGGGCA	01-046	0.0203231743087684	-0.147686534949746	-0.292324587901324	0.131174038596464	-0.118290792704709	0.00620274015514319	-0.011334098051209
tetramer_p1_BC9_TGAATACC	01-046	0.0564773571767206	-0.0434276225569935	-0.214932197523006	-0.163603704055392	-0.169227244980882	-0.0589769787830223	-0.0441749387967697
tetramer_p1_BC80_TGAGCATA	01-046	-0.140237681592269	-0.188828752943234	-0.374194404114207	-0.131464563734361	-0.191630924944549	-0.12697778252	0.018870422972342
tetramer_p1_BC52_TGATGTAG	01-046	0.0842429203609204	-0.138604992905496	-0.239688748921449	0.0183797879640007	-0.127027873127233	-0.110267403772446	-0.0990933895794389
tetramer_p1_BC62_TGCGACAT	01-046	0.114109881111768	0.0339329288318572	-0.362268883647341	0.224502610337132	-0.228711151753938	-0.177661045879109	0.0862817920216026
tetramer_p1_BC7_TGCGTAGG	01-046	0.416554478311629	0.0743160718964886	0.00943955987409478	0.522106444946322	0.00585230509419943	-0.0582100196613795	0.176505115030811
tetramer_p1_BC25_TGCTCTCA	01-046	-0.041306104070787	-0.0643094907593945	-0.0680064922450529	-0.016593269924743	-0.102178456924107	0.0176147429133593	0.113782548274721
tetramer_p1_BC88_TGTTAAGC	01-046	0.194079517492327	0.020292472506431	0.11786081723	0.462113217843622	0.194212647912919	0.0148540775909401	0.136417501137664
tetramer_p1_BC81_TTAGACGC	01-046	-0.00926788919842381	0.0389570721804118	0.53589738885465	-0.178913983179232	-0.0654520814177231	-0.0826503670108966	0.231587988393269
tetramer_p1_BC79_TTTGTGTC	01-046	0.104608394982769	-0.000414374970131443	-0.000273594809561739	-0.0379354317960008	-0.149135627106327	-0.197778752613806	-0.0684370243435306
tetramer_p2_BC33_AACGAGGT	01-140	0.250748792465765	0.00666458484982066	0.398461355001965	0.0642642471309056	-0.075826382111407	-0.0903551409316375	-0.295925370764112
tetramer_p2_BC24_AAGTGGCT	01-140	0.216558006228401	-0.0840579780621284	-0.144497507013142	0.319953566493673	-0.121878150142837	-0.135163786677897	-0.274908065948537
tetramer_p2_BC91_ACCGCTAA	01-140	0.0716426661206953	-0.121634737786957	0.0155883412046164	0.102410449527929	-0.0360374804337444	-0.099904795929229	0.348161206862642
tetramer_p2_BC37_ACCTCAGC	01-140	0.0268492401452687	-0.0912159380962399	-0.338161067352337	-0.367381672304478	-0.177721921931304	-0.163832556797356	-0.0541230530316135
tetramer_p2_BC71_ACCTGGAG	01-140	-0.0678149759219638	-0.0239587989183961	0.104224425117073	0.068598918084794	-0.0849162271772011	-0.0757325750055212	0.244681037485642
tetramer_p2_BC94_ACGTTGTA	01-140	0.0177250410193219	-0.0820713795842159	-0.222144311041057	0.0644796376161704	-0.155678224164935	-0.0781849889904182	-0.0713277217382386
tetramer_p2_BC23_ACTGTTTG	01-140	-0.0568706965384187	0.0259544818232162	-0.348329904209044	-0.277090467072423	-0.23172441596911	-0.201359443849964	0.247250823646647
tetramer_p2_BC34_AGCCACCA	01-140	0.0927238851853749	-0.110823923585525	-0.232159042440577	0.12537856717808	-0.0399109721967027	-0.0744836499335042	-0.0853260214954143
tetramer_p2_BC64_AGGACTTA	01-140	0.243512281873129	0.0106048141091912	0.103384859976536	-0.109176194483389	0.1301268785842	0.152277390329614	-0.307996577353796
tetramer_p2_BC76_AGGTAAAG	01-140	0.140303196342577	-0.150190028134508	0.280034305916427	-0.0527405721166742	-0.00873987865503897	-0.042929901256641	-0.0040541923387355
tetramer_p2_BC46_AGTTGTGT	01-140	0.213506303337713	0.120469523538324	0.771054615502289	0.295745546169466	0.267883588379309	0.112279208873332	-0.157753787979966
tetramer_p2_BC6_ATACAGAC	01-140	0.326565418115049	-0.157204241111961	-0.329234913943282	0.418693259496899	0.055941129200701	0.038171940606697	-0.0663070859765049
tetramer_p2_BC58_ATGCGACG	01-140	0.308609614969366	0.000275838575588411	0.268276150607687	0.143346761809615	0.0432707178729126	0.116571446596061	-0.131283555211927
tetramer_p2_BC83_ATTGGAGC	01-140	-0.0956092192549566	0.116880046580459	1.80968435479965	0.103250661000095	0.0457805481401609	0.0573810617414292	0.124712602779094
tetramer_p2_BC5_ATTTAGCG	01-140	0.214463775518239	-0.0141788608274135	0.110725288197578	0.458045787044558	-0.0598463783007603	-0.067814490259009	-0.265546398013051
tetramer_p2_BC19_CACACTGA	01-140	0.127496880848245	0.162243688645753	0.454221262903227	-0.0210395024327934	0.465713648933376	0.390133766085238	-0.22976395291211
tetramer_p2_BC90_CACTTATC	01-140	0.198056356479051	-0.0987829791390112	-0.235151099782454	-0.151764088486166	-0.16862404807286	-0.168705967967345	-0.107244221960051
tetramer_p2_BC84_CATAGTCG	01-140	0.0339135623337384	-0.0655454002902264	-0.0783857304052784	-0.197875633060714	-0.195227159598399	-0.183117892911399	0.0158431932690891
tetramer_p2_BC36_CCAGTCCA	01-140	-0.00990845064462906	0.0276057968591605	-0.10612243156251	-0.192302955472178	-0.0422359893806793	-0.0221962747381034	-0.186239328589573
tetramer_p2_BC69_CCGAGTAC	01-140	0.00995914169012813	0.0348778127390358	-0.274206543150764	-0.174591010043771	-0.126603575227518	-0.0825949570403136	-0.210189468504863
tetramer_p2_BC39_CCGGCGTC	01-140	0.168333664139075	-0.154155213182964	-0.282074422259027	0.0400854217051683	0.060276062804486	0.082827523745079	0.0657450474354228
tetramer_p2_BC82_CGCTTGCT	01-140	0.0106319096780588	0.180904353670184	1.52876623010913	0.218888287791518	0.466068760408752	0.308901223222027	-0.274555432620949
tetramer_p2_BC68_CGGAAGTG	01-140	0.0856310763658586	0.022780377589202	0.415191850722587	-0.16564916207787	0.0643921210327442	0.0279926418871727	-0.195545942419195
tetramer_p2_BC60_CGGGTGAA	01-140	0.0369389493842879	-0.0712878346647403	0.0165782509954048	-0.115210813788952	-0.0583045952392877	-0.0828318614788202	-0.184528415945798
tetramer_p2_BC32_CTAATGCG	01-140	0.247314383640561	-0.138906496335537	-0.315294002352761	0.263919334228723	-0.0168914628650178	-0.0959853040712658	0.395556170568468
tetramer_p2_BC48_CTGTCATT	01-140	0.0165620097719513	0.00878951260620117	-0.271389350350758	-0.126181739216798	-0.211314454078796	-0.117908212315435	-0.295972825214133
tetramer_p2_BC54_GAAGACTT	01-140	0.152591107555316	-0.0447823307989482	-0.266133680933716	0.254315273615938	-0.0895481844192507	-0.140403158331046	0.0464459544208645
tetramer_p2_BC15_GAATGAGT	01-140	0.0504698839427933	-0.0333431936663554	0.095025419535521	-0.179110692212683	0.0728826582094029	0.107172334191501	-0.141769172705344
tetramer_p2_BC59_GAGGGTAG	01-140	0.147932985177282	-0.0911022063017228	-0.418975781365729	-0.0049344788638519	-0.112716508286712	-0.100405812859037	0.0984949497437291
tetramer_p2_BC18_GAGTCCTG	01-140	-0.0253053324815846	0.0567975727067574	0.314086060429815	-0.0708418825932337	0.0470482916528719	0.0915518971289071	-0.171883927550362
tetramer_p2_BC13_GATGTCGA	01-140	0.057528817134547	-0.123748190682325	-0.262014680816239	-0.148476013730625	-0.0386371072385102	-0.0907304049971796	-0.237916816867932
tetramer_p2_BC3_GCACGTCA	01-140	0.251966763262275	-0.0190729242273335	-0.166617946404026	0.535434294503691	-0.141448159053077	0.080025395319295	0.189236448529731
tetramer_p2_BC96_GCATTTGG	01-140	0.0804731230323196	-0.114731888954599	0.240588006183144	-0.30464195711948	0.0238641842930037	0.0199339796381069	-0.207297864299985
tetramer_p2_BC61_GCCATCTT	01-140	0.137058060855687	-0.101433473205132	-0.211027457232094	-0.0727258374184216	-0.057494134125258	-0.0260919858606407	-0.207701451248869
tetramer_p2_BC21_GGACCTTT	01-140	0.0925130324862022	-0.0176143222313658	0.163852192863468	0.132617844276023	-0.0864746014892494	-0.0939949566103328	-0.0301186918649404
tetramer_p2_BC43_GGATTGAC	01-140	-0.0214749507308437	-0.0804840417968193	-0.181755542572171	-0.247724697625547	0.00238909572159673	-0.0671763801880071	-0.189157546250225
tetramer_p2_BC86_GGGACAAC	01-140	0.150493217494154	-0.0706407009454243	-0.245658383332044	0.0954824304265199	-0.0581189196319466	-0.126883691209491	-0.120031658468253
tetramer_p2_BC51_GGGATTGT	01-140	0.0282377626416283	0.135053983959706	0.696585725754603	-0.247456117050234	0.09464753596413	0.200098416934876	-0.131658890853718
tetramer_p2_BC38_GGTGGACT	01-140	0.00770304164776059	0.213182291884268	0.109504125457634	0.0887308008541955	-0.00724538355685939	-0.0199632799271976	-0.246713048738178
tetramer_p2_BC42_GTAGAACG	01-140	0.0155766959071047	-0.0220784031243788	0.0154570987622392	-0.246798956304571	0.101403896100463	-0.0357880265765113	-0.257506353556305
tetramer_p2_BC95_GTCTGCCG	01-140	0.0600854144421406	-0.00188152949923473	0.0954860220931799	0.10458339839688	0.125132117951155	-0.0163190752769063	-0.266171397490303
tetramer_p2_BC57_GTGTTAGC	01-140	0.136703091863097	0.171787237189418	-0.192154090603306	-0.020945913311207	-0.117036937942411	-0.0984476512343127	-0.0133560712714139
tetramer_p2_BC20_GTTACAGG	01-140	-0.0190227108351438	-0.103828317387975	-0.346153860440531	-0.110699829984862	-0.120220310461901	-0.0737320684669461	-0.185761470400576
tetramer_p2_BC40_TAACTCCG	01-140	0.00245082554958037	-0.08531682453842	0.433828777530597	-0.0822211794938632	0.0972020849695558	0.0383482006449669	-0.191051427852932
tetramer_p2_BC92_TAAGGTCC	01-140	-0.0534068676579264	0.119721108038331	0.595283722107237	-0.17188981046196	-0.070294761524448	-0.112931825588824	-0.106819105202579
tetramer_p2_BC89_TACGCCTC	01-140	-0.143795742917706	-0.0277679505004343	0.286266587806375	0.0375643727393263	0.0678258056245988	0.0890303974780437	-0.278977460295593
tetramer_p2_BC22_TAGACTAT	01-140	0.254334057383795	-0.0415349318943874	0.101954529970111	0.156025755401492	-0.101907879391959	0.0284144715347059	0.037312477814384
tetramer_p2_BC30_TCACCCGA	01-140	-0.136802959242632	0.204575408252873	0.399410807036063	0.153978035347245	0.117362049036016	0.0532019092634146	0.020661921958902
tetramer_p2_BC75_TCCACACT	01-140	0.279017463176872	-0.199355448092711	-0.369213433350615	0.121494875721718	-0.229359481965221	-0.117239281295124	-0.208890107307574
tetramer_p2_BC74_TCGAACCG	01-140	0.296180335992768	-0.0081766979017221	0.255195912295587	0.0235769798957864	-0.0978154955989279	-0.108469817088265	0.0166055578074469
tetramer_p2_BC63_TCTATGGT	01-140	0.0359536248478985	0.0495861034796242	0.332419996012018	0.120443086503757	-0.0148433552471595	0.0283134923507845	0.0402157693174781
tetramer_p2_BC55_TCTGGGCA	01-140	0.313083867815789	-0.0683404477758864	-0.106603573853734	-0.195035375677672	-0.0624486699588694	0.0395924614422215	-0.0989870858342847
tetramer_p2_BC80_TGAGCATA	01-140	-0.0577221770033006	-0.036748759919784	-0.330570305858005	-0.195185325309528	-0.160192402537715	-0.0674032943875495	-0.283743518907647
tetramer_p2_BC52_TGATGTAG	01-140	0.215055917537479	-0.0783468525311128	-0.29106651710969	-0.162523133288498	-0.0466681509932733	-0.0972910925871691	-0.128910027069641
tetramer_p2_BC62_TGCGACAT	01-140	-0.0528822982959771	-0.158736721584034	-0.276791334898385	-0.25420125855646	-0.125450133983601	-0.0380579239495754	-0.267676143042284
tetramer_p2_BC7_TGCGTAGG	01-140	0.0959477188159418	-0.0416282253974171	0.367593008161276	-0.0030707410647261	-0.0390305360932357	-0.0800460587095707	0.212336795434526
tetramer_p2_BC25_TGCTCTCA	01-140	0.0566386944344243	0.132108499874162	-0.16580472820194	0.197341552824151	-0.138395206243005	-0.126594353932738	0.016842865623386
tetramer_p2_BC88_TGTTAAGC	01-140	0.00806446493252239	-0.107894709073104	-0.0483269201539003	-0.353034841747115	-0.0874219396907944	-0.114844303981986	0.155206964606067
tetramer_p2_BC14_TTACGGGT	01-140	-0.126199483856389	-0.042678734512514	0.991747571213007	-0.273993800231323	-0.00538488347886257	-0.00856391078722063	-0.216827832399573
tetramer_p2_BC81_TTAGACGC	01-140	-0.133323063986876	-0.0281335784658598	0.809434043045628	0.0145117752947476	-0.115421308109069	-0.0645695815463449	0.10182720544911
tetramer_p2_BC53_TTCGCTGT	01-140	0.277240599203663	-0.0108234127996784	-0.396633504792432	0.32636647350366	-0.148505483885832	-0.0382671283148994	-0.248384716101005
tetramer_p2_BC79_TTTGTGTC	01-140	0.24739276183033	-0.0864268385641057	-0.0560446947792847	-0.229482985291844	-0.0970336750185676	-0.116822234747936	0.283451653044324
tetramer_p3_BC49_AACATTCT	01-051	0.0766969800711014	-0.127926342918962	0.265620046043443	-0.228931153046425	-0.177845775343321	-0.107740526464843	-0.287439415604819
tetramer_p3_BC33_AACGAGGT	01-051	-0.0448153815111446	-0.0262506991735308	0.419153449675583	0.221683290902242	-0.0571815930607168	-0.0795099529537903	-0.174033596016933
tetramer_p3_BC47_AAGCACAT	01-051	0.109144277496587	-0.119127863052212	0.917282308147947	0.0298144727351736	0.283985014382893	0.159559046511675	-0.211317609953484
tetramer_p3_BC24_AAGTGGCT	01-051	0.0338721760398508	-0.0438658192716221	-0.246490854049174	-0.276409568456618	-0.109850260813696	-0.114644960670532	-0.0897471644482306
tetramer_p3_BC41_ACACCGTG	01-051	0.0694928336373694	-0.104800121101544	-0.101780623709269	-0.314647974381546	-0.164401305948624	-0.156275525087075	-0.143545765047186
tetramer_p3_BC78_ACAGGCAT	01-051	0.0487068440621504	-0.0503520143205861	-0.355106671068475	-0.122144759502082	-0.148748372860631	-0.105270453085983	-0.127888936012467
tetramer_p3_BC91_ACCGCTAA	01-051	0.00518247837529329	0.00171356351924232	0.0940988635235626	-0.136148721288428	-0.0782052824834987	-0.127026206395168	-0.279018134307187
tetramer_p3_BC37_ACCTCAGC	01-051	-0.0203568669431578	-0.00705596308058248	0.473353888835174	-0.0643216235185874	0.164081787590996	0.13528141773831	-0.275634978705883
tetramer_p3_BC71_ACCTGGAG	01-051	0.0265554008046294	-0.0418947979687992	0.748407973031085	-0.213746725568601	-0.0178740121369536	-0.00121890036919134	-0.322111362945588
tetramer_p3_BC94_ACGTTGTA	01-051	0.0417728009904496	-0.0700217959343492	-0.020741398373655	-0.146106063523389	-0.16292262528188	-0.16285196118409	-0.295765271812632
tetramer_p3_BC66_ACTAGCGA	01-051	0.0980177105333712	-0.00149461170874557	0.188180686978624	0.0313887390742934	-0.00809487392804226	0.0141355095040335	0.083324311837073
tetramer_p3_BC23_ACTGTTTG	01-051	0.059009170404689	-0.11671906564656	0.0177994420336837	-0.099423056616174	-0.100734612067083	-0.13079430069708	-0.193194701089851
tetramer_p3_BC2_AGACTCGT	01-051	0.280758996136421	-0.172735869359713	-0.300668753404983	-0.261189145650395	-0.154746847739664	-0.169106383493215	-0.30746425848042
tetramer_p3_BC17_AGAGATCT	01-051	0.220045710779693	0.0758012553684032	0.125331979241421	0.119218792636638	0.541515983934994	0.290242418663116	-0.300795604328279
tetramer_p3_BC34_AGCCACCA	01-051	-0.0364340483470171	-0.131093027911217	0.0941266084023937	-0.0763650527219574	-0.114748020412621	-0.0445224994223704	-0.206827825620655
tetramer_p3_BC29_AGCTCCTT	01-051	0.0200727518972098	0.0653320003014036	-0.115899678257246	-0.102508432745698	-0.181688676989055	-0.0762489344577758	-0.162724405160181
tetramer_p3_BC64_AGGACTTA	01-051	0.175202873183301	-0.0634975530207764	0.246175920562147	-0.104942540672796	-0.18760095404407	-0.214075691185004	-0.286965695280323
tetramer_p3_BC76_AGGTAAAG	01-051	0.157816213085093	-0.00454292124218691	0.092251223124192	0.0147178497088898	-0.146411471764657	-0.117478992525374	-0.300899783423556
tetramer_p3_BC46_AGTTGTGT	01-051	0.274551192582394	-0.0572267898796588	0.252023341156909	-0.0494895079181137	0.0297303810365519	0.00164024808830515	-0.322457225675128
tetramer_p3_BC6_ATACAGAC	01-051	0.106775877640563	-0.0612364377760942	0.053928526832201	0.0834323817916793	-0.193997852422922	-0.0362706818533313	-0.258563394216265
tetramer_p3_BC58_ATGCGACG	01-051	0.114091550672158	-0.107743511491719	-0.342134679236878	-0.120666808034812	0.0261861888358096	-0.0434344330925872	-0.143595817001931
tetramer_p3_BC73_ATTCCTAG	01-051	0.173237571940188	-0.0773346556086414	0.372721960447038	-0.229636609055414	-0.0838455175389413	-0.11289207140967	-0.26463905241964
tetramer_p3_BC83_ATTGGAGC	01-051	-0.0669035522339069	-0.105998524860078	0.0197363348923349	-0.120416454456252	-0.0951030293241723	-0.071749257627006	-0.0969198569045246
tetramer_p3_BC5_ATTTAGCG	01-051	0.251759268371214	-0.0565140110270831	-0.243718934949595	-0.000252265437124255	0.00177783002554346	-0.0963349093680153	-0.211881326054816
tetramer_p3_BC19_CACACTGA	01-051	0.152138906764031	-0.0874909859660731	0.263277793982924	-0.114196845063058	0.0454746429866172	-0.00717717044811272	-0.261080737627642
tetramer_p3_BC90_CACTTATC	01-051	0.175049177029406	-0.016667282615284	0.300994648545205	0.135319640121876	-0.0832182169999506	-0.0290153370041089	-0.30353920817062
tetramer_p3_BC84_CATAGTCG	01-051	0.00200821242584315	-0.0693328789044109	0.210300775815067	-0.193615580812705	-0.0753191303149933	-0.136098765771484	-0.253973894610847
tetramer_p3_BC72_CATGGGTT	01-051	0.0368338963506636	-0.0806944154532551	-0.325441649281381	-0.0655095810497515	-0.200115834504712	-0.16339486605112	0.144636180157363
tetramer_p3_BC36_CCAGTCCA	01-051	0.177990810299291	0.0813125595443849	0.0473437178167579	-0.0136419071907538	0.266704937244637	0.0777858228526863	-0.178458636630835
tetramer_p3_BC69_CCGAGTAC	01-051	0.0996884305166434	0.0537538144682818	0.518548339112696	-0.084048892660928	0.393876290079	0.268845954005894	-0.260980425804934
tetramer_p3_BC65_CCGCTCAG	01-051	-0.0787599778364444	-0.043160776172668	-0.19327451290084	-0.0706872571746371	-0.151478030403995	-0.0383848749086044	-0.320508155088979
tetramer_p3_BC82_CGCTTGCT	01-051	0.232117448700848	0.0230846709118567	-0.256467213024089	0.00477327546230266	-0.0669923130336148	-0.101482534020199	-0.29737364985502
tetramer_p3_BC68_CGGAAGTG	01-051	0.0847446697472263	-0.0201847487939961	0.505967004372457	0.4554307111135	0.117577908212097	-0.0487295639272665	-0.014583909596079
tetramer_p3_BC26_CGGCGTGG	01-051	-0.0221505330139821	-0.123720374822286	-0.269967831407069	-0.26998746628751	-0.0326098898220188	0.021318471627132	-0.0772420854613927
tetramer_p3_BC60_CGGGTGAA	01-051	0.130914142691771	-0.0690132160605612	-0.231862092830213	-0.0218057194923081	-0.0442886470068552	-0.100984423181338	-0.272684787204845
tetramer_p3_BC1_CGTCTAAT	01-051	0.298437715211161	-0.0539048148256231	0.113676172729396	-0.0295380669330396	-0.234040967772858	-0.182026540498414	-0.295807565061156
tetramer_p3_BC32_CTAATGCG	01-051	0.401229083572418	-0.191826674794093	-0.332411346092231	0.412253101126027	-0.0909944532117098	-0.114084097134068	-0.0185934673708175
tetramer_p3_BC48_CTGTCATT	01-051	0.280020332940244	0.229063571124383	0.575365760386052	0.280348671241114	0.355492060269837	0.202565972199872	-0.310860343838654
tetramer_p3_BC16_CTTTGACA	01-051	-0.0434300653882153	-0.114109643998785	-0.18514128463779	-0.184773078811284	-0.15083471643055	-0.0629759172588008	-0.228978258786774
tetramer_p3_BC93_GAAAGGTG	01-051	-0.0773885767637673	0.00762550031118178	-0.0634693958204439	-0.21377373691281	-0.0551014051068176	-0.122352369863244	-0.253293821864651
tetramer_p3_BC54_GAAGACTT	01-051	-0.0150463072599175	-0.0981378397799742	-0.0685276499737207	-0.0758115817122396	-0.0682982822300385	-0.0754016283289914	-0.214016613640427
tetramer_p3_BC15_GAATGAGT	01-051	0.114493838090014	0.0234771985630717	0.854249024039606	-0.18563975318285	-0.035666236393609	-0.0837456075746243	-0.0251522335179904
tetramer_p3_BC59_GAGGGTAG	01-051	0.284415132513365	0.169177102835624	0.843044225114496	0.133104615273382	0.213123054174182	0.103013040997293	-0.326877695415272
tetramer_p3_BC18_GAGTCCTG	01-051	-0.0264575098642543	-0.0869275628287476	0.392777933573543	-0.0846719772498655	-0.188636600932602	-0.0747862105469966	-0.247494392386808
tetramer_p3_BC70_GATCTGAG	01-051	0.0963158191834256	-0.0509029874477121	0.0470043099088793	-0.121254699757568	0.204813052651418	0.135998869566015	-0.314340184499037
tetramer_p3_BC13_GATGTCGA	01-051	0.222596915883094	-0.0871675649186302	-0.0419734348873193	-0.293090437962153	-0.0852735069188423	-0.076992716634943	0.00377971996944199
tetramer_p3_BC3_GCACGTCA	01-051	0.0792360966245123	-0.0724251486763771	-0.0624106734218189	0.541152122639109	0.234409658510578	0.105904809769704	-0.174831673873716
tetramer_p3_BC96_GCATTTGG	01-051	-0.115401421428094	-0.109179936886115	0.264124750784856	-0.342215724983505	-0.110134471000312	-0.127841096636087	-0.243607231973027
tetramer_p3_BC61_GCCATCTT	01-051	0.194019910876925	0.0597787706293872	-0.0239999284690659	0.156508441927608	-0.0584687536453171	-0.114787874049578	0.062883686446564
tetramer_p3_BC43_GGATTGAC	01-051	0.0970500200213331	-0.0420218415041353	0.0648597753845913	-0.102044983160858	-0.0507632929380301	-0.116551434986699	-0.123111948505888
tetramer_p3_BC86_GGGACAAC	01-051	0.0411168939121766	-0.14044207907941	0.930762288949369	-0.193549341677241	-0.126637459804531	-0.177367068348616	0.200688641382324
tetramer_p3_BC51_GGGATTGT	01-051	0.267804878459073	-0.115708418628037	-0.1930049592807	-0.0178570096844809	0.0566102973688588	-0.00693405449183612	-0.252308183687144
tetramer_p3_BC38_GGTGGACT	01-051	0.106655059254768	-0.0393890641723935	0.0926476423045959	-0.00913093585445585	-0.00335285438467289	0.0293484068075943	-0.248970515419381
tetramer_p3_BC67_GTAACTCC	01-051	0.194258260934594	0.094175323766068	0.560940799154206	0.292149773413849	0.672280729587943	0.45202065757816	0.178210546720888
tetramer_p3_BC42_GTAGAACG	01-051	0.160515244075794	0.128029801283189	-0.166649134673561	-0.209100523984134	-0.148155731539937	-0.163511684116234	-0.110547176870641
tetramer_p3_BC28_GTCATTAG	01-051	0.0278668190870477	0.0187711041720071	-0.196476539302691	-0.0759978284143521	-0.159719334494815	-0.152552231661299	-0.000512720992287191
tetramer_p3_BC95_GTCTGCCG	01-051	0.236645259967849	-0.0515548321810738	1.03948791124875	-0.0469106843718131	0.212133718845629	-0.0378323813258945	-0.141717415439863
tetramer_p3_BC57_GTGTTAGC	01-051	-0.053156956936275	0.0750624747627412	-0.28712794625447	-0.339795506750786	-0.123146551479544	0.0229326526483017	-0.0414885480436238
tetramer_p3_BC20_GTTACAGG	01-051	-0.0195889443976042	-0.142025414878556	0.00515122729997347	-0.371061905849431	-0.13697183437213	-0.0879186072485888	-0.18705648215086
tetramer_p3_BC31_GTTGCCAC	01-051	0.0136911829022257	0.0181425659760378	0.243236513973737	-0.13047457897798	-0.137090747952643	-0.050578829261945	-0.240214738089396
tetramer_p3_BC40_TAACTCCG	01-051	-0.00405660083035483	-0.0878097814808087	-0.192070732425225	-0.172952890102391	-0.144854099893151	-0.131267930536992	-0.136319227545601
tetramer_p3_BC92_TAAGGTCC	01-051	0.0353318946297664	-0.142044290770394	0.150749079961946	-0.0406021754625872	0.0526524984341007	-0.102456215220297	-0.200171058917704
tetramer_p3_BC89_TACGCCTC	01-051	0.0784481453347493	-0.141727550226666	-0.0683761415090433	-0.021140187241017	-0.133698352560363	-0.0725112385141878	-0.120002420102265
tetramer_p3_BC22_TAGACTAT	01-051	0.127828847879638	0.0522644807846359	0.397158806368044	-0.0294237365591374	-0.0996277551099646	-0.158093493880122	-0.34195549528945
tetramer_p3_BC77_TAGGCGCG	01-051	-0.00457903737054799	0.0892946426516185	0.070824075497267	-0.135101821356192	0.0255072907732466	-0.0140860195595708	-0.0178953607151685
tetramer_p3_BC35_TAGTGAAC	01-051	-0.153127562855621	-0.0727695666724621	0.13608909653527	-0.238898840180102	-0.134457795445511	-0.12240743348047	-0.28545099975795
tetramer_p3_BC4_TCAACGAC	01-051	0.32365955890959	0.0184229438691216	-0.250394726627174	-0.0908492163567622	0.0252164061892501	0.0952070046135425	-0.0339645332695754
tetramer_p3_BC30_TCACCCGA	01-051	0.101780290394847	0.0635229085707078	-0.175197808671201	-0.132240769578625	-0.133349387674609	0.0657645694518669	0.0930139677079775
tetramer_p3_BC75_TCCACACT	01-051	0.112982301533536	-0.102606366443155	-0.056790211244676	-0.016687078557256	-0.0910462591423702	-0.0833295086354469	-0.325725427795525
tetramer_p3_BC74_TCGAACCG	01-051	0.0559955170937555	-0.135175645655881	-0.0322262513169694	-0.212799676554982	-0.178072013631583	-0.152165772686096	-0.253576444675856
tetramer_p3_BC56_TCGCTACA	01-051	0.139685386105398	0.0733099543645893	0.0515027980993578	0.00665199450542497	0.185280748978408	0.244155304944077	-0.299350340396353
tetramer_p3_BC63_TCTATGGT	01-051	0.32422406011422	0.00168806161511662	-0.0998267296315032	0.169404489269388	-0.180924959809588	-0.176361402364628	-0.20451139486833
tetramer_p3_BC55_TCTGGGCA	01-051	0.267557473317631	-0.0970506947211919	-0.12934124166312	-0.124882059723888	0.145226863810119	0.114679313534065	-0.00563464566201011
tetramer_p3_BC9_TGAATACC	01-051	0.10750367543331	-0.123306885263307	0.0753011006483782	0.193397922201427	0.0617813364544879	0.00305524072941693	-0.171548524539281
tetramer_p3_BC80_TGAGCATA	01-051	0.0951882438818013	-0.101273003049533	0.329896114700054	-0.253515962426586	-0.0150441278394457	-0.0271797297474567	-0.182388384461286
tetramer_p3_BC52_TGATGTAG	01-051	0.220445733172728	0.130017969680757	0.740551852389242	0.134770437947534	0.504913013316579	0.369045686534431	-0.318499986540623
tetramer_p3_BC62_TGCGACAT	01-051	0.107518341066327	0.0473140334775123	0.252811403310358	-0.121677450901125	-0.168576613260356	-0.220542012904209	-0.278528703594705
tetramer_p3_BC25_TGCTCTCA	01-051	0.111133719188169	-0.107188255503775	0.163234448594767	-0.155342642510257	-0.146798001398011	-0.0641288539485831	-0.28284726394486
tetramer_p3_BC8_TGGAGCTC	01-051	0.509982202382182	-0.137407080927315	0.317903194253845	0.13567572219714	0.0320748187403745	-0.129732209515227	0.294202485385524
tetramer_p3_BC88_TGTTAAGC	01-051	0.0371939250104029	-0.00177850247056791	0.0342627686532767	-0.197434547499366	-0.0891072110974987	0.0433117719004819	-0.184053210629232
tetramer_p3_BC14_TTACGGGT	01-051	0.0743911709548115	0.0586010859673696	0.456165674226848	-0.117693138803244	0.746502124849105	0.488904077135277	-0.166256738075579
tetramer_p3_BC81_TTAGACGC	01-051	0.0297323521945395	0.00639144806906669	0.150072212883261	-0.153501666051249	-0.113276109088039	-0.143277619030689	-0.00591085250775467
tetramer_p3_BC53_TTCGCTGT	01-051	0.151065085612901	0.108146567113016	-0.197538122261237	-0.180578665568106	-0.191639650283968	-0.172354937203446	0.022487162206151
tetramer_p3_BC45_TTCGGAAA	01-051	0.145000261321254	-0.017043243660416	-0.351492351038813	-0.0449638737533419	-0.00962925569655274	-0.076944507185493	-0.0259986364096195
tetramer_p3_BC79_TTTGTGTC	01-051	0.00357348768876675	-0.0988517352724212	-0.316174202568194	-0.280158762494091	-0.0732546702554367	-0.0775569903825072	-0.00315578865884875
tetramer_p7_BC49_AACATTCT	01-018	-0.157717246267152	0.0185129256242427	0.108463979949061	0.0591881962312147	-0.0560570312869026	-0.0483673796951065	0.012915447854728
tetramer_p7_BC33_AACGAGGT	01-018	0.103847101273339	0.2604145132966	0.380243440877937	0.211799221362047	1.06917308502881	0.903105697072023	-0.29816415037993
tetramer_p7_BC47_AAGCACAT	01-018	0.134033581035512	-0.0874895064859657	-0.371398570714011	-0.163300399121998	-0.172850643805617	-0.134598687541357	0.0190319614437456
tetramer_p7_BC24_AAGTGGCT	01-018	-0.0327624528098283	-0.0733725953549026	-0.105460718839952	0.0599214003788073	-0.212066797804777	-0.148086360801482	-0.150702451248452
tetramer_p7_BC41_ACACCGTG	01-018	0.0713629247624742	-0.110606352074036	-0.0868325562951231	0.315419426219335	-0.0846944507398042	-0.128050074093705	-0.141525006863378
tetramer_p7_BC78_ACAGGCAT	01-018	-0.00684621801617491	0.199293082140256	0.551699283956968	-0.00414743136370499	0.318649061507103	0.213146835364921	-0.361197856340347
tetramer_p7_BC91_ACCGCTAA	01-018	0.123254553929642	0.296631851095591	0.323628265624366	0.439198001078398	0.94280749810224	0.751099360032466	-0.163664102998423
tetramer_p7_BC37_ACCTCAGC	01-018	0.0533947205788347	0.185263214150406	0.145628725271711	0.268004488362235	0.956509211766777	0.842387867426038	-0.222517070405354
tetramer_p7_BC71_ACCTGGAG	01-018	0.0980747107102044	0.0767142832883835	-0.376818821566215	-0.0607991298855222	-0.188442892829784	-0.133089788344881	0.465617302291224
tetramer_p7_BC12_ACGATAGG	01-018	-0.0337470884971007	-0.18066770963443	0.0630097017577964	-0.222794900491511	-0.186227268414933	-0.152206375315546	-0.0401674083634427
tetramer_p7_BC44_ACGTATCC	01-018	0.0576165935318044	-0.0759447920323763	-0.216096235541574	-0.0541202621723139	-0.163457649380115	-0.113271757202561	-0.0642807717285492
tetramer_p7_BC94_ACGTTGTA	01-018	0.0176359301808636	-0.0724157116267012	-0.426894584901646	0.127253418438789	-0.213103105645904	-0.118174941154565	-0.0422973627401094
tetramer_p7_BC66_ACTAGCGA	01-018	0.120056085473935	0.0917422958982937	0.239801975011064	0.540315924891149	0.171071360504065	0.112341733398928	-0.167517198110082
tetramer_p7_BC34_AGCCACCA	01-018	0.0785405508113395	0.00912391950123725	-0.327034979288182	0.131118304634221	-0.206863272773106	-0.0684330039497568	0.171653921933473
tetramer_p7_BC29_AGCTCCTT	01-018	0.122463603111403	-0.0636261372148374	0.751097883099458	0.126968113478581	0.0712749006720503	-0.0555584658120063	-0.0662717487853318
tetramer_p7_BC64_AGGACTTA	01-018	0.0388988442468551	0.255862327938498	0.489092533739146	0.434514852902132	1.17810381225865	1.25743278525908	-0.398160674334041
tetramer_p7_BC76_AGGTAAAG	01-018	-0.0845783811954586	-0.0261179612381773	-0.248249080645103	0.0788560805946062	-0.0665181319184068	-0.00106700695877371	0.237509156890405
tetramer_p7_BC46_AGTTGTGT	01-018	-0.0658317514780975	-0.0139083187920624	-0.350282848805781	-0.179227168245572	-0.200720005147998	-0.0563340311016013	0.131500895098142
tetramer_p7_BC6_ATACAGAC	01-018	0.214840145372835	-0.0364100013508916	-0.375101663813434	0.282627194027441	0.0718005885171908	0.0684963456848324	-0.0784154491974344
tetramer_p7_BC87_ATATTCCC	01-018	0.390027076486477	0.209646671935133	0.923097829575731	0.39718947676563	1.39368779246873	1.05663243875996	-0.308999475942289
tetramer_p7_BC58_ATGCGACG	01-018	0.13327423827484	0.421334254551254	0.344262766580033	0.604692370200762	1.13008919578355	1.03484022227746	-0.268577341011319
tetramer_p7_BC73_ATTCCTAG	01-018	0.12593939054734	-0.0489808370013161	-0.275814164701331	0.153674794518236	-0.0593813799590232	-0.0349217139812551	0.0478843035552289
tetramer_p7_BC83_ATTGGAGC	01-018	0.111787232177369	-0.169594537974022	-0.320934425811204	-0.146501605669239	-0.13411583634197	-0.0484447996322306	-0.0281612103825996
tetramer_p7_BC5_ATTTAGCG	01-018	0.124000468222344	-0.0716297637889106	0.0992723117836417	0.170526589155874	-0.195272848787558	-0.0293516982947408	-0.181355304142663
tetramer_p7_BC90_CACTTATC	01-018	0.207003999367247	0.151462640697446	0.359627772267117	0.313394114354818	1.01095736526213	0.755571535487234	-0.288883266682957
tetramer_p7_BC84_CATAGTCG	01-018	0.0115197472544853	-0.044111660684693	-0.381706067049941	0.0773793909749085	-0.197611477335518	-0.0212985180335951	0.0607991370162679
tetramer_p7_BC72_CATGGGTT	01-018	-0.0344912283220689	-0.162001266648628	-0.038056362793445	-0.141893109665775	-0.0738080824635807	-0.0664827384783011	-0.0831465328595704
tetramer_p7_BC36_CCAGTCCA	01-018	0.0224983825147489	-0.041093919848471	-0.0991921443207602	-0.0847226116006058	-0.155243198380492	-0.161470608212754	0.0432530761898238
tetramer_p7_BC69_CCGAGTAC	01-018	0.0168512529759339	-0.0484880051822906	-0.0617590508741781	0.266578189275059	-0.0954654742101139	0.0122941967324036	-0.133976818028972
tetramer_p7_BC65_CCGCTCAG	01-018	0.00808295198615588	-0.0475567814272096	-0.351106864782785	0.00831797493474085	-0.288075054964927	-0.167582129052137	0.0274757818956503
tetramer_p7_BC39_CCGGCGTC	01-018	-0.0360155010956207	-0.139439401207939	-0.296130620133407	0.283443071014119	-0.156655400994572	-0.0573464131836333	0.0994123565427055
tetramer_p7_BC82_CGCTTGCT	01-018	-0.0543974845888713	0.0094245657443417	0.398965614624797	0.175048496573074	0.0561354328641356	0.0435458224703818	0.0260246674384794
tetramer_p7_BC68_CGGAAGTG	01-018	0.240881099588296	0.276040100668632	0.849404328961223	0.466649370768654	1.19567506161513	1.04861291167833	-0.120430381574248
tetramer_p7_BC26_CGGCGTGG	01-018	0.160239568510335	-0.0023119506909039	0.735555064672178	0.0936758421512794	0.112749337977158	0.0577472604307092	-0.150925349047322
tetramer_p7_BC60_CGGGTGAA	01-018	0.166091062114374	0.235029137082228	0.988913175116754	0.551558107168602	0.930564052948268	0.748765068095491	-0.133757246720836
tetramer_p7_BC32_CTAATGCG	01-018	-0.0697939619307038	-0.118806829573721	-0.460282647092813	-0.0312480954720096	-0.197304670059456	-0.134606546981347	-0.101583789138344
tetramer_p7_BC50_CTACGCTG	01-018	0.0450142737676686	0.323640343349645	0.86167510130671	0.270709865691887	0.698959732458636	0.669596950256519	-0.306497604015818
tetramer_p7_BC48_CTGTCATT	01-018	0.0590311395301589	0.178624869710038	0.906206791049503	0.242796117497318	1.14125360141806	0.916884495246278	-0.154860050345725
tetramer_p7_BC93_GAAAGGTG	01-018	0.205509077743356	0.249369461324272	0.661245184825403	0.533296221210451	0.918490750188622	0.864869193324582	-0.258828574580831
tetramer_p7_BC54_GAAGACTT	01-018	0.0543144013616577	-0.059499643541089	-0.38919744512607	0.226306945023364	-0.169407654999243	-0.0544264918258324	-0.266452099552492
tetramer_p7_BC59_GAGGGTAG	01-018	0.0227838397655299	-0.052967883113434	-0.327929369911933	0.605990828893313	-0.00925315144639943	-0.0327499395015875	0.0136175716720946
tetramer_p7_BC70_GATCTGAG	01-018	-0.0228996403214661	0.0696048353436743	0.544862312832203	0.169297687274671	0.289035821417976	0.169991279357727	-0.355115492576315
tetramer_p7_BC3_GCACGTCA	01-018	0.155382452916568	-0.0184855143294475	-0.33602109663287	0.540808787722081	0.0458983666215914	0.226704960883052	-0.0707887162682705
tetramer_p7_BC96_GCATTTGG	01-018	-0.00779079032780566	0.00937296997640788	-0.0673233147307763	0.278987283302966	-0.0613752068547797	-0.0204179846019749	-0.0514414901773587
tetramer_p7_BC61_GCCATCTT	01-018	-0.0289758319968978	0.228989549289186	0.483777961455672	0.30856282330668	1.03593859048539	0.958061221906696	-0.238601508243514
tetramer_p7_BC43_GGATTGAC	01-018	0.202487080319159	-0.133017246755887	0.0240424053432998	0.267397179579118	-0.163649136323946	-0.110294759314135	-0.0780547323971865
tetramer_p7_BC86_GGGACAAC	01-018	-0.0374451846007192	0.127631811422864	-0.24785790930349	0.25527986280069	-0.0214969779095467	-0.0263870683521278	-0.218937417343462
tetramer_p7_BC51_GGGATTGT	01-018	0.143103397879562	0.224666247033468	0.429841531955295	0.396402672308236	1.36347147313795	1.28895399040176	-0.346684861015502
tetramer_p7_BC38_GGTGGACT	01-018	0.189173089663689	0.268715670251259	0.481448302310898	0.399935270694503	1.16032514232257	0.934460186352347	0.0000952785765676589
tetramer_p7_BC67_GTAACTCC	01-018	0.101497260727731	-0.0544885217389371	-0.259905979442258	0.0807557938869418	-0.292701349621212	-0.12483370272145	-0.324308424390479
tetramer_p7_BC42_GTAGAACG	01-018	0.103994870682802	0.119932760667121	0.346081887102089	-0.0455283127897501	0.836889673788411	0.86816849245528	-0.117606098514646
tetramer_p7_BC28_GTCATTAG	01-018	0.0971181457666776	-0.0658026413904809	-0.35826843201178	-0.0719793773798897	-0.153588372756944	-0.00432773264016281	-0.0614514391149172
tetramer_p7_BC95_GTCTGCCG	01-018	0.112836770004563	-0.0865276176966676	-0.426401313195776	-0.0314479008139621	-0.251396752446137	-0.0999963123049975	0.0107264483757973
tetramer_p7_BC27_GTGCATGA	01-018	-0.0575227446960763	-0.0291668842332178	-0.357266760441696	0.0483498340309086	-0.236965280709381	-0.072393717043776	-0.293664993890482
tetramer_p7_BC57_GTGTTAGC	01-018	-0.0199484600071453	-0.00725482090167862	-0.359832870059771	0.109495778877321	-0.183572414535753	-0.115226777797075	-0.0273221837180879
tetramer_p7_BC31_GTTGCCAC	01-018	-0.0105302519525337	0.14160232682946	-0.0443620591366809	0.251356023237619	0.0761632791285289	0.205800440184214	-0.221351892942138
tetramer_p7_BC40_TAACTCCG	01-018	0.0334173533572428	-0.0377395895250497	-0.334375421208213	0.162397304896546	-0.189483243377536	-0.13172489340555	-0.110537818602218
tetramer_p7_BC92_TAAGGTCC	01-018	0.477700126439057	0.0522100289268874	-0.49433873055891	1.25018528053942	0.140834673851815	0.0635178898204694	-0.264681877517162
tetramer_p7_BC89_TACGCCTC	01-018	0.0960681413894933	0.0851103657323291	0.327412741594123	-0.0872218106544524	0.836706949073334	0.804352946269931	-0.252952800463137
tetramer_p7_BC11_TACTGGTA	01-018	0.273777573616823	-0.0404705065408667	-0.237462844010567	0.425847534011911	-0.156390817838107	0.0529459921267082	-0.226177539795119
tetramer_p7_BC77_TAGGCGCG	01-018	0.0910360241950718	0.25550339667661	0.259094697574705	0.192390009946334	1.06964263321871	1.04833683854571	-0.192232417200046
tetramer_p7_BC35_TAGTGAAC	01-018	0.186694101190452	-0.117323415209978	-0.403711174313269	0.152353769738161	-0.188626017613827	-0.0997587184634667	0.0448373524458168
tetramer_p7_BC4_TCAACGAC	01-018	0.384094734908432	-0.156585696169697	-0.088642991621288	0.485856536159129	-0.206584273482944	-0.0986001746561034	-0.0243199710624673
tetramer_p7_BC30_TCACCCGA	01-018	0.102141637777503	0.0967227572688382	-0.325887320346153	0.250117220086878	-0.133027640296716	-0.178090214744931	-0.204126857892101
tetramer_p7_BC75_TCCACACT	01-018	0.250988025832347	-0.0712205530042556	-0.398183222765815	0.653868081181747	0.069546116539618	-0.128561488262434	0.705183029680075
tetramer_p7_BC74_TCGAACCG	01-018	0.0904626502404718	0.081199144226077	1.37578012400805	0.163307207319726	0.312815227523748	0.134555485046504	-0.256589672552894
tetramer_p7_BC56_TCGCTACA	01-018	0.00142550553064552	0.0187664069258265	0.806642229774602	-0.0574914678514195	0.361828399816166	0.277523543921081	0.388053272837511
tetramer_p7_BC63_TCTATGGT	01-018	0.11927288115534	-0.0798771163624644	-0.244311598825317	0.540646031851158	0.0148148666922522	0.0185014536398778	-0.198491035180579
tetramer_p7_BC10_TCTCACAC	01-018	0.199045284766562	0.0182070709133568	-0.212239009707909	0.690113940550013	0.0637161843940129	0.112337961717606	-0.274044635906947
tetramer_p7_BC55_TCTGGGCA	01-018	0.0923781542009726	0.182217370521044	0.523990886255011	0.00632203965553579	0.527479015422982	0.524250025001245	-0.098626575878808
tetramer_p7_BC85_TCTTGCTG	01-018	0.0447449586121276	0.239252772501496	0.577590340697102	-0.111000322520797	0.533717484107766	0.509562511267554	-0.160798823162904
tetramer_p7_BC9_TGAATACC	01-018	0.114566726223012	-0.122009053364506	0.151099240074563	0.322017717891077	-0.0838932626646258	-0.00110958722464946	-0.056986225319285
tetramer_p7_BC80_TGAGCATA	01-018	0.0919721289824908	0.0689958635071141	-0.430223367912742	-0.00486462514604646	-0.255387047525589	-0.165367426538369	-0.0872993096450689
tetramer_p7_BC52_TGATGTAG	01-018	0.092059143247312	-0.073582407687654	-0.179521144342706	0.00686429032884361	-0.137298487292907	-0.10813022844822	-0.076769975964435
tetramer_p7_BC62_TGCGACAT	01-018	0.116223515986231	-0.100560672284592	-0.279655256484524	-0.232311030407063	-0.162451932198703	-0.157921464485358	-0.151678198828184
tetramer_p7_BC7_TGCGTAGG	01-018	0.278813091493487	-0.123448298900546	0.272183305480346	0.429911681474202	0.0778250003227043	0.0117029780366852	-0.0276209913411159
tetramer_p7_BC25_TGCTCTCA	01-018	-0.0442776315059673	-0.0936314434430894	-0.398214783633793	-0.0349173310821048	-0.171282561968223	-0.117493437277978	0.277048165523441
tetramer_p7_BC8_TGGAGCTC	01-018	0.0646605595757651	-0.0920040831910445	-0.201281169650687	0.431248075018609	-0.0434032468933753	0.00984014112530962	-0.0845706877023317
tetramer_p7_BC88_TGTTAAGC	01-018	0.179261456001801	0.270295174722615	0.779140622828165	0.195042803892997	1.13817966131735	1.12226753262764	-0.293978331061647
tetramer_p7_BC81_TTAGACGC	01-018	0.165472162331835	-0.0802928197489312	-0.40273845666575	0.0249360048170559	-0.232001091753936	0.000831645038327583	-0.218889524463435
tetramer_p7_BC53_TTCGCTGT	01-018	-0.0849560446861162	-0.0396492764513635	0.232324678378185	0.127054365878253	-0.0905787862042092	-0.182228233234232	-0.0333527527711035
tetramer_p7_BC45_TTCGGAAA	01-018	0.132274807259055	-0.198625367845036	-0.0326179248456464	0.411822244028377	-0.0876242545644864	-0.10020302578468	-0.281271507059833
tetramer_p7_BC79_TTTGTGTC	01-018	0.289018551887006	0.0471107917104484	-0.254982752699662	0.878094466713283	-0.0620891239850714	-0.0911861187307904	-0.224095895989686
tetramer_p5_BC49_AACATTCT	01-004	0.206549908813736	0.0940664785673271	0.112321085528492	0.579238290589974	0.0280497375666678	0.023926005771458	-0.106695673848494
tetramer_p5_BC33_AACGAGGT	01-004	0.148367604985346	-0.0873062486659875	0.0128408895719707	0.410072118548714	-0.23147091061293	-0.225924593590293	0.0545957727271025
tetramer_p5_BC47_AAGCACAT	01-004	0.234590686851037	-0.0740816410829322	0.0584863465192936	0.328335315712221	-0.0178395733956121	-0.187159933751924	-0.212607937079372
tetramer_p5_BC24_AAGTGGCT	01-004	-0.0207136466100541	-0.0430341267768079	-0.315068369690172	-0.141012927039427	-0.173961929442149	-0.085340862564923	-0.0346210230285864
tetramer_p5_BC78_ACAGGCAT	01-004	0.0234453830340673	-0.0589137256431255	0.201111739040386	-0.218383243905405	-0.00946890486968943	-0.00355193951680058	-0.248025010302386
tetramer_p5_BC91_ACCGCTAA	01-004	0.0857975836851743	-0.0229322862387688	-0.0259534427074755	-0.000366347133326728	0.0510896664422497	0.176582313439588	-0.261955471270667
tetramer_p5_BC71_ACCTGGAG	01-004	0.149335998563969	-0.0361489690842255	0.14840495575274	0.117637748615648	-0.0720774029587152	-0.121049810584887	-0.021194430527172
tetramer_p5_BC12_ACGATAGG	01-004	0.078002112568976	-0.207865347876927	-0.0443638732022497	0.186032463959993	-0.148834096106975	-0.093384482038365	-0.183138839884401
tetramer_p5_BC94_ACGTTGTA	01-004	-0.192374935130256	-0.033005460461759	0.0664483808358478	-0.0423978650928362	-0.237059981591907	-0.160041119727174	-0.136187237539988
tetramer_p5_BC66_ACTAGCGA	01-004	-0.0235590648865165	0.0545794327599876	-0.0991321833965514	0.0474318900752869	-0.214005059563736	-0.0684864784594668	-0.117200505926531
tetramer_p5_BC23_ACTGTTTG	01-004	0.29983191687861	0.0886173080534475	-0.247782156169156	0.778695943953113	-0.037286071245133	-0.134664764621199	-0.218381378536683
tetramer_p5_BC2_AGACTCGT	01-004	0.327882065626003	-0.00956644554475727	0.949286806186226	0.653199939184593	0.18501773830228	0.157512642121183	-0.353118992596091
tetramer_p5_BC17_AGAGATCT	01-004	0.279750893214535	-0.0557120084543627	-0.0324297052881474	0.280515416345796	-0.156086051972912	-0.144353164533664	-0.143803205409434
tetramer_p5_BC34_AGCCACCA	01-004	0.395911170257549	0.017027552931754	0.219291007607306	0.485644058733619	-0.0893391051792277	-0.109039265172725	-0.0343374517516544
tetramer_p5_BC29_AGCTCCTT	01-004	0.118154761870241	-0.0492842476539393	0.115335476645929	-0.0279855977434442	-0.104462179351264	-0.136592151487282	-0.353292566004252
tetramer_p5_BC64_AGGACTTA	01-004	0.0670226312938302	-0.0448844311283009	0.0254669164535669	0.0181402687772807	-0.171221989187679	-0.0538373465442117	-0.216280219420445
tetramer_p5_BC76_AGGTAAAG	01-004	-0.0228031782382079	-0.0502542775308038	0.381140427644627	-0.113094359959944	-0.1033046509707	0.0421777860124599	-0.253424059425948
tetramer_p5_BC46_AGTTGTGT	01-004	0.0116705332875166	0.0254437949855681	-0.403584127325389	-0.0946909032553881	-0.151529705858062	-0.134998837823157	0.254426344445018
tetramer_p5_BC87_ATATTCCC	01-004	-0.0549081697519993	-0.0111629058140434	0.233502832790939	0.047679586587161	-0.139129273262319	-0.19795675391228	-0.0566226597749779
tetramer_p5_BC58_ATGCGACG	01-004	-0.00657307741916868	0.0477376479769344	-0.00786353499846576	0.0841526686608277	-0.194424119881609	0.0438127410240507	-0.242817737631594
tetramer_p5_BC73_ATTCCTAG	01-004	0.0723050948846478	-0.00119117771996763	0.127383052985788	-0.179050160614373	-0.210802611392946	-0.18626123745952	0.0397385571192893
tetramer_p5_BC83_ATTGGAGC	01-004	0.103553080358593	-0.140182437678239	-0.107842992537867	0.176730483034834	-0.167330004399365	-0.151148283399836	-0.157638819542843
tetramer_p5_BC5_ATTTAGCG	01-004	0.331674438558829	-0.104458437225778	0.286255460515592	0.329901955136417	-0.0537304951152833	-0.092646592140506	-0.271887954448326
tetramer_p5_BC90_CACTTATC	01-004	0.130556911148084	0.000630017240831948	-0.0613554547136484	0.0977001941433585	0.147257165480359	-0.016713339266877	0.0314092312255196
tetramer_p5_BC84_CATAGTCG	01-004	0.137909749277235	0.0639653711274473	0.153460200815809	-0.0844242220985184	-0.116376095712807	-0.0423308000884343	-0.147492994604149
tetramer_p5_BC72_CATGGGTT	01-004	0.0725699708081669	-0.123591709154571	-0.206180847701084	0.237553427162414	-0.105735550100299	-0.20393333482722	0.00471056391481467
tetramer_p5_BC36_CCAGTCCA	01-004	0.126366076823727	-0.139753717469745	0.118612157808165	0.260447552653426	-0.0918086062483976	-0.070146382274614	0.0161360861747216
tetramer_p5_BC69_CCGAGTAC	01-004	-0.0495300329874999	-0.154390667445479	-0.255670071039811	-0.223771831902928	-0.205657280848531	-0.210266701941341	-0.0297628942063277
tetramer_p5_BC65_CCGCTCAG	01-004	-0.00915457460219032	0.119264032053622	0.0730602938324503	0.203644381152058	-0.182737352765505	-0.125236469512528	-0.216845025032685
tetramer_p5_BC82_CGCTTGCT	01-004	-0.066225555208006	-0.0897093751039285	-0.158417390662621	-0.236079215852818	-0.0859254642968724	-0.107463738689757	0.0734537013177031
tetramer_p5_BC68_CGGAAGTG	01-004	0.0666850143378158	-0.12076899401959	0.0395058551479636	0.197756502033273	-0.132766724996841	0.00421256445740165	-0.321612950478273
tetramer_p5_BC26_CGGCGTGG	01-004	0.160595530471707	0.00314726584016078	-0.27319222398509	0.193583142770995	-0.0137650166506732	-0.0994758090076047	-0.0814686369968837
tetramer_p5_BC60_CGGGTGAA	01-004	0.0549717472263225	0.147484375316876	-0.380309906750345	0.10466108260982	0.05053591138057	0.0733996367800535	-0.256259401147469
tetramer_p5_BC1_CGTCTAAT	01-004	0.149457601155436	0.118499341327957	0.519971815051016	0.355127588479603	-0.102690785034443	-0.0596769843033216	-0.299570796500622
tetramer_p5_BC50_CTACGCTG	01-004	0.301963525344227	0.036928953848487	-0.310769906198138	0.597366241180155	-0.0685174846266263	-0.142672154725115	-0.0558834011666257
tetramer_p5_BC48_CTGTCATT	01-004	0.43876928315559	-0.0745092364871593	0.147474536548809	0.727717886958968	-0.0877883892544124	-0.0550157888770689	0.0433829816672491
tetramer_p5_BC16_CTTTGACA	01-004	0.105740801698248	-0.0757481084772556	0.548861756795002	0.286145939840838	-0.104398794627727	-0.00490794298559682	0.095344139643105
tetramer_p5_BC93_GAAAGGTG	01-004	0.0290685904247124	0.0015786712008653	-0.0909581438859061	0.245796208819543	-0.145169774067455	-0.00726752490017418	-0.207065181295819
tetramer_p5_BC54_GAAGACTT	01-004	0.0766650919305781	-0.0028351910412876	-0.449820453534284	0.601485182375513	-0.191912922817488	-0.123947628743598	-0.208561302774898
tetramer_p5_BC15_GAATGAGT	01-004	0.143717748997089	0.0760792366628164	0.433183044638906	-0.00325660600301325	-0.0962008106967843	-0.214454466602225	0.0951257456815542
tetramer_p5_BC59_GAGGGTAG	01-004	-0.00425723021871605	0.0396994989942375	-0.349116535504517	0.345839441068591	-0.0487085473229183	-0.0679277607795442	0.0137882399040963
tetramer_p5_BC18_GAGTCCTG	01-004	0.36903291773927	-0.0957753231047022	-0.0481785451970306	0.492416355708116	-0.00107027720535291	-0.0334387645697218	-0.194553723770053
tetramer_p5_BC70_GATCTGAG	01-004	-0.0604255908107589	-0.0534601503064392	0.476296042675586	0.0526821231724849	-0.0422462664831924	-0.0255302471356508	-0.121463295025304
tetramer_p5_BC13_GATGTCGA	01-004	0.102184745712408	-0.155726603281511	-0.30207118411238	0.0391845999499533	-0.0635027849669772	-0.0346268237044227	-0.105592331580645
tetramer_p5_BC96_GCATTTGG	01-004	-0.0462763969678089	0.0526831996107792	-0.022454650922222	-0.324890783139673	-0.166082684165571	-0.0966699882652006	-0.111473646538145
tetramer_p5_BC61_GCCATCTT	01-004	0.0367283184239006	-0.0455702421696446	0.573945680708179	0.0165080516931143	0.184212656747215	0.135853612248991	-0.180889326680587
tetramer_p5_BC21_GGACCTTT	01-004	0.178695606921371	-0.0598507830806441	-0.0581196268925912	-0.0618484169163583	-0.030408553085054	-0.0611790335521415	-0.138139586694578
tetramer_p5_BC86_GGGACAAC	01-004	0.111511783847315	-0.163996000845813	0.0192378340291837	0.109231667640836	-0.0736700778845031	-0.0953875424207379	0.272787542377049
tetramer_p5_BC51_GGGATTGT	01-004	0.032701585672369	0.0829559831471072	-0.212721551766444	0.503625632593832	-0.156561755253031	-0.106486740375438	-0.24357114358442
tetramer_p5_BC67_GTAACTCC	01-004	0.0941314564397266	-0.0231036408522582	-0.289054658759188	-0.0962325088196729	-0.112882724052938	-0.118412891767148	-0.0170814913530365
tetramer_p5_BC28_GTCATTAG	01-004	0.292764082702955	-0.0150644887322958	-0.0444973863756313	0.374022939679252	-0.252301810909462	-0.181027279614132	0.0726258024036083
tetramer_p5_BC95_GTCTGCCG	01-004	-0.0293069118646155	-0.0996567274469922	0.416639342160881	0.164196986000998	-0.0859614643140795	-0.130257218491831	0.373850314365798
tetramer_p5_BC27_GTGCATGA	01-004	0.0923484749600948	-0.0860474697905828	-0.356009653859849	-0.0475661382083912	-0.264202639242868	-0.189415291828852	-0.191828870676141
tetramer_p5_BC57_GTGTTAGC	01-004	0.108753886304394	-0.0624385557815401	0.196213043304629	0.569606643976726	0.00479466221037411	-0.205853842352721	0.470943593770769
tetramer_p5_BC20_GTTACAGG	01-004	0.0910230901239441	-0.0622621068475071	-0.0412431015273083	0.0499191237660393	-0.0921939260638151	-0.104998773594149	-0.21088549505741
tetramer_p5_BC31_GTTGCCAC	01-004	0.325766321404501	0.105097985371943	-0.226419813021942	0.745813099923918	-0.112282995417825	-0.0630533929783993	-0.200517178712726
tetramer_p5_BC92_TAAGGTCC	01-004	0.0846119749949173	-0.0360197372185302	-0.0504332386558899	0.0672341637992866	-0.0877469037462354	-0.11874748891295	-0.0677849121499288
tetramer_p5_BC89_TACGCCTC	01-004	0.0605701368533715	0.0811272016876562	0.0433546789326184	-0.05834331588939	-0.07241199989026	0.0168027098775994	-0.0976726172587403
tetramer_p5_BC11_TACTGGTA	01-004	0.0890128497730659	-0.000880409919359726	0.0567455780077691	0.066303358114861	-0.152958844316157	-0.0732796706074426	-0.129395209372266
tetramer_p5_BC22_TAGACTAT	01-004	0.335071591166814	-0.135484778556879	0.232081437951059	0.611209063247835	-0.0511835841967773	-0.0216835102961448	-0.202974484444757
tetramer_p5_BC77_TAGGCGCG	01-004	0.221078695408953	0.260769618051439	1.20820675707389	0.221175574665837	0.230612430583764	0.205023477622689	-0.187070202155245
tetramer_p5_BC4_TCAACGAC	01-004	0.575269734291561	-0.0174789456869604	-0.094451005891954	0.707109246511135	0.0436867017906703	0.0293872463678502	-0.321124777850397
tetramer_p5_BC30_TCACCCGA	01-004	-0.0292584354070208	0.025468679896686	0.166103930311209	0.00504371621140548	-0.163968966527534	-0.10795506149884	0.17609866234309
tetramer_p5_BC74_TCGAACCG	01-004	0.0348226725571398	-0.0400876044824146	-0.283126772183783	-0.0336284177252263	-0.161267530077238	-0.0689714305693255	-0.179484443045198
tetramer_p5_BC56_TCGCTACA	01-004	0.399565338472952	-0.0327762378960461	0.148711425101544	0.636128855379507	0.120454916660259	-0.0309973390064929	-0.172730687065147
tetramer_p5_BC63_TCTATGGT	01-004	0.039794011486874	-0.122033624942815	0.000375056468560897	0.115160450921659	-0.229156521762426	-0.202175137173536	0.0216171583319557
tetramer_p5_BC10_TCTCACAC	01-004	0.258529168757122	-0.043679403507008	0.626561258585262	0.448385177502821	0.136325027145389	-0.0535791319004518	-0.00725877869257474
tetramer_p5_BC55_TCTGGGCA	01-004	0.10088052126013	0.0167902674207105	0.0557120964267011	-0.209653627107093	-0.0501736826167462	0.076783974421169	0.536929688256642
tetramer_p5_BC9_TGAATACC	01-004	0.284087880388753	-0.170307458371658	-0.245293812717476	0.530540319104392	0.10459784351657	0.00578376807303371	-0.106399360085899
tetramer_p5_BC80_TGAGCATA	01-004	-0.0157128468632765	-0.191036694219626	-0.421086594297893	-0.0273515084942295	-0.176866545652028	-0.0858941792808875	-0.0241883710086731
tetramer_p5_BC52_TGATGTAG	01-004	0.0417526934736945	-0.0797618768953387	0.269390449039179	0.118999277560721	-0.0379719423676466	-0.0615217906218416	-0.0851137599224712
tetramer_p5_BC62_TGCGACAT	01-004	0.00177882294891107	0.072990359450986	-0.0212109234767996	0.280118981234408	-0.159581798112161	-0.133931136492833	-0.163820215047615
tetramer_p5_BC7_TGCGTAGG	01-004	0.359371257485974	-0.109980616824059	0.178606536926837	0.46144314224736	0.0335123614615161	-0.0531848748849523	-0.251263279549107
tetramer_p5_BC25_TGCTCTCA	01-004	0.13672022077323	0.000678634610491585	0.154872766411711	-0.0540848828527283	-0.117572133747481	-0.086026377174076	-0.22461099570152
tetramer_p5_BC8_TGGAGCTC	01-004	0.340323015314699	-0.0253286786247409	0.00489685096052594	0.276607525943586	-0.108635426554444	-0.0706842701180751	-0.0461084601067023
tetramer_p5_BC88_TGTTAAGC	01-004	0.197081204342139	-0.017404302318495	0.0546974446489915	0.322021196890685	-0.0528155058430175	0.0276973363261645	-0.204350574609198
tetramer_p5_BC14_TTACGGGT	01-004	0.214121569105147	-0.00131557027617371	0.0346272809528656	0.258256892124902	-0.0903972142699812	0.0618659614068646	-0.173921175028137
tetramer_p5_BC81_TTAGACGC	01-004	0.0541940553206924	-0.0980177476544119	-0.0959486978922915	0.0670299180217036	-0.117208905242161	0.0189910196175429	0.294300046118957
tetramer_p5_BC53_TTCGCTGT	01-004	0.110271073453112	-0.0688346692203889	0.0168354603941638	-0.0446207134740314	-0.243214146732733	-0.1688824227552	-0.305386833289707
tetramer_p5_BC79_TTTGTGTC	01-004	0.189776719517868	0.0507854807967572	-0.117336332114153	0.175675819158956	-0.147470285278521	-0.0531245398488803	0.091948842046461
tetramer_p6_BC33_AACGAGGT	01-128	0.084028315326935	-0.101458340414761	-0.333488015670322	-0.122563242093233	-0.202636702703874	-0.109735379311237	-0.180435660114283
tetramer_p6_BC24_AAGTGGCT	01-128	0.435899124648679	-0.0606655237237307	-0.172842259261113	-0.00862651385763769	-0.00220004975163612	-0.00769695998418302	0.145007983741287
tetramer_p6_BC41_ACACCGTG	01-128	0.201594963218914	-0.0869226584427011	-0.156647745195598	0.277567344248602	0.0608959493169519	-0.00635439687516823	-0.153508302005122
tetramer_p6_BC94_ACGTTGTA	01-128	0.0816693199938316	-0.0520011656978443	0.384477163911119	-0.0842251162749155	0.0453633698816855	0.11467797198927	-0.326588534009505
tetramer_p6_BC66_ACTAGCGA	01-128	0.0371301076127971	-0.00928157649912162	0.179829214113253	-0.0136434121248635	-0.134011665627177	-0.171342512356548	-0.249768191680983
tetramer_p6_BC23_ACTGTTTG	01-128	0.363588756303482	-0.171464890935779	0.108759636763066	-0.00336968973357599	-0.108001828824785	-0.159194546715901	-0.117887350581909
tetramer_p6_BC2_AGACTCGT	01-128	0.340429078106363	-0.112019823420936	-0.118802055770713	0.341381579961568	-0.0287233372872659	0.0397642282922055	-0.0783175708115439
tetramer_p6_BC34_AGCCACCA	01-128	0.0964824258043988	-0.0930961570745798	0.281714281227464	-0.0993603691761329	-0.0662799136965844	-0.0943747533961484	0.046605626981668
tetramer_p6_BC64_AGGACTTA	01-128	0.132022504764231	0.197371300069344	0.391505843618248	-0.0744273883695921	-0.0518966950620999	-0.0689789841034675	-0.205461583949347
tetramer_p6_BC46_AGTTGTGT	01-128	0.0940112513798286	-0.0253884362602725	0.0923209868185256	-0.331751364004482	-0.211584938233968	-0.0735546388435976	-0.00464636340059521
tetramer_p6_BC6_ATACAGAC	01-128	0.377533854279243	-0.135044115903519	-0.141299524502965	0.236343004083129	-0.21938520731029	-0.113254540590581	0.0213801900800345
tetramer_p6_BC83_ATTGGAGC	01-128	0.0969731738255784	0.0169379908968645	-0.15660643578905	-0.0377062973324743	-0.0952790032485769	-0.0204497205079415	-0.170887272272606
tetramer_p6_BC90_CACTTATC	01-128	0.134418684379759	-0.0366093452201157	0.450738119988293	-0.0396885923603129	0.0681311295042148	0.0336859179319511	-0.122148073112735
tetramer_p6_BC72_CATGGGTT	01-128	0.164742087092444	-0.137524406973848	0.108885186693115	-0.13634139058774	0.0682658858392143	0.0827947992462134	-0.0412176214358014
tetramer_p6_BC69_CCGAGTAC	01-128	0.141284505445894	-0.0793337721128267	-0.209175770786494	-0.162949192216152	-0.119121627063761	-0.0873460971475097	-0.0369032081128179
tetramer_p6_BC65_CCGCTCAG	01-128	-0.01914169274484	-0.103145450442556	-0.172068400335405	0.162916904756588	-0.0832298527157143	-0.0563135156477017	-0.018861215310929
tetramer_p6_BC39_CCGGCGTC	01-128	0.00993098862930095	-0.163393903356478	-0.274415168624388	-0.158610968697217	-0.103723682730024	-0.0386849139401656	-0.234042314898994
tetramer_p6_BC82_CGCTTGCT	01-128	0.0509689539085669	-0.111480506661575	-0.161374725870767	-0.21287460392806	-0.0531128938691516	-0.134853848841275	-0.112290298859147
tetramer_p6_BC68_CGGAAGTG	01-128	-0.0245516777534774	-0.0871226144982324	0.0494245415110151	-0.128610570116117	-0.00940486278311634	-0.0680793754587825	-0.152789332666267
tetramer_p6_BC26_CGGCGTGG	01-128	-0.0352683034810658	0.0588294468679767	0.261992042760731	-0.0868222620302868	-0.0638362348213451	0.0615072263164217	-0.218784598806618
tetramer_p6_BC50_CTACGCTG	01-128	0.136521931942302	-0.01812795895418	-0.320233997369386	-0.0483076901959104	-0.135847763730675	-0.105479867570949	-0.178294251858354
tetramer_p6_BC93_GAAAGGTG	01-128	0.0900145608507242	0.00569376339549288	0.179878871709416	0.0352120427855982	-0.0368222729593686	-0.0981311832634957	-0.147926490752632
tetramer_p6_BC96_GCATTTGG	01-128	-0.0683731196693123	0.130834080559897	0.0679363524492894	-0.1939376936048	-0.0102935025880023	-0.0687908693948951	-0.260428459525668
tetramer_p6_BC61_GCCATCTT	01-128	0.123737889786738	-0.0198427712048102	0.168003920973595	-0.0413279984308329	-0.0849203185996302	-0.0985835113861695	-0.261691336072689
tetramer_p6_BC86_GGGACAAC	01-128	-0.106462589214627	-0.00479220998668695	-0.322815898515189	-0.0236424986377375	-0.120343147638319	-0.112120586638555	-0.162757495362955
tetramer_p6_BC51_GGGATTGT	01-128	0.1182205306388	-0.080790942143512	-0.296569203463605	-0.0711932860774668	-0.179769937480339	-0.0982551866036214	-0.0484765861238311
tetramer_p6_BC38_GGTGGACT	01-128	0.19639492320582	-0.0511836392512274	-0.360218982641024	-0.0896041768635131	-0.162143304464649	-0.109985918944474	-0.0817729609076844
tetramer_p6_BC67_GTAACTCC	01-128	0.0515934350634331	-0.0063139720219503	-0.0576851350810057	-0.154419061978323	-0.0639812027358412	-0.135341227023308	-0.159116205527404
tetramer_p6_BC42_GTAGAACG	01-128	0.109718008695419	-0.0742461991951265	-0.351960908702028	-0.213609784235185	-0.116715649573521	-0.0926990346338334	-0.0401497478106443
tetramer_p6_BC31_GTTGCCAC	01-128	0.051438759790305	-0.0324741249139709	-0.360280039879079	-0.00503643589837194	-0.107828718846348	-0.0196408929319992	-0.159683656157017
tetramer_p6_BC40_TAACTCCG	01-128	0.044471075903709	0.0923638425613865	0.198437350992933	-0.106161621054111	-0.0509393824352525	-0.102029733777868	-0.22217026298668
tetramer_p6_BC89_TACGCCTC	01-128	0.121026182428943	-0.0851624327430918	0.0151484363150619	-0.102057068130227	-0.0688338357862877	-0.0566205831554748	-0.227915980990331
tetramer_p6_BC11_TACTGGTA	01-128	0.155681430601165	-0.0540077542634859	-0.219618668496031	-0.125692918157115	-0.204691337129255	-0.122342365936435	0.170663946148761
tetramer_p6_BC35_TAGTGAAC	01-128	-0.0425373242114122	-0.0193422724922144	0.232490295210471	-0.172825373343317	-0.179453089931009	-0.15960523302882	-0.203862434959706
tetramer_p6_BC4_TCAACGAC	01-128	0.299337890594555	-0.0621206412039396	-0.307188479662671	-0.157177146314201	-0.192510405934985	-0.0504795680273814	-0.0503774656578073
tetramer_p6_BC75_TCCACACT	01-128	0.0930760180485659	-0.148882046360032	0.119036253115674	0.121896654813462	-0.153272592886288	-0.190090352168834	-0.264768207618673
tetramer_p6_BC74_TCGAACCG	01-128	0.111106652915444	0.0833257349387579	-0.271612174136669	0.0618394563544784	-0.112887051221041	-0.0594411480442586	-0.0444305159338359
tetramer_p6_BC56_TCGCTACA	01-128	0.0387071806317308	0.0235044077563518	-0.306687661786824	-0.302408044358701	-0.219338563182152	-0.140393498932597	-0.142454191751724
tetramer_p6_BC10_TCTCACAC	01-128	0.0397009397551062	-0.0679297742803929	0.046976844773549	-0.121226763489356	-0.165820411544776	-0.170872261219521	-0.287751128702867
tetramer_p6_BC55_TCTGGGCA	01-128	-0.00199109068184117	-0.0836844397208117	-0.145785892554588	-0.199399054690855	-0.00673701675245034	0.027360209340568	0.138772343956476
tetramer_p6_BC9_TGAATACC	01-128	0.249888880833943	0.0718393945830037	-0.287116016358543	-0.0379482230104876	-0.117234161726839	-0.145318131223063	0.220230609339092
tetramer_p6_BC80_TGAGCATA	01-128	0.264821535759475	0.00195617461327677	-0.153274304247352	0.04124095858667	-0.0739071367782106	-0.114113094820665	-0.163516615271128
tetramer_p6_BC25_TGCTCTCA	01-128	0.110880443208218	-0.0574719383518388	0.19731551242455	-0.23098067096713	-0.0456274275866177	-0.0466679988355133	-0.221422130407886
tetramer_p6_BC8_TGGAGCTC	01-128	0.0425281078011122	-0.0743540395831172	-0.327598027497267	-0.166438664614985	-0.174350257019986	-0.112655543024198	-0.304859680007081
tetramer_p6_BC88_TGTTAAGC	01-128	0.0150666363392485	-0.0451744092051738	0.102671671026793	-0.264825780769933	-0.0736994351779287	-0.118760969446267	0.1028387103451
tetramer_p6_BC81_TTAGACGC	01-128	0.0452946201541223	-0.0249212160858624	0.906467579158973	-0.0554876301033197	-0.064417059025896	-0.00418382864568609	-0.135150387353141
tetramer_p6_BC45_TTCGGAAA	01-128	0.0637906829798893	0.188169076453789	-0.197220527840759	-0.0900034027585111	-0.189316379865467	-0.0506165181556073	-0.0861429605024797
tetramer_p6_BC79_TTTGTGTC	01-128	-0.0208306631947589	-0.0827371179667087	-0.189727817373578	0.0675597758496789	-0.0836653393260993	-0.0606079074057175	-0.226554648358375

## Sheet: Figure 6B
	Fig6B
	Tamoxifen	HA i.m	HA i.m + Tamoxifen
	1.25	0	1.62
	0.43	0	0.638
	0.86	0	0.803
	1.41	0.01	1.33
	1.13	0.02	1.43
	0.64	0.01	1.74
	0.6		2.12
	1.73		1.12
	1.72		1.75
			1.91
			1.85
			0.98

## Sheet: Figure 6C
	Fig6C
	Tamoxifen	HA i.m	HA i.m + Tamoxifen
	0.49	108.12	126.07
	0.19	108.13	98.18
	0.47	78.82	117.09
	0.41	67.06	80.9
	1.3	81.5	114.33
	2.01	81.8	149.35
		117.89	71.33
		57.49	66.29
		106.54	96.11
			100.73
			81.16
			72.84

## Sheet: Figure 6D
	Fig6D (Spleen)				Fig6D (Liver)
	Tamoxifen	HA i.m	HA i.m + Tamoxifen		Tamoxifen	HA i.m	HA i.m + Tamoxifen
	0	4	5		0	7	14
	0	6	7		2	1	6
	1	3	3		2	0	47
	1	10	20		3	2	397
	0	4	8		7	5	3
	1	3	26		2	5	134
	1	16	5			4	11
		7	6			1	24
		4	10			2	18
		3	3			2	6
		3	4			4	2
		0	5				8
		1	1				17
		1	1				18
		2	4				91
			1				40

## Sheet: Figure 6E
	Fig6E
	HA i.m (Spleen)	HA i.m + Tamoxifen (Spleen)	HA i.m + Tamoxifen (Liver)
	7.5	59.9	45.5
	24.5	48.4	75.1
	70.7	3.88	86.4
	40.8	33.8	68.8
	4.82	15.3	6.45
	4.95	32.4	75.4
	0	9.36	25
		5	95.2
		20.5	71
		23.4	90.2
		14.9	95
		12.8
		48.2

[truncated: 16 more sheets: Figure 7B, Figure 7E, Figure 7F, Figure 7H, Supp Figure 4, Supp Figure 9B, Supp Figure 9D, Supp Figure 12, Supp Figure 14, Supp Figure 16C, Supp Figure 17B, Supp Figure 17C, Supp Figure 19B, Supp Figure 19C, Supp Figure 21B, Supp Figure 21D]
